# Supplementary material for: Synthesis, crystal structure and Hirshfeld surface analysis of 5-cyclo­propyl-N-(2-hy­droxy­eth­yl)-1-(4-methyl­phen­yl)-1H-1,2,3-triazole-4-carboxamide
Source: Acta Crystallogr E Crystallogr Commun. 2021 Sep 28;77(Pt 10):1043–7. doi: 10.1107/S2056989021009774 (PMC8491517; doi:10.1107/S2056989021009774)
Supplement: Supplementary file 1 [file e-77-01043-sup1.cif]

##############################################################################
#                                                                            #
# This CIF contains the data in a paper accepted for publication in          #
# Acta Crystallographica Section E. It conforms to the requirements of       #
# Notes for Authors for Acta Crystallographica Section E, and has been       #
# peer reviewed under the auspices of the IUCr Commission on Journals.       #
#                                                                            #
# Full details of the Crystallographic Information File format               #
# are given in the paper "The Crystallographic Information File (CIF):       #
# a New Standard Archive File for Crystallography" by S. R. Hall, F. H.      #
# Allen and I. D. Brown [Acta Cryst. (1991), A47, 655-685].                  #
#                                                                            #
# The current version of the core CIF dictionary is obtainable from          #
# ftp://ftp.iucr.org/pub/cif_core.dic.                                       #
#                                                                            #
# Software is freely available for graphical display of the structure(s)     #
# in this CIF. For information consult the CIF software page                 #
# http://www.iucr.org/resources/cif/software.                                #
#                                                                            #
# This file may be used for bona fide research purposes within the           #
# scientific community so long as proper attribution is given to the journal # 
# article from which it was obtained.                                        #
#                                                                            #
##############################################################################
data_I
_audit_creation_method
;
Olex2 1.2
(compiled 2018.05.29 svn.r3508 for OlexSys, GUI svn.r5506)
;
_journal_date_recd_electronic     2021-09-06
_journal_date_accepted     2021-09-20
_journal_name_full     'Acta Crystallographica, Section E'
_journal_year     2021
_journal_volume     77
_journal_issue     10
_journal_page_first     1
_journal_page_last     0
_journal_paper_category     GO
_journal_paper_doi     10.1107/S2056989021009774
_journal_coeditor_code     HB7983
_publ_contact_author_name     'Nazariy T. Pokhodylo'
_publ_contact_author_address
;
Department of Organic Chemistry,
Ivan Franko National University of Lviv,
Kyryla i Mefodiya, 6,
Lviv, 79005
Ukraine
;
_publ_contact_author_email     'pokhodylo@gmail.com'
_publ_contact_author_fax     ?
_publ_contact_author_phone     ?
_publ_section_title
;\
Synthesis, crystal structure and Hirshfeld surface analysis of
5-cyclopropyl-<i>N</i>-(2-hydroxyethyl)-1-(4-methylphenyl)-1<i>H</i>-1,2,3-\
triazole-4-carboxamide
;
loop_
    _publ_author_name
    _publ_author_footnote
    _publ_author_address
    'Pokhodylo, Nazariy T.' .
;
Department of Organic Chemistry,
Ivan Franko National University of Lviv,
Kyryla i Mefodiya, 6,
Lviv, 79005
Ukraine
;
    'Slyvka, Yurii' .
;
Department of Inorganic Chemistry,
Ivan Franko National University of Lviv,
Kyryla i Mefodiya, 6,
Lviv, 79005
Ukraine
;
    'Pavlyuk, Volodymyr' .
;
Department of Inorganic Chemistry,
Ivan Franko National University of Lviv,
Kyryla i Mefodiya, 6,
Lviv, 79005
Ukraine
;
_publ_section_synopsis
;
The title compound was obtained <i>via</i> a two-step synthesis (Dimroth
reaction and amidation) for anticancer activity screening and was selected
from a 1<i>H</i>-1,2,3-triazole-4-carboxamide library. The cyclopropyl ring is
oriented almost perpendicular to the benzene ring [dihedral angle = 87.9
(1)\%], while the dihedral angle between the mean plane of the cyclopropyl
ring and that of the triazole ring is 55.6 (1)\%. In the crystal, the
molecules are linked by O---H...O and C---H...N interactions into infinite
ribbons propagating in the [001] direction, which are interconnected by weak
C---H...O interactions into layers.
;
_chemical_name_systematic
;\
5-Cyclopropyl-<i>N</i>-(2-hydroxyethyl)-1-(4-methylphenyl)-\
1<i>H</i>-1,2,3-triazole-4-carboxamide
;
_chemical_name_common     .
_chemical_formula_moiety     'C15 H18 N4 O2'
_chemical_formula_sum     'C15 H18 N4 O2'
_chemical_formula_iupac     'C15 H18 N4 O2'
_chemical_formula_weight     286.33
_chemical_melting_point     ?
_space_group_crystal_system     monoclinic
_space_group_name_H-M_alt     'P 1 21/c 1'
_space_group_name_Hall     '-P 2ybc'
loop_
    _space_group_symop_operation_xyz
    'x, y, z'
    '-x, y+1/2, -z+1/2'
    '-x, -y, -z'
    'x, -y-1/2, z-1/2'
_cell_length_a     14.3158(6)
_cell_length_b     8.3972(3)
_cell_length_c     13.0871(4)
_cell_angle_alpha     90
_cell_angle_beta     108.040(4)
_cell_angle_gamma     90
_cell_volume     1495.90(10)
_cell_formula_units_Z     4
_cell_measurement_reflns_used     1679
_cell_measurement_theta_min     2.85
_cell_measurement_theta_max     26.37
_cell_measurement_temperature     293(2)
_exptl_crystal_description     lamina
_exptl_crystal_colour     'clear colourless'
_exptl_crystal_size_max     0.5
_exptl_crystal_size_mid     0.4
_exptl_crystal_size_min     0.06
_exptl_crystal_density_diffrn     1.271
_exptl_crystal_density_meas     ?
_exptl_crystal_density_method     'not measured'
_exptl_crystal_F_000     608
_exptl_absorpt_coefficient_mu     0.087
_exptl_absorpt_correction_type     multi-scan
_exptl_absorpt_process_details
;
(CrysAlis RED; Oxford Diffraction, 2004)
;
_exptl_absorpt_correction_T_min     0.935
_exptl_absorpt_correction_T_max     0.988
_diffrn_ambient_temperature     293(2)
_diffrn_source     ?
_diffrn_radiation_type     MoK\a
_diffrn_radiation_wavelength     0.71073
_diffrn_measurement_device_type     'Oxford Diffraction Xcalibur3 CCD'
_diffrn_measurement_method     \w
_diffrn_detector_area_resol_mean     ?
_diffrn_reflns_number     8400
_diffrn_reflns_av_R_equivalents     0.0322
_diffrn_reflns_av_unetI/netI     0.0374
_diffrn_reflns_theta_min     2.850
_diffrn_reflns_theta_max     24.998
_diffrn_reflns_theta_full     24.998
_diffrn_measured_fraction_theta_max     0.998
_diffrn_measured_fraction_theta_full     0.998
_diffrn_reflns_limit_h_min     -17
_diffrn_reflns_limit_h_max     17
_diffrn_reflns_limit_k_min     -9
_diffrn_reflns_limit_k_max     9
_diffrn_reflns_limit_l_min     -15
_diffrn_reflns_limit_l_max     8
_refine_special_details
;
1. Fixed Uiso
 At 1.2 times of:
  All C(H) groups, All C(H,H) groups
 At 1.5 times of:
  All C(H,H,H) groups
2.a Ternary CH refined with riding coordinates:
 C11(H11)
2.b Secondary CH2 refined with riding coordinates:
 C12(H12A,H12B), C13(H13A,H13B), C14(H14A,H14B), C15(H15A,H15B)
2.c Aromatic/amide H refined with riding coordinates:
 C2(H2A), C3(H3), C5(H5), C6(H6)
2.d Idealised Me refined as rotating group:
 C7(H7A,H7B,H7C)
;
_reflns_number_total     2632
_reflns_number_gt     1621
_reflns_threshold_expression     'I > 2\s(I)'
_refine_ls_structure_factor_coef     Fsqd
_refine_ls_matrix_type     full
_refine_ls_R_factor_all     0.0904
_refine_ls_R_factor_gt     0.0468
_refine_ls_wR_factor_gt     0.0892
_refine_ls_wR_factor_ref     0.0991
_refine_ls_goodness_of_fit_ref     1.050
_refine_ls_restrained_S_all     1.050
_refine_ls_number_reflns     2632
_refine_ls_number_parameters     199
_refine_ls_number_restraints     0
_refine_ls_hydrogen_treatment     mixed
_refine_ls_weighting_scheme     calc
_refine_ls_weighting_details
              'w=1/[\s^2^(Fo^2^)+(0.0350P)^2^+0.1800P] where P=(Fo^2^+2Fc^2^)/3'
_atom_sites_solution_hydrogens     mixed
_atom_sites_solution_primary     dual
_atom_sites_solution_secondary     ?
_refine_ls_shift/su_max     0.000
_refine_ls_shift/su_mean     0.000
_refine_diff_density_max     0.140
_refine_diff_density_min     -0.196
_refine_ls_extinction_method     none
_refine_ls_extinction_coef     .
loop_
    _atom_type_symbol
    _atom_type_description
    _atom_type_scat_dispersion_real
    _atom_type_scat_dispersion_imag
    _atom_type_scat_source
    C C 0.0033 0.0016 'International Tables Vol C Tables 4.2.6.8 and 6.1.1.4'
    H H 0.0000 0.0000 'International Tables Vol C Tables 4.2.6.8 and 6.1.1.4'
    N N 0.0061 0.0033 'International Tables Vol C Tables 4.2.6.8 and 6.1.1.4'
    O O 0.0106 0.0060 'International Tables Vol C Tables 4.2.6.8 and 6.1.1.4'
_computing_data_collection
;
CrysAlis CCD (Oxford Diffraction, 2004)
;
_computing_cell_refinement
;
CrysAlis CCD (Oxford Diffraction, 2004)
;
_computing_data_reduction
;
CrysAlis RED (Oxford Diffraction, 2004)
;
_computing_structure_solution
;
ShelXT (Sheldrick, 2015a)
;
_computing_structure_refinement
;
ShelXL (Sheldrick, 2015b)
;
_computing_molecular_graphics
;
<i>OLEX2</i> (Dolomanov <i>et al.</i>,  2009)
;
_computing_publication_material
;
<i>OLEX2</i> (Dolomanov <i>et al.</i>,  2009)
;
loop_
    _atom_site_type_symbol
    _atom_site_label
    _atom_site_fract_x
    _atom_site_fract_y
    _atom_site_fract_z
    _atom_site_U_iso_or_equiv
    _atom_site_adp_type
    _atom_site_calc_flag
    _atom_site_occupancy
    _atom_site_disorder_assembly
    _atom_site_disorder_group
    O O1 0.13456(11) 0.3294(2) 0.60427(12) 0.0974(5) Uani d 1 . .
    O O2 0.06831(14) 0.3928(2) 0.21808(14) 0.1042(6) Uani d 1 . .
    H H2 0.092(2) 0.318(4) 0.177(3) 0.171(14) Uiso d 1 . .
    N N1 0.44653(12) 0.35154(18) 0.67420(11) 0.0570(4) Uani d 1 . .
    N N2 0.43955(13) 0.3492(2) 0.56776(12) 0.0687(5) Uani d 1 . .
    N N3 0.34622(13) 0.3512(2) 0.51377(12) 0.0680(5) Uani d 1 . .
    N N4 0.14491(15) 0.3789(3) 0.44072(15) 0.0846(6) Uani d 1 . .
    H H4 0.1840(16) 0.397(3) 0.4005(17) 0.090(7) Uiso d 1 . .
    C C1 0.54283(14) 0.3518(2) 0.75104(14) 0.0573(5) Uani d 1 . .
    C C2 0.56125(17) 0.2755(2) 0.84840(16) 0.0660(6) Uani d 1 . .
    H H2A 0.510965 0.223701 0.866145 0.079 Uiso calc 1 . .
    C C3 0.65554(19) 0.2771(3) 0.91933(17) 0.0755(6) Uani d 1 . .
    H H3 0.667851 0.226965 0.985570 0.091 Uiso calc 1 . .
    C C4 0.73224(17) 0.3510(3) 0.89461(18) 0.0754(6) Uani d 1 . .
    C C5 0.71121(17) 0.4244(3) 0.79535(19) 0.0768(6) Uani d 1 . .
    H H5 0.761557 0.474207 0.776551 0.092 Uiso calc 1 . .
    C C6 0.61784(16) 0.4254(2) 0.72389(17) 0.0658(5) Uani d 1 . .
    H H6 0.605361 0.475465 0.657611 0.079 Uiso calc 1 . .
    C C7 0.83533(18) 0.3513(4) 0.9729(2) 0.1156(10) Uani d 1 . .
    H H7A 0.853395 0.457928 0.997559 0.173 Uiso calc 1 . .
    H H7B 0.880342 0.311663 0.937725 0.173 Uiso calc 1 . .
    H H7C 0.837630 0.284323 1.033110 0.173 Uiso calc 1 . .
    C C8 0.35570(14) 0.3551(2) 0.68719(14) 0.0546(5) Uani d 1 . .
    C C9 0.29293(14) 0.3532(2) 0.58406(14) 0.0583(5) Uani d 1 . .
    C C10 0.18463(16) 0.3519(2) 0.54485(16) 0.0671(5) Uani d 1 . .
    C C11 0.33673(14) 0.3634(2) 0.79130(14) 0.0616(5) Uani d 1 . .
    H H11 0.329955 0.260032 0.823068 0.074 Uiso calc 1 . .
    C C12 0.27363(19) 0.4924(3) 0.81202(17) 0.0882(7) Uani d 1 . .
    H H12A 0.249069 0.572020 0.756496 0.106 Uiso calc 1 . .
    H H12B 0.228996 0.465129 0.851979 0.106 Uiso calc 1 . .
    C C13 0.37951(19) 0.4924(3) 0.87037(17) 0.0791(7) Uani d 1 . .
    H H13A 0.399859 0.464995 0.946092 0.095 Uiso calc 1 . .
    H H13B 0.419936 0.571906 0.850592 0.095 Uiso calc 1 . .
    C C14 0.03984(18) 0.3804(3) 0.38523(18) 0.0979(8) Uani d 1 . .
    H H14A 0.016031 0.489258 0.378087 0.117 Uiso calc 1 . .
    H H14B 0.005972 0.321759 0.427025 0.117 Uiso calc 1 . .
    C C15 0.01844(17) 0.3080(3) 0.27817(18) 0.0946(8) Uani d 1 . .
    H H15A 0.039484 0.197635 0.285111 0.114 Uiso calc 1 . .
    H H15B -0.051722 0.310769 0.241585 0.114 Uiso calc 1 . .
loop_
    _atom_site_aniso_label
    _atom_site_aniso_U_11
    _atom_site_aniso_U_22
    _atom_site_aniso_U_33
    _atom_site_aniso_U_12
    _atom_site_aniso_U_13
    _atom_site_aniso_U_23
    O1 0.0884(11) 0.1413(16) 0.0775(10) -0.0021(10) 0.0476(9) 0.0143(9)
    O2 0.1267(15) 0.1162(15) 0.0851(12) -0.0073(11) 0.0552(11) -0.0083(10)
    N1 0.0729(11) 0.0568(10) 0.0487(9) -0.0034(8) 0.0296(8) -0.0040(8)
    N2 0.0769(13) 0.0840(13) 0.0532(10) -0.0042(10) 0.0317(9) -0.0090(9)
    N3 0.0760(13) 0.0828(13) 0.0525(9) -0.0047(10) 0.0302(9) -0.0081(8)
    N4 0.0674(13) 0.1313(18) 0.0594(12) -0.0073(11) 0.0258(10) 0.0050(11)
    C1 0.0700(14) 0.0492(12) 0.0575(12) 0.0002(10) 0.0271(11) -0.0064(10)
    C2 0.0834(17) 0.0572(13) 0.0609(13) -0.0025(11) 0.0273(12) -0.0031(10)
    C3 0.0962(19) 0.0669(15) 0.0621(13) 0.0136(13) 0.0228(14) -0.0030(11)
    C4 0.0750(16) 0.0746(15) 0.0752(15) 0.0140(13) 0.0209(12) -0.0165(13)
    C5 0.0738(17) 0.0738(16) 0.0895(17) 0.0014(12) 0.0349(14) -0.0096(13)
    C6 0.0758(15) 0.0599(13) 0.0684(13) 0.0026(11) 0.0322(12) 0.0003(10)
    C7 0.0830(19) 0.155(3) 0.1007(19) 0.0267(17) 0.0160(15) -0.0231(18)
    C8 0.0729(13) 0.0448(11) 0.0535(11) -0.0021(10) 0.0304(10) -0.0007(9)
    C9 0.0719(14) 0.0575(13) 0.0538(12) -0.0048(10) 0.0315(10) -0.0014(10)
    C10 0.0796(15) 0.0702(14) 0.0591(13) -0.0042(12) 0.0328(12) -0.0001(11)
    C11 0.0893(15) 0.0516(12) 0.0536(11) -0.0055(11) 0.0364(10) -0.0003(10)
    C12 0.116(2) 0.0920(18) 0.0739(15) 0.0236(15) 0.0541(15) 0.0002(12)
    C13 0.116(2) 0.0663(15) 0.0657(13) -0.0099(13) 0.0447(14) -0.0104(11)
    C14 0.0787(18) 0.147(2) 0.0738(15) 0.0057(15) 0.0315(13) -0.0002(15)
    C15 0.0722(16) 0.125(2) 0.0884(18) -0.0097(14) 0.0268(14) -0.0072(15)
_geom_special_details
;
 All esds (except the esd in the dihedral angle between two l.s. planes)
 are estimated using the full covariance matrix.  The cell esds are taken
 into account individually in the estimation of esds in distances, angles
 and torsion angles; correlations between esds in cell parameters are only
 used when they are defined by crystal symmetry.  An approximate (isotropic)
 treatment of cell esds is used for estimating esds involving l.s. planes.
;
loop_
    _geom_bond_atom_site_label_1
    _geom_bond_atom_site_label_2
    _geom_bond_site_symmetry_2
    _geom_bond_distance
    _geom_bond_publ_flag
    O1 C10 . 1.224(2) ?
    O2 H2 . 0.95(3) ?
    O2 C15 . 1.408(3) ?
    N1 N2 . 1.3655(19) ?
    N1 C1 . 1.433(2) ?
    N1 C8 . 1.363(2) ?
    N2 N3 . 1.304(2) ?
    N3 C9 . 1.365(2) ?
    N4 H4 . 0.89(2) ?
    N4 C10 . 1.324(3) ?
    N4 C14 . 1.454(3) ?
    C1 C2 . 1.377(3) ?
    C1 C6 . 1.378(3) ?
    C2 H2A . 0.9300 ?
    C2 C3 . 1.381(3) ?
    C3 H3 . 0.9300 ?
    C3 C4 . 1.384(3) ?
    C4 C5 . 1.384(3) ?
    C4 C7 . 1.514(3) ?
    C5 H5 . 0.9300 ?
    C5 C6 . 1.374(3) ?
    C6 H6 . 0.9300 ?
    C7 H7A . 0.9600 ?
    C7 H7B . 0.9600 ?
    C7 H7C . 0.9600 ?
    C8 C9 . 1.370(2) ?
    C8 C11 . 1.471(2) ?
    C9 C10 . 1.475(3) ?
    C11 H11 . 0.9800 ?
    C11 C12 . 1.488(3) ?
    C11 C13 . 1.492(3) ?
    C12 H12A . 0.9700 ?
    C12 H12B . 0.9700 ?
    C12 C13 . 1.471(3) ?
    C13 H13A . 0.9700 ?
    C13 H13B . 0.9700 ?
    C14 H14A . 0.9700 ?
    C14 H14B . 0.9700 ?
    C14 C15 . 1.470(3) ?
    C15 H15A . 0.9700 ?
    C15 H15B . 0.9700 ?
loop_
    _geom_angle_atom_site_label_1
    _geom_angle_atom_site_label_2
    _geom_angle_atom_site_label_3
    _geom_angle_site_symmetry_1
    _geom_angle_site_symmetry_3
    _geom_angle
    _geom_angle_publ_flag
    C15 O2 H2 . . 108(2) ?
    N2 N1 C1 . . 117.80(15) ?
    C8 N1 N2 . . 110.87(15) ?
    C8 N1 C1 . . 131.32(15) ?
    N3 N2 N1 . . 106.95(14) ?
    N2 N3 C9 . . 109.13(15) ?
    C10 N4 H4 . . 119.3(14) ?
    C10 N4 C14 . . 124.32(19) ?
    C14 N4 H4 . . 116.4(14) ?
    C2 C1 N1 . . 121.04(18) ?
    C2 C1 C6 . . 120.41(19) ?
    C6 C1 N1 . . 118.51(17) ?
    C1 C2 H2A . . 120.5 ?
    C1 C2 C3 . . 119.0(2) ?
    C3 C2 H2A . . 120.5 ?
    C2 C3 H3 . . 119.1 ?
    C2 C3 C4 . . 121.9(2) ?
    C4 C3 H3 . . 119.1 ?
    C3 C4 C7 . . 121.3(2) ?
    C5 C4 C3 . . 117.5(2) ?
    C5 C4 C7 . . 121.2(2) ?
    C4 C5 H5 . . 119.2 ?
    C6 C5 C4 . . 121.7(2) ?
    C6 C5 H5 . . 119.2 ?
    C1 C6 H6 . . 120.2 ?
    C5 C6 C1 . . 119.6(2) ?
    C5 C6 H6 . . 120.2 ?
    C4 C7 H7A . . 109.5 ?
    C4 C7 H7B . . 109.5 ?
    C4 C7 H7C . . 109.5 ?
    H7A C7 H7B . . 109.5 ?
    H7A C7 H7C . . 109.5 ?
    H7B C7 H7C . . 109.5 ?
    N1 C8 C9 . . 103.70(15) ?
    N1 C8 C11 . . 124.99(17) ?
    C9 C8 C11 . . 131.29(17) ?
    N3 C9 C8 . . 109.33(17) ?
    N3 C9 C10 . . 120.82(17) ?
    C8 C9 C10 . . 129.85(16) ?
    O1 C10 N4 . . 122.1(2) ?
    O1 C10 C9 . . 122.64(19) ?
    N4 C10 C9 . . 115.29(17) ?
    C8 C11 H11 . . 115.0 ?
    C8 C11 C12 . . 119.99(17) ?
    C8 C11 C13 . . 121.51(16) ?
    C12 C11 H11 . . 115.0 ?
    C12 C11 C13 . . 59.16(14) ?
    C13 C11 H11 . . 115.0 ?
    C11 C12 H12A . . 117.7 ?
    C11 C12 H12B . . 117.7 ?
    H12A C12 H12B . . 114.8 ?
    C13 C12 C11 . . 60.56(14) ?
    C13 C12 H12A . . 117.7 ?
    C13 C12 H12B . . 117.7 ?
    C11 C13 H13A . . 117.7 ?
    C11 C13 H13B . . 117.7 ?
    C12 C13 C11 . . 60.28(14) ?
    C12 C13 H13A . . 117.7 ?
    C12 C13 H13B . . 117.7 ?
    H13A C13 H13B . . 114.9 ?
    N4 C14 H14A . . 109.5 ?
    N4 C14 H14B . . 109.5 ?
    N4 C14 C15 . . 110.52(19) ?
    H14A C14 H14B . . 108.1 ?
    C15 C14 H14A . . 109.5 ?
    C15 C14 H14B . . 109.5 ?
    O2 C15 C14 . . 109.4(2) ?
    O2 C15 H15A . . 109.8 ?
    O2 C15 H15B . . 109.8 ?
    C14 C15 H15A . . 109.8 ?
    C14 C15 H15B . . 109.8 ?
    H15A C15 H15B . . 108.3 ?
loop_
    _geom_torsion_atom_site_label_1
    _geom_torsion_atom_site_label_2
    _geom_torsion_atom_site_label_3
    _geom_torsion_atom_site_label_4
    _geom_torsion_site_symmetry_1
    _geom_torsion_site_symmetry_2
    _geom_torsion_site_symmetry_3
    _geom_torsion_site_symmetry_4
    _geom_torsion
    _geom_torsion_publ_flag
    N1 N2 N3 C9 . . . . -0.6(2) ?
    N1 C1 C2 C3 . . . . 179.09(16) ?
    N1 C1 C6 C5 . . . . -178.65(17) ?
    N1 C8 C9 N3 . . . . -1.0(2) ?
    N1 C8 C9 C10 . . . . 178.57(19) ?
    N1 C8 C11 C12 . . . . 125.2(2) ?
    N1 C8 C11 C13 . . . . 55.1(3) ?
    N2 N1 C1 C2 . . . . -146.14(17) ?
    N2 N1 C1 C6 . . . . 31.5(2) ?
    N2 N1 C8 C9 . . . . 0.61(19) ?
    N2 N1 C8 C11 . . . . -177.98(16) ?
    N2 N3 C9 C8 . . . . 1.0(2) ?
    N2 N3 C9 C10 . . . . -178.57(17) ?
    N3 C9 C10 O1 . . . . 168.7(2) ?
    N3 C9 C10 N4 . . . . -12.2(3) ?
    N4 C14 C15 O2 . . . . -58.8(3) ?
    C1 N1 N2 N3 . . . . -179.30(16) ?
    C1 N1 C8 C9 . . . . 179.77(18) ?
    C1 N1 C8 C11 . . . . 1.2(3) ?
    C1 C2 C3 C4 . . . . -1.0(3) ?
    C2 C1 C6 C5 . . . . -1.0(3) ?
    C2 C3 C4 C5 . . . . 0.0(3) ?
    C2 C3 C4 C7 . . . . -179.8(2) ?
    C3 C4 C5 C6 . . . . 0.5(3) ?
    C4 C5 C6 C1 . . . . 0.0(3) ?
    C6 C1 C2 C3 . . . . 1.5(3) ?
    C7 C4 C5 C6 . . . . -179.7(2) ?
    C8 N1 N2 N3 . . . . 0.0(2) ?
    C8 N1 C1 C2 . . . . 34.7(3) ?
    C8 N1 C1 C6 . . . . -147.61(19) ?
    C8 C9 C10 O1 . . . . -10.8(3) ?
    C8 C9 C10 N4 . . . . 168.3(2) ?
    C8 C11 C12 C13 . . . . -111.0(2) ?
    C8 C11 C13 C12 . . . . 108.5(2) ?
    C9 C8 C11 C12 . . . . -53.0(3) ?
    C9 C8 C11 C13 . . . . -123.1(2) ?
    C10 N4 C14 C15 . . . . -141.9(2) ?
    C11 C8 C9 N3 . . . . 177.49(18) ?
    C11 C8 C9 C10 . . . . -3.0(3) ?
    C14 N4 C10 O1 . . . . -1.9(3) ?
    C14 N4 C10 C9 . . . . 179.0(2) ?
loop_
    _geom_hbond_atom_site_label_D
    _geom_hbond_atom_site_label_H
    _geom_hbond_atom_site_label_A
    _geom_hbond_site_symmetry_A
    _geom_hbond_distance_DH
    _geom_hbond_distance_HA
    _geom_hbond_distance_DA
    _geom_hbond_angle_DHA
    _geom_hbond_publ_flag
    O2 H2 O1 4_565 0.95(3) 1.78(3) 2.734(2) 177(3) yes
    C11 H11 N3 4_566 0.98 2.61 3.391(2) 137.1 yes
    C5 H5 O2 3_666 0.93 2.66 3.564(3) 163.7 yes
_shelx_space_group_comment
;
The symmetry employed for this shelxl refinement is uniquely defined
by the following loop, which should always be used as a source of
symmetry information in preference to the above space-group names.
They are only intended as comments.
;
_shelx_estimated_absorpt_T_min     0.958
_shelx_estimated_absorpt_T_max     0.995
_shelx_hkl_file
;
   3   0   0  659.33   13.74
  -4   0   0  523.28    3.59
   4   0   0  526.94    3.65
   5   0   0    1.01    0.80
  -5   0   0    1.15    0.96
   6   0   0  173.27    2.64
  -6   0   0  174.67    2.60
   7   0   0  282.59    3.59
  -7   0   0  282.14    3.57
  -8   0   0   35.04    1.59
   8   0   0   32.32    1.50
   9   0   0    0.69    0.94
  -9   0   0    0.96    0.99
  10   0   0  227.02    3.97
 -10   0   0  231.57    4.00
  11   0   0   49.74    2.17
 -11   0   0   50.38    2.20
 -12   0   0   12.69    1.64
  12   0   0   14.83    1.58
  13   0   0    1.41    1.21
 -13   0   0    3.11    1.36
 -14   0   0    3.93    1.50
  14   0   0    5.07    1.53
  15   0   0    0.35    1.46
 -15   0   0    1.13    1.53
  16   0   0    0.36    1.51
 -16   0   0    0.56    1.64
 -17   0   0   -0.43    1.69
  17   0   0    0.55    1.77
  18   0   0    1.59    1.89
 -18   0   0    2.48    1.92
 -19   0   0    1.90    2.14
  19   0   0    2.60    2.15
   0  -1   0    0.26    0.30
   1  -1   0  703.60    9.88
   1   1   0  698.18    8.65
  -1  -1   0  685.45    9.91
  -1  -1   0  689.82    8.60
  -1   1   0  699.43    9.84
   1   1   0  689.35    9.86
  -2  -1   0  264.85    1.72
   2  -1   0  257.80    1.80
   2   1   0  266.69    5.89
  -2   1   0  264.16    1.79
  -2  -1   0  263.66    1.49
   2   1   0  261.89    1.70
  -2   1   0  266.43    5.95
   2  -1   0  258.86    5.84
  -3  -1   0  616.50   10.80
  -3   1   0  608.13   11.35
   3  -1   0  609.08   12.63
  -3  -1   0  631.88   12.00
  -4   1   0  160.95    1.90
   4  -1   0  162.69    2.03
   5  -1   0   59.41    1.49
  -5   1   0   60.78    1.42
   6  -1   0   20.08    1.08
  -6   1   0   18.54    1.03
  -7   1   0  114.28    2.20
   7  -1   0  111.77    2.25
  -8  -1   0    1.14    0.92
   8   1   0    1.60    0.85
  -8   1   0    0.27    0.79
   8  -1   0    0.73    0.75
  -9   1   0   16.99    1.31
   9   1   0   19.75    1.50
   9  -1   0   17.80    1.29
  -9  -1   0   19.52    1.44
  10  -1   0   42.20    1.87
 -10   1   0   41.68    1.85
 -10  -1   0   44.36    2.05
  10   1   0   45.64    2.04
 -11  -1   0    3.09    1.21
  11  -1   0    0.63    1.05
  11   1   0    1.87    1.23
 -11   1   0    0.35    1.12
  12  -1   0    1.72    1.15
 -12   1   0    0.48    1.21
  12   1   0    1.81    1.34
 -12  -1   0    2.97    1.39
  13  -1   0    2.27    1.30
  13   1   0    2.60    1.40
 -13   1   0    1.44    1.29
 -13  -1   0    2.19    1.51
  14   1   0    0.49    1.45
 -14  -1   0    0.02    1.57
 -14   1   0    0.34    1.25
  14  -1   0    0.45    1.31
 -15  -1   0    1.50    1.59
  15  -1   0    0.86    1.44
 -15   1   0    0.62    1.35
  15   1   0    1.50    1.57
 -16  -1   0    0.71    1.67
 -16   1   0    1.40    1.49
  16   1   0    1.27    1.65
  16  -1   0    1.65    1.56
  17  -1   0    3.25    1.71
 -17   1   0    1.31    1.69
 -17  -1   0    2.41    1.90
  17   1   0    0.26    1.80
  18   1   0    1.92    1.97
  18  -1   0    0.59    1.80
 -18  -1   0    0.41    2.03
 -19  -1   0    1.27    2.20
  19   1   0    2.19    2.07
  20   1   0    0.16    2.30
 -20  -1   0    2.94    2.42
   0  -2   0  519.88    3.32
   1   2   0    2.83    0.65
  -1  -2   0    1.81    0.79
   2  -2   0  240.59    2.16
   2   2   0  238.51    1.88
  -2  -2   0  239.51    2.20
   2  -2   0  235.43    1.63
   3  -2   0   57.17    0.95
   3   2   0   62.06    1.10
  -3   2   0   59.94    1.02
  -3  -2   0   61.44    1.31
   3  -2   0   62.69    1.34
  -4  -2   0    7.04    0.72
  -4   2   0    6.73    0.63
   4  -2   0    7.78    0.77
   4   2   0    6.86    0.61
   5  -2   0    2.35    0.68
  -5   2   0    2.94    0.57
  -5  -2   0    3.74    0.63
  -6   2   0  178.44    2.28
   6  -2   0  179.71    2.53
  -7   2   0   13.52    0.90
   7  -2   0   14.49    1.02
   8  -2   0   40.22    1.55
  -8   2   0   44.04    1.49
   9  -2   0  102.91    2.47
  -9   2   0  101.55    2.29
 -10  -2   0   35.90    2.11
  10  -2   0   33.09    1.68
 -10   2   0   32.85    1.58
 -11   2   0    2.92    1.05
  11   2   0    1.91    1.24
  11  -2   0    1.95    1.06
 -11  -2   0    2.72    1.45
  12  -2   0    1.09    1.15
 -12   2   0    2.37    1.13
 -12  -2   0    2.97    1.52
  12   2   0    1.20    1.40
  13  -2   0    3.73    1.30
  13   2   0    5.05    1.45
 -13  -2   0    2.44    1.54
 -13   2   0    2.59    1.19
 -14   2   0    1.05    1.25
  14  -2   0    1.14    1.29
 -14  -2   0    1.33    1.65
  14   2   0    2.32    1.63
 -15  -2   0    0.70    1.75
  15  -2   0    0.26    1.33
  15   2   0    0.98    1.69
 -15   2   0    1.50    1.32
 -16  -2   0    1.29    1.89
  16  -2   0    0.65    1.46
  16   2   0    1.81    1.71
  17  -2   0    0.56    1.64
 -17  -2   0    1.11    2.09
  17   2   0    0.71    1.92
  18   2   0    1.18    1.98
 -18  -2   0    0.04    2.23
 -19  -2   0    1.45    2.47
  19   2   0    0.48    2.34
 -20  -2   0    0.55    2.60
  20   2   0    1.78    2.58
   0  -3   0    0.15    1.00
  -1  -3   0  164.91    2.36
   1  -3   0  166.39    2.59
   1   3   0  165.24    2.12
   2   3   0    0.86    0.65
  -2  -3   0    0.53    0.75
  -3  -3   0  245.03    2.68
   3   3   0  245.28    2.29
   3  -3   0  243.03    2.60
   4  -3   0    4.53    0.70
  -4   3   0    5.63    0.51
   4   3   0    4.92    0.55
  -4  -3   0    5.83    0.73
  -5  -3   0    2.07    0.64
   5   3   0    1.16    0.50
  -5   3   0    1.45    0.48
   5  -3   0    2.44    0.69
   6  -3   0    2.45    0.70
  -6  -3   0    2.68    0.67
  -6   3   0    2.08    0.53
   6   3   0    3.21    0.57
   7  -3   0   72.01    1.87
  -7   3   0   72.37    1.57
  -8   3   0   28.64    1.19
   8  -3   0   30.96    1.41
  -9   3   0    0.81    0.77
   9  -3   0    0.02    0.87
 -10   3   0    8.83    1.08
  10  -3   0    8.23    1.20
 -11  -3   0   34.71    2.14
  11  -3   0   29.53    1.72
 -11   3   0   34.08    1.62
 -12   3   0    1.61    0.98
 -12  -3   0    3.60    1.45
  12  -3   0    2.25    1.11
 -13   3   0    2.62    1.11
  13  -3   0    1.04    1.17
 -13  -3   0    3.63    1.60
  13   3   0    2.70    1.56
  14   3   0    1.54    1.57
  14  -3   0    1.29    1.33
 -14  -3   0    2.82    1.66
 -15  -3   0    0.98    1.71
  15   3   0    1.05    1.64
  15  -3   0   -0.07    1.32
 -16  -3   0   -0.19    1.88
  16   3   0    0.90    1.90
 -17  -3   0   -0.06    2.01
  17   3   0    0.02    1.90
  18   3   0    0.80    2.16
  19   3   0    1.88    2.51
 -19  -3   0    0.24    2.50
 -20  -3   0    0.03    2.77
  20   3   0   -0.32    2.44
   0  -4   0 1340.70   29.82
  -1  -4   0    1.96    0.90
   1   4   0    3.30    0.78
   1  -4   0    1.97    1.06
   2   4   0   -0.20    0.64
   2  -4   0    0.21    1.03
  -2  -4   0    1.00    0.72
  -3  -4   0   11.61    0.98
   3   4   0   13.30    0.85
  -4  -4   0   16.84    1.06
   4   4   0   16.47    0.86
   4  -4   0   15.20    0.97
  -5  -4   0   25.91    1.19
   5  -4   0   23.68    1.16
   5   4   0   22.95    0.94
   6   4   0   27.49    1.02
  -6  -4   0   28.07    1.25
   6  -4   0   24.65    1.21
  -6   4   0   26.87    0.94
   7   4   0   10.58    0.79
  -7   4   0   10.58    0.77
  -7  -4   0    8.66    0.90
   7  -4   0    9.07    0.97
   8  -4   0   37.09    1.57
  -8  -4   0   32.65    1.43
  -8   4   0   31.54    1.19
   9  -4   0    0.29    0.87
  -9   4   0    0.69    0.71
  10  -4   0   30.54    1.67
 -10   4   0   31.37    1.39
  11  -4   0    4.27    1.17
 -11   4   0    3.07    0.90
 -12  -4   0    4.90    1.70
  12  -4   0    1.88    1.10
 -13  -4   0    1.05    1.63
  13  -4   0    0.43    1.11
  14  -4   0    0.65    1.26
  14   4   0    1.59    1.83
 -14  -4   0    1.28    1.76
  15   4   0    1.94    1.71
 -15  -4   0    1.00    1.91
  16   4   0   -0.18    2.03
 -16  -4   0   -0.15    2.09
 -17  -4   0    1.74    2.24
  17   4   0    1.54    2.08
 -18  -4   0   -0.30    2.44
  18   4   0   -0.04    2.14
  19   4   0    0.63    2.58
 -19  -4   0   -0.95    2.59
   0  -5   0    0.24    1.05
   0   5   0    0.35    0.85
   1   5   0  379.28    4.10
  -1  -5   0  379.32    4.50
   1  -5   0  383.21    4.75
   2  -5   0  159.48    3.24
  -2  -5   0  163.06    2.95
   2   5   0  159.95    2.64
  -3  -5   0  122.73    2.57
   3   5   0  122.35    2.24
   3  -5   0  129.12    3.01
   4   5   0    2.99    0.72
  -4  -5   0    2.57    0.89
  -5  -5   0   45.84    1.67
   5   5   0   45.47    1.39
  -6  -5   0    0.62    0.78
   6   5   0    0.20    0.63
   6  -5   0    0.03    0.77
  -7  -5   0   29.46    1.46
   7  -5   0   31.51    1.51
   7   5   0   31.26    1.19
  -8   5   0    5.20    0.68
   8   5   0    5.54    0.77
   8  -5   0    6.20    1.05
  -8  -5   0    4.54    0.96
  -9  -5   0    0.73    0.90
   9  -5   0    0.93    0.91
  10  -5   0    5.37    1.13
  11  -5   0    1.77    1.08
 -12  -5   0    9.11    2.03
  12  -5   0    7.57    1.30
 -13  -5   0    9.88    2.07
 -14  -5   0    2.98    1.92
 -15  -5   0    1.75    2.03
  15   5   0    0.87    2.02
 -16  -5   0    0.26    2.06
  16   5   0    0.99    1.95
 -17  -5   0    0.85    2.21
  17   5   0    2.44    2.43
  18   5   0    1.30    2.29
 -18  -5   0    0.99    2.45
   0   6   0  165.85    3.23
   0  -6   0  168.16    3.50
  -1  -6   0   26.36    1.62
   1   6   0   25.82    1.48
   1  -6   0   27.45    1.81
   2   6   0    2.79    0.95
   2  -6   0    2.33    1.20
  -2  -6   0    2.05    1.08
  -3  -6   0    2.23    0.99
   3   6   0    1.40    0.84
   3  -6   0    1.17    1.25
   4  -6   0    1.90    1.13
   4   6   0    0.83    0.80
  -4  -6   0    1.50    0.98
  -5  -6   0    0.81    0.89
   5   6   0    0.48    0.73
   5  -6   0    0.56    1.11
   6   6   0    5.06    0.84
   6  -6   0    6.35    1.65
  -6  -6   0    6.16    1.09
  -7  -6   0    5.67    1.09
   7   6   0    4.12    0.83
  -8  -6   0    0.75    0.90
  -9  -6   0    5.08    1.15
   9  -6   0    4.39    1.14
  10  -6   0    5.66    1.23
 -13  -6   0    2.00    1.84
 -14  -6   0    2.89    2.20
 -15  -6   0    0.90    2.29
  15   6   0    0.94    2.03
 -16  -6   0    0.67    2.39
  16   6   0    1.67    2.32
 -17  -6   0    0.49    2.48
  17   6   0    1.36    2.28
  18  -6   0   -0.80    2.74
   0  -7   0    0.61    1.20
   0   7   0   -0.13    1.18
   1  -7   0    1.14    1.40
  -1   7   0    2.81    1.23
   1   7   0    1.94    1.18
  -1  -7   0    2.46    1.17
  -2  -7   0    7.10    1.37
   2   7   0    6.43    1.21
   2  -7   0    7.02    1.46
   3  -7   0    1.22    1.29
  -3  -7   0    0.61    1.10
   3   7   0    0.47    0.89
   4  -7   0    5.25    1.58
   4   7   0    1.93    0.94
  -4  -7   0    3.61    1.22
   5  -7   0   -0.03    1.36
  -5  -7   0    0.10    1.10
   5   7   0    0.39    0.84
   6  -7   0    0.77    1.55
   6   7   0    0.51    0.84
  -6  -7   0    0.26    1.06
  -7  -7   0    0.87    1.11
   7  -7   0    2.23    1.67
  -8  -7   0    0.62    1.05
   8  -7   0    0.04    1.36
   9  -7   0    2.23    1.49
  10  -7   0    1.69    1.69
  11  -7   0    0.31    1.79
  12  -7   0    4.26    2.11
 -12  -7   0    3.42    1.97
 -13  -7   0    1.98    1.89
  13  -7   0    2.57    2.13
 -14  -7   0    0.75    2.23
  14  -7   0    0.78    2.04
  15  -7   0    0.35    2.25
 -15  -7   0    2.85    2.57
 -16  -7   0    1.16    2.44
  16  -7   0    0.46    2.53
  16   7   0    0.78    2.27
  17  -7   0    0.06    2.68
   0   8   0   34.62    2.06
   0  -8   0   31.15    2.12
  -1   8   0    6.30    1.50
   1   8   0    4.58    1.33
  -1  -8   0    8.76    1.47
   1  -8   0    5.64    1.49
  -2   8   0    1.06    1.27
  -2  -8   0    1.16    1.23
   2  -8   0    0.12    1.36
   2   8   0    0.70    1.13
  -3   8   0    2.42    1.48
   3  -8   0    1.24    1.46
  -3  -8   0    1.06    1.29
   3   8   0    1.62    1.06
   4   8   0    1.78    1.04
  -4  -8   0    0.60    1.27
   4  -8   0    1.01    1.37
   5  -8   0    1.52    1.66
  -5  -8   0    0.06    1.21
  -6  -8   0    0.31    1.16
   6  -8   0    1.88    1.48
  -7  -8   0    0.52    1.24
   7  -8   0    1.47    1.59
   8  -8   0    2.68    1.90
   9  -8   0    0.62    1.97
  10  -8   0    3.13    2.07
  11  -8   0    1.71    1.91
  12  -8   0    1.33    1.98
 -12  -8   0    3.37    2.12
  13  -8   0    0.63    2.10
 -13  -8   0    2.22    2.27
  14  -8   0    1.74    2.26
 -14  -8   0    2.10    2.53
  15  -8   0   -0.30    2.60
 -15  -8   0    1.70    2.46
   0   9   0    0.71    1.45
   0  -9   0    1.31    1.55
  -1  -9   0   15.78    1.98
   1  -9   0   15.72    2.05
   1   9   0   15.13    1.79
  -1   9   0   17.09    1.96
  -2   9   0   13.24    1.87
   2  -9   0   11.89    2.08
   2   9   0   10.65    1.58
  -2  -9   0   14.03    1.82
   3  -9   0    0.82    1.52
   3   9   0    0.99    1.26
  -3   9   0    2.56    1.68
  -3  -9   0    1.55    1.52
  -4   9   0    1.96    1.72
  -4  -9   0    0.60    1.43
   4  -9   0    0.39    1.55
  -5  -9   0    2.81    1.49
   5  -9   0    4.16    2.00
   6  -9   0    0.65    1.86
  -6  -9   0    0.81    1.37
   7  -9   0    1.91    2.03
   8  -9   0    1.99    1.81
   9  -9   0    1.19    1.95
  10  -9   0    3.25    2.04
  11  -9   0    2.72    2.40
 -11  -9   0    3.39    2.36
  12  -9   0    2.16    2.21
 -12  -9   0    3.44    2.41
 -13  -9   0    0.55    2.38
  13  -9   0    2.10    2.45
 -14  -9   0   -0.89    2.80
  14  -9   0    0.78    2.61
   0  10   0   10.40    1.93
   0 -10   0   14.07    2.22
   1  10   0    7.66    1.80
   1 -10   0    6.84    1.99
  -1 -10   0    7.04    1.87
  -1  10   0    5.39    1.84
  -2 -10   0    2.38    1.71
   2 -10   0    0.65    1.70
  -2  10   0    0.72    1.73
  -3 -10   0    0.47    1.67
   3 -10   0   -0.69    1.73
  -3  10   0    0.71    1.73
  -4 -10   0   -0.38    1.62
   4 -10   0    2.61    1.85
  -4  10   0    2.25    1.91
  -5 -10   0    1.13    1.59
  -5  10   0    0.36    1.84
   5 -10   0    2.05    2.12
   6 -10   0    1.91    2.25
  -6  10   0    1.84    1.90
  -7  10   0    2.03    2.16
   7 -10   0   -0.37    2.19
   8 -10   0    2.32    2.22
   9 -10   0    2.19    2.16
  10 -10   0    0.60    2.29
 -10 -10   0    2.52    2.59
 -11 -10   0    4.06    2.72
  11 -10   0    2.61    2.85
  12 -10   0   -0.79    2.61
 -12 -10   0    3.53    2.62
   0 -11   0    0.55    1.90
  -1 -11   0    2.26    1.96
   1 -11   0    1.50    1.95
  -1  11   0    0.68    1.87
   2 -11   0    0.71    2.14
  -2 -11   0   -0.83    1.96
  -2  11   0    0.25    1.99
  -3  11   0    0.62    2.00
  -3 -11   0    0.17    1.94
   3 -11   0    1.71    2.22
   4 -11   0   -0.69    2.06
   5 -11   0    1.78    2.42
  -5  11   0   -0.72    2.25
  -6  11   0    0.65    2.30
   6 -11   0    1.04    2.44
   7 -11   0    0.89    2.35
  -7  11   0   -0.23    2.37
  -8  11   0    1.44    2.35
   8 -11   0    0.79    2.69
  -9  11   0    2.12    2.44
  -9 -11   0    2.13    2.75
   9 -11   0    1.19    2.53
 -10 -11   0    2.75    2.84
   0 -12   0    0.41    2.37
  -1 -12   0    0.00    2.25
   1 -12   0    2.05    2.50
  -2 -12   0   -0.54    2.22
   2 -12   0    0.96    2.37
  -3  12   0    1.02    2.31
   3 -12   0   -0.60    2.45
   4 -12   0    1.53    2.33
  -4  12   0    1.47    2.42
  -5  12   0    0.34    2.42
   5 -12   0    0.44    2.58
   6 -12   0   -0.50    2.70
  -6  12   0    0.57    2.52
  -7  12   0    1.50    2.64
   0 -13   0   -0.63    2.80
  20   0  -1    1.03    2.24
  19   0  -1    0.43    1.98
 -18   0   1   -0.52    1.81
  18   0  -1    0.85    1.90
 -17   0   1    1.27    1.73
  17   0  -1    2.03    1.73
  16   0  -1   -0.23    1.52
 -16   0   1   -0.63    1.60
  15   0  -1    0.38    1.47
 -15   0   1    0.69    1.53
  14   0  -1   -0.89    1.40
 -14   0   1    0.89    1.40
 -13   0   1   -0.18    1.30
  13   0  -1    0.47    1.23
  12   0  -1    0.57    1.14
 -12   0   1    0.84    1.28
 -11   0   1    0.95    1.14
  11   0  -1    1.00    1.12
 -10   0   1    0.25    1.01
  10   0  -1   -0.52    1.09
   9   0  -1    0.53    0.99
  -9   0   1    1.86    1.01
   8   0  -1    0.73    0.81
   7   0  -1    0.53    0.74
   6   0  -1    0.41    0.68
   5   0  -1    0.11    0.97
   4   0  -1    0.31    0.92
   3   0  -1    0.15    0.55
   2   0  -1    0.34    0.44
  -1   0   1    0.74    0.32
   1   0   1    0.35    0.30
  -1   0  -1    0.47    0.32
  -2   0  -1    0.41    0.49
  -3   0  -1    0.45    0.88
  -4   0  -1   -0.28    0.94
  -5   0  -1    0.77    0.93
  -6   0  -1    0.44    0.90
   7   0   1    0.53    0.79
  -7   0  -1    0.09    0.95
  -8   0  -1   -0.01    0.98
   8   0   1    0.81    0.84
   9   0   1    0.56    0.97
  -9   0  -1   -0.09    1.00
 -10   0  -1    0.40    1.23
  10   0   1    0.28    1.08
  11   0   1    1.19    1.19
 -11   0  -1    1.22    1.30
  12   0   1    0.52    1.22
 -12   0  -1   -0.02    1.35
  13   0   1    1.60    1.31
 -13   0  -1   -0.03    1.41
 -14   0  -1    0.18    1.49
  14   0   1    1.81    1.39
  15   0   1    0.46    1.42
 -15   0  -1    0.45    1.49
 -16   0  -1    1.09    1.64
  16   0   1    0.08    1.59
 -17   0  -1    0.71    1.84
  17   0   1    1.08    1.73
  18   0   1    0.79    1.86
 -18   0  -1    0.57    1.95
 -19   0  -1    1.73    2.22
  21   1  -1    1.04    2.58
  20   1  -1    2.92    2.36
 -20  -1   1    1.21    2.45
  19  -1  -1    1.63    2.04
  19   1  -1    0.86    2.21
 -19  -1   1    1.44    2.20
  18  -1  -1    1.12    1.83
  18   1  -1    1.74    1.94
 -18  -1   1   -0.21    1.99
 -17  -1   1    0.39    1.75
 -17   1   1    1.32    1.54
  17   1  -1    1.17    1.73
  17  -1  -1   -0.84    1.68
 -16  -1   1   -0.18    1.71
 -16   1   1    0.55    1.42
  16   1  -1    1.01    1.72
  16  -1  -1   -0.16    1.55
 -15  -1   1    1.08    1.64
  15  -1  -1    0.88    1.42
 -15   1   1    0.32    1.34
  15   1  -1   -0.01    1.52
 -14  -1   1    0.48    1.42
  14   1  -1    0.55    1.32
 -14   1   1    0.82    1.26
  14  -1  -1    0.46    1.24
  13  -1  -1    0.62    1.23
 -13   1   1    0.29    1.23
 -13  -1   1    2.79    1.35
  13   1  -1   -0.64    1.43
  12   1  -1    1.51    1.28
  12  -1  -1    0.40    1.12
 -12   1   1    0.33    1.15
 -12  -1   1    1.63    1.38
 -11   1   1   15.47    1.43
 -11  -1   1   16.48    1.57
  11  -1  -1   16.81    1.46
  11   1  -1   15.78    1.62
 -10   1   1    0.30    0.99
  10  -1  -1    2.29    0.96
  10   1  -1    1.99    1.23
  -9   1   1   30.32    1.45
   9   1  -1   26.12    1.58
   9  -1  -1   28.97    1.53
   8   1  -1   73.39    2.17
   8  -1  -1   69.72    1.98
  -8   1   1   68.58    1.80
   7  -1  -1    8.37    0.96
  -7   1   1    8.93    0.88
   7   1  -1    7.87    1.08
   6  -1  -1   21.18    1.17
   6   1  -1   23.29    1.32
  -6   1   1   21.64    0.96
   5  -1  -1   91.56    1.83
  -5   1   1   94.29    1.52
   4   1  -1  207.67    1.55
  -4   1   1  213.42    1.86
   4   1  -1  212.59    2.21
   4  -1  -1  214.03    2.42
   3   1  -1  220.33    2.02
   3  -1  -1  223.09    2.22
   2   1  -1   70.23    1.10
   2  -1  -1   71.25    1.19
   2  -1  -1   70.89    1.19
   1   1  -1  101.06    1.21
   1  -1  -1   97.21    1.26
  -1  -1   1   99.55    1.20
   0  -1  -1  382.94    1.67
   0   1  -1  200.05    1.66
  -1  -1  -1    1.29    0.58
  -1   1  -1    3.17    0.49
  -1  -1  -1    1.40    0.42
   1  -1   1    2.52    0.46
  -2  -1  -1  756.09   14.65
  -2   1  -1  751.20   13.66
  -2   1  -1  734.49    9.78
  -2  -1  -1  707.15   15.21
   2  -1   1  748.62    9.90
  -3  -1  -1    3.08    0.91
  -3   1  -1    7.96    0.87
   3  -1   1    8.43    0.64
  -3  -1  -1    3.19    0.96
   4  -1   1    2.57    0.75
  -4  -1  -1    2.76    0.99
  -4   1  -1    1.79    0.81
   5  -1   1  148.15    2.06
  -5   1  -1  150.65    2.27
  -5  -1  -1  146.04    2.55
  -6   1  -1  144.95    2.40
  -6  -1  -1  139.42    2.72
   6  -1   1  142.02    2.24
  -7  -1  -1   16.15    1.37
   7  -1   1   13.32    1.02
  -7   1  -1   14.41    1.08
  -8   1  -1    3.41    0.97
   8  -1   1    3.10    0.85
  -9   1  -1   11.41    1.25
  -9  -1  -1   11.06    1.40
   9  -1   1   11.33    1.16
 -10  -1  -1   24.05    1.71
  10  -1   1   20.38    1.44
  10   1   1   21.80    1.63
 -10   1  -1   21.90    1.56
  11   1   1    2.21    1.30
 -11  -1  -1    3.14    1.40
 -11   1  -1    0.94    1.06
  11  -1   1    0.97    1.06
  12   1   1    9.21    1.47
 -12  -1  -1    7.72    1.62
 -12   1  -1   11.03    1.44
  12  -1   1    9.29    1.37
 -13   1  -1    2.33    1.30
 -13  -1  -1   -0.11    1.39
  13  -1   1    0.73    1.21
  13   1   1   -0.50    1.39
 -14  -1  -1    1.70    1.64
  14  -1   1    2.16    1.35
  14   1   1    1.80    1.41
 -14   1  -1    1.63    1.40
  15   1   1    0.87    1.47
 -15  -1  -1    0.19    1.59
 -15   1  -1    1.03    1.46
  15  -1   1    1.18    1.35
  16  -1   1    1.69    1.51
 -16  -1  -1   -0.43    1.92
 -16   1  -1    1.06    1.62
  16   1   1    1.81    1.76
 -17   1  -1    1.24    1.74
  17   1   1    0.24    1.87
  17  -1   1   -0.45    1.60
 -18  -1  -1    1.22    2.14
  18   1   1    0.93    1.96
 -19  -1  -1    1.12    2.34
  19   1   1   -0.23    2.13
 -20  -1  -1    0.52    2.49
 -21  -2   1   -0.80    2.79
 -20  -2   1    0.31    2.44
  20   2  -1    2.93    2.41
  19   2  -1   -0.75    2.18
 -19  -2   1    0.14    2.22
 -18  -2   1   -0.16    2.13
  18   2  -1    0.59    1.89
  17   2  -1    0.69    1.80
  17  -2  -1    0.51    1.59
 -17  -2   1    1.59    2.07
  16  -2  -1    0.25    1.50
  16   2  -1    0.73    1.61
 -16  -2   1    1.73    1.77
 -15  -2   1    1.83    1.56
  15   2  -1    0.13    1.48
  15  -2  -1    0.01    1.38
 -15   2   1    1.00    1.21
 -14   2   1    1.00    1.13
 -14  -2   1    1.87    1.62
  14   2  -1    0.08    1.38
  14  -2  -1    1.37    1.34
  13  -2  -1    4.94    1.33
 -13  -2   1    5.80    1.58
  13   2  -1    6.18    1.54
 -13   2   1    5.02    1.16
  12  -2  -1   40.15    2.06
  12   2  -1   42.06    2.31
 -12   2   1   42.45    1.84
 -12  -2   1   42.36    2.34
  11   2  -1   82.84    2.85
 -11   2   1   81.06    2.27
  11  -2  -1   84.71    2.62
  10  -2  -1   23.65    1.55
 -10   2   1   20.88    1.32
  10   2  -1   24.75    1.74
  -9   2   1   -0.48    0.76
   9  -2  -1    1.12    0.91
   8  -2  -1   66.65    1.96
  -8   2   1   68.93    1.66
   7  -2  -1   15.85    1.08
  -7   2   1   17.77    0.91
  -6   2   1  247.75    2.32
   6  -2  -1  244.67    3.11
  -5   2   1   14.83    0.63
  -5  -2   1   15.46    0.69
   5   2  -1   14.88    0.86
   5  -2  -1   16.32    1.00
   4  -2  -1    2.06    0.86
   4   2  -1    2.53    0.71
  -4  -2   1    2.04    0.53
  -4   2   1    1.25    0.37
   3   2  -1   67.68    1.38
   3  -2  -1   67.88    1.56
  -3  -2   1   68.34    1.14
   2  -2  -1  544.37    3.60
   2   2  -1  543.81    3.30
   2  -2  -1  543.76    3.84
  -2  -2   1  548.35    2.87
   1  -2  -1 9999.00   61.58
  -1  -2   1 9933.03   51.63
   0  -2  -1 1943.43   26.39
   0   2  -1 1972.77   26.18
  -1   2  -1    0.76    0.42
  -1  -2  -1    1.58    0.79
  -2  -2  -1  173.04    2.17
  -2   2  -1  175.25    1.89
  -2   2  -1  172.21    1.51
   2  -2   1  173.46    1.55
   2   2   1  170.93    1.22
   3  -2   1   94.57    1.32
  -3  -2  -1   92.68    0.86
   3   2   1   97.45    0.91
  -3  -2  -1   94.90    1.73
  -3   2  -1   96.46    1.57
   4  -2   1  286.00    2.43
  -4  -2  -1  287.62    2.95
  -4  -2  -1  276.69    1.68
  -4   2  -1  288.79    2.69
   5  -2   1  130.13    1.87
  -5   2  -1  130.80    2.04
  -5  -2  -1  135.06    2.20
   6  -2   1   76.50    1.63
  -6   2  -1   75.06    1.73
   7  -2   1  298.38    3.37
  -7  -2  -1  297.67    4.28
  -7   2  -1  294.60    3.49
   8  -2   1   23.94    1.24
  -8   2  -1   24.71    1.31
  -8  -2  -1   25.26    1.68
  -9   2  -1   73.88    2.15
  -9  -2  -1   78.06    2.68
   9  -2   1   73.00    2.08
 -10  -2  -1   10.46    1.59
 -10   2  -1   10.27    1.23
  10  -2   1    8.31    1.15
 -11   2  -1    3.10    1.06
 -11  -2  -1    3.13    1.37
  11  -2   1    3.79    1.08
  12  -2   1    0.64    1.04
  12   2   1    0.08    1.40
 -12   2  -1    0.54    1.12
 -12  -2  -1    1.89    1.57
  13   2   1    3.89    1.53
 -13  -2  -1    4.88    1.56
 -13   2  -1    4.46    1.32
  13  -2   1    4.26    1.27
  14  -2   1    0.34    1.25
  14   2   1    1.80    1.42
 -14   2  -1    1.54    1.31
 -14  -2  -1    1.56    1.77
 -15  -2  -1    0.07    1.72
  15  -2   1    0.75    1.30
  15   2   1   -0.35    1.67
 -15   2  -1    1.74    1.43
 -16  -2  -1   -0.43    1.74
  16   2   1    0.00    1.76
  17   2   1    0.77    2.00
 -17  -2  -1    1.45    2.20
  18   2   1    1.92    2.14
 -18  -2  -1    0.57    2.33
 -19  -2  -1    2.88    2.33
  19   2   1    1.45    2.29
 -20  -2  -1    0.16    2.59
  20   2   1    0.71    2.63
  20   3  -1    1.80    2.48
 -20  -3   1   -0.10    2.53
  19   3  -1    1.19    2.24
 -19  -3   1    0.07    2.49
  18   3  -1   -0.28    2.04
 -18  -3   1    1.45    2.30
 -17  -3   1    0.36    1.96
  17   3  -1   -0.04    1.84
  16   3  -1    1.72    1.79
 -16  -3   1    0.03    1.74
  16  -3  -1    1.36    1.49
 -15  -3   1    1.70    1.84
  15   3  -1    2.88    1.79
  15  -3  -1    0.94    1.31
 -14  -3   1    3.69    1.79
  14   3  -1    1.73    1.63
  14  -3  -1    1.87    1.31
 -13  -3   1    6.75    1.59
  13  -3  -1    4.69    1.37
 -13   3   1    7.10    1.17
  13   3  -1    5.49    1.69
 -12   3   1    7.18    1.06
  12   3  -1    7.11    1.50
  12  -3  -1    7.75    1.39
 -11   3   1    3.38    0.90
  11  -3  -1    1.92    1.08
  10  -3  -1    0.39    0.98
 -10   3   1    0.91    0.72
  -9   3   1    0.79    0.64
   9  -3  -1    0.83    0.89
  -8   3   1   29.37    1.06
   8  -3  -1   33.36    1.53
   7   3  -1   40.39    1.31
   7  -3  -1   40.06    1.53
  -7   3   1   40.81    1.06
  -6  -3   1    6.60    0.65
   6  -3  -1    7.20    0.87
   6   3  -1    7.45    0.74
  -6   3   1    7.25    0.51
  -5  -3   1  130.40    1.82
   5   3  -1  130.04    1.99
  -5   3   1  128.82    1.26
   5  -3  -1  129.57    2.30
   4  -3  -1  142.88    1.08
   4  -3  -1  144.63    2.33
   4   3  -1  146.38    2.07
  -4  -3   1  146.97    1.92
   3  -3  -1    8.32    0.89
  -3  -3   1    6.33    0.72
   3   3  -1    7.57    0.78
   3  -3  -1    8.39    1.14
   3  -3  -1    6.71    0.31
  -2  -3   1   40.96    1.25
   2  -3  -1   41.18    1.54
   2   3  -1   40.60    1.32
   1  -3  -1   21.45    1.38
   1   3  -1   21.37    1.13
  -1  -3   1   21.00    1.12
   0  -3  -1 1116.72   24.05
   0   3  -1 1135.09   23.70
  -1  -3  -1   87.16    1.91
   2   3   1   80.00    1.25
  -2  -3  -1   76.19    1.75
  -3   3  -1    7.73    0.69
  -3  -3  -1    6.89    0.83
   3   3   1    9.14    0.53
   3  -3   1    9.94    0.67
  -4  -3  -1   37.48    1.31
  -4   3  -1   36.25    1.10
   4   3   1   35.33    0.77
   4  -3   1   38.15    1.07
  -5   3  -1  166.00    2.26
  -5  -3  -1  170.93    2.61
   5   3   1  170.72    1.58
   5  -3   1  166.42    2.20
  -6  -3  -1   32.84    1.36
   6  -3   1   31.27    1.16
  -6   3  -1   29.42    1.15
   7  -3   1    3.58    0.75
  -7   3  -1    3.92    0.75
  -8   3  -1   10.85    1.00
   8  -3   1   13.18    1.03
   9  -3   1   12.14    1.14
  -9   3  -1   11.53    1.11
  -9  -3  -1   13.55    1.70
  10  -3   1   15.05    1.24
 -10   3  -1   11.60    1.21
 -10  -3  -1   14.10    1.78
 -11   3  -1    3.02    1.04
  11  -3   1    3.71    1.07
 -11  -3  -1    4.35    1.37
  12  -3   1    7.40    1.29
 -12   3  -1    6.51    1.27
 -12  -3  -1    7.93    1.85
  13   3   1    2.49    1.63
 -13   3  -1    1.36    1.19
  13  -3   1    1.66    1.14
 -13  -3  -1    1.81    1.66
 -14   3  -1    1.29    1.23
 -14  -3  -1    0.89    1.58
  14   3   1    3.02    1.72
  14  -3   1    0.32    1.25
  15   3   1    0.98    1.65
 -15  -3  -1    0.15    1.87
 -16  -3  -1    0.34    2.11
  16   3   1    2.39    1.98
  17   3   1    0.66    2.00
 -17  -3  -1    1.82    1.99
  18   3   1    1.56    2.25
 -18  -3  -1    1.44    2.24
 -19  -3  -1    0.17    2.50
 -19  -4   1    0.49    2.51
  19   4  -1    1.55    2.34
  18   4  -1   -0.15    2.09
 -18  -4   1    0.58    2.22
  17   4  -1    0.48    2.07
 -17  -4   1    1.47    2.07
 -16  -4   1   -0.34    2.10
  16   4  -1    0.07    2.05
  15  -4  -1    1.28    1.37
  15   4  -1    3.32    1.93
 -15  -4   1    0.95    1.90
 -14  -4   1    1.38    1.58
  14  -4  -1    1.13    1.28
  14   4  -1    0.97    1.51
  13   4  -1   -0.03    1.59
  13  -4  -1   -0.71    1.21
  12  -4  -1    4.49    1.26
  11  -4  -1    5.12    1.24
  10  -4  -1   27.07    1.67
 -10   4   1   25.79    1.14
   9  -4  -1   11.17    1.23
  -9   4   1   11.31    0.81
   8  -4  -1   30.93    1.57
   8   4  -1   32.55    1.32
  -8   4   1   31.12    0.97
  -8  -4   1   34.00    1.28
  -7  -4   1    5.62    0.76
   7  -4  -1    6.42    0.97
   7   4  -1    7.39    0.86
  -7   4   1    6.92    0.51
   6   4  -1    4.10    0.69
   6  -4  -1    3.85    0.87
  -6  -4   1    3.51    0.70
   5  -4  -1    4.94    0.85
  -5  -4   1    4.81    0.72
   5   4  -1    4.92    0.73
   5  -4  -1    3.86    0.35
   4  -4  -1    2.01    0.99
   4   4  -1    0.83    0.68
   4  -4  -1    2.05    0.73
   4  -4  -1    0.63    0.30
  -4  -4   1    1.15    0.67
  -3  -4   1  171.11    2.48
   3   4  -1  169.89    2.49
   3  -4  -1  168.27    3.01
  -2  -4   1   77.60    1.82
   2  -4  -1   80.50    2.19
   2   4  -1   77.78    1.84
   1  -4  -1  483.64    4.77
   1   4  -1  482.77    4.35
  -1  -4   1  486.05    4.38
   0  -4  -1   95.49    2.26
   0   4  -1   95.83    2.14
   0  -4   1   93.39    2.11
  -1  -4  -1   96.88    2.17
   2   4   1    2.16    0.62
  -2  -4  -1    1.36    0.74
   3   4   1    5.25    0.58
  -3  -4  -1    5.84    0.93
  -4  -4  -1   36.64    1.45
   4   4   1   37.32    1.00
   5  -4   1   29.53    1.13
   5   4   1   31.49    0.88
  -5  -4  -1   27.52    1.32
  -5   4  -1   32.06    1.13
   6   4   1    2.57    0.46
  -6   4  -1    2.29    0.66
   6  -4   1    3.03    0.74
  -6  -4  -1    2.36    0.82
  -7  -4  -1    6.48    1.00
   7  -4   1    7.20    0.89
  -7   4  -1    8.14    0.84
   8  -4   1   24.99    1.29
  -8   4  -1   23.45    1.22
  -8  -4  -1   22.61    1.39
   9  -4   1   23.20    1.36
  -9   4  -1   22.47    1.30
  10  -4   1   22.09    1.45
 -10   4  -1   22.36    1.38
 -10  -4  -1   25.31    2.15
 -11   4  -1    0.75    0.96
 -11  -4  -1    2.46    1.60
  11  -4   1    0.83    0.98
 -12  -4  -1    4.11    1.52
  12  -4   1    2.92    1.17
 -13  -4  -1    2.25    1.81
 -14  -4  -1    2.08    1.92
 -15  -4  -1    0.12    1.79
  15   4   1    1.91    1.82
 -16  -4  -1    0.03    2.03
  16   4   1   -0.10    2.14
  17   4   1    0.83    2.07
 -17  -4  -1    0.89    2.37
  18   4   1   -0.01    2.38
 -18  -4  -1    0.70    2.56
 -19  -4  -1    1.87    2.67
  19   4   1    0.09    2.57
  19   5  -1    1.25    2.52
 -19  -5   1    0.21    2.81
 -18  -5   1    0.60    2.61
  18   5  -1    0.34    2.37
 -17  -5   1    2.51    2.39
  17   5  -1    2.32    2.34
  16   5  -1    0.52    1.99
 -16  -5   1    1.01    2.03
  15   5  -1    1.53    1.69
 -15  -5   1    1.18    1.77
  14   5  -1    1.87    1.93
 -14  -5   1    2.16    1.74
  13  -5  -1    1.69    1.27
  12  -5  -1    1.75    1.23
  11  -5  -1    0.97    1.10
  10  -5  -1    5.38    1.22
  -9  -5   1    1.53    0.84
   9   5  -1    0.20    0.76
   9  -5  -1    0.28    1.01
   8   5  -1    9.47    0.98
  -8  -5   1   11.98    1.03
   8  -5  -1   10.28    1.23
  -7  -5   1    7.80    0.92
   7  -5  -1    8.53    1.11
   7   5  -1    9.49    0.96
   6  -5  -1    1.58    1.32
   6   5  -1    0.60    0.70
  -6  -5   1    0.39    0.73
   6  -5  -1    1.06    0.85
   6  -5  -1    0.25    0.32
   5   5  -1    0.24    0.69
   5  -5  -1    0.42    0.35
  -5  -5   1    0.29    0.75
   5  -5  -1    1.39    1.29
   4  -5  -1   34.59    1.92
   4   5  -1   35.96    1.41
  -4  -5   1   35.99    1.47
  -3  -5   1    1.14    0.84
   3   5  -1    0.54    0.74
   3  -5  -1    1.94    1.08
   2   5  -1   11.69    1.12
   2  -5  -1   13.60    1.35
  -2  -5   1   13.23    1.13
   1   5  -1  100.33    2.37
   1  -5  -1   95.18    2.59
  -1  -5   1   96.96    2.37
   0   5  -1   41.42    1.69
   0  -5   1   36.91    1.74
   0  -5  -1   40.34    1.82
   1  -5   1    6.92    1.12
  -1   5  -1    7.79    1.18
   1   5   1    6.40    0.90
  -1  -5  -1    5.91    1.10
  -2  -5  -1    2.64    0.97
   2   5   1    2.39    0.72
   3   5   1   11.04    0.87
  -3  -5  -1    8.79    1.13
  -4  -5  -1    1.59    0.89
   4   5   1    1.44    0.59
  -5  -5  -1    6.05    1.01
   5   5   1    5.32    0.66
   6   5   1    1.46    0.56
  -6  -5  -1    1.06    0.90
  -7  -5  -1    9.06    1.16
   7   5   1    8.24    0.65
  -7   5  -1    8.20    0.86
   7  -5   1    7.91    0.95
   8  -5   1    3.65    0.88
  -8  -5  -1    4.82    1.07
  -8   5  -1    4.28    0.84
  -9  -5  -1    1.51    1.00
   9  -5   1   -0.24    0.90
  -9   5  -1    0.40    0.79
 -10  -5  -1   13.87    1.83
  10  -5   1   10.30    1.24
 -11  -5  -1    3.65    1.71
 -12  -5  -1    4.52    1.92
 -13  -5  -1    2.63    1.72
 -14  -5  -1   -0.34    1.94
 -15  -5  -1    1.67    2.28
  15   5   1    1.27    2.09
  16   5   1    2.10    2.10
 -16  -5  -1    0.22    2.11
  17   5   1    0.01    2.20
 -17  -5  -1    1.04    2.28
 -18  -5  -1    1.51    2.73
  18   5   1    0.54    2.63
  18   6  -1    1.17    2.56
  18  -6  -1   -0.12    2.64
 -18  -6   1    1.45    2.80
 -17  -6   1    1.57    2.71
  17   6  -1    3.21    2.35
  17  -6  -1   -0.46    2.35
  16  -6  -1    1.40    2.14
 -16  -6   1    1.32    2.36
  16   6  -1    1.87    2.18
 -15  -6   1    1.59    2.22
  15  -6  -1   -0.10    2.04
  15   6  -1    1.21    2.14
  14  -6  -1    1.82    2.07
 -14  -6   1    1.60    2.14
  11  -6  -1    3.92    1.73
  11  -6  -1    1.98    1.25
  10  -6  -1    1.73    1.53
  10  -6  -1    0.38    1.11
  -9  -6   1    3.38    0.98
   9  -6  -1    3.08    1.56
   9  -6  -1    2.97    1.16
   8   6  -1    6.48    1.00
   8  -6  -1    7.47    1.24
  -8  -6   1    4.96    0.99
   8  -6  -1    8.47    1.55
  -7  -6   1    0.51    0.86
   7  -6  -1    1.07    1.27
   7   6  -1    0.17    0.79
  -6  -6   1   14.52    1.20
   6  -6  -1   17.69    1.77
   6   6  -1   14.82    1.19
  -5  -6   1    0.71    0.89
   5   6  -1    0.65    0.84
   5  -6  -1    1.44    1.12
  -4  -6   1    7.93    1.12
   4  -6  -1    6.75    1.53
   4   6  -1    7.82    1.04
   3   6  -1    1.92    0.89
   3  -6  -1    1.05    1.36
  -3  -6   1    0.73    0.94
   2  -6  -1    0.76    1.03
   2   6  -1    0.33    0.96
  -2  -6   1   -0.19    1.00
   1   6  -1   98.93    2.60
  -1  -6   1  103.26    2.76
   1  -6  -1   98.21    2.90
   0  -6   1    9.13    1.32
   0   6  -1    6.39    1.15
   0  -6  -1    9.35    1.36
   0   6   1    6.08    1.09
   1   6   1    1.87    0.87
  -1   6  -1    2.95    1.09
  -1  -6  -1    2.78    1.15
   1  -6   1    1.26    1.18
   2  -6   1   -0.04    1.27
   2   6   1    0.92    0.85
  -2  -6  -1    0.71    1.01
   3   6   1   -0.07    0.80
   3  -6   1    2.49    1.44
  -3  -6  -1    0.27    0.96
   4   6   1    0.27    0.68
  -4  -6  -1    0.36    1.03
   5   6   1    0.70    0.67
  -5  -6  -1    0.03    0.95
   6   6   1    2.93    0.69
  -6  -6  -1    2.77    1.09
  -7  -6  -1    0.59    0.98
  -8  -6  -1    1.43    1.09
  -9  -6  -1    7.58    1.31
 -10  -6  -1    4.14    1.84
 -11  -6  -1    3.01    1.64
 -12  -6  -1    1.87    1.90
 -13  -6  -1    2.19    1.99
 -14  -6  -1    0.73    1.91
 -15  -6  -1   -0.23    2.37
 -16  -6  -1    1.14    2.24
  16   6   1    2.06    2.22
  17   6   1    0.90    2.62
 -17  -6  -1   -0.51    2.45
  18  -7  -1   -0.17    2.99
 -17  -7   1    2.00    2.84
  17  -7  -1    1.09    2.69
  17   7  -1    2.03    2.64
 -16  -7   1    1.36    2.63
  16  -7  -1   -0.20    2.51
  16   7  -1    1.50    2.24
 -15  -7   1    2.43    2.44
  15   7  -1    1.46    2.07
  15  -7  -1    2.38    2.31
 -14  -7   1    2.89    2.32
  14  -7  -1    3.21    2.11
  13  -7  -1    4.07    1.99
  12  -7  -1    1.88    1.72
  11  -7  -1    1.82    1.91
  10  -7  -1    2.62    1.61
   9  -7  -1    2.47    1.49
   8  -7  -1   10.13    1.94
  -8  -7   1    8.55    1.25
   7   7  -1    1.91    0.97
   7  -7  -1    1.44    1.42
  -7  -7   1    1.35    1.01
  -6  -7   1    5.81    1.18
   6   7  -1    5.86    1.05
   6  -7  -1    6.03    1.70
  -5  -7   1    6.56    1.22
   5   7  -1    6.71    1.10
   5  -7  -1    7.05    1.45
   4   7  -1    0.62    0.94
  -4  -7   1    0.51    1.04
   4  -7  -1    1.20    1.27
  -3  -7   1    8.16    1.32
   3   7  -1    9.75    1.26
   3  -7  -1   11.29    1.70
   2  -7  -1   60.63    2.55
  -2  -7   1   64.73    2.39
   2   7  -1   58.67    2.29
   1  -7  -1   20.50    1.86
  -1  -7   1   20.99    1.75
   1   7  -1   21.84    1.66
   0  -7   1   42.62    2.16
   0   7   1   42.21    1.98
   0  -7  -1   37.14    2.04
   0   7  -1   38.77    2.06
   1  -7   1  115.88    3.31
  -1   7  -1  115.70    3.17
   1   7   1  113.40    2.79
  -1  -7  -1  118.48    3.25
  -2  -7  -1   66.68    2.57
  -2   7  -1   68.69    2.71
   2  -7   1   71.20    2.83
   2   7   1   66.66    2.13
   3   7   1    5.55    1.04
  -3  -7  -1    6.45    1.40
   3  -7   1    4.45    1.52
   4  -7   1   10.07    1.73
  -4  -7  -1   10.48    1.44
   4   7   1    8.12    1.02
  -5  -7  -1    5.59    1.25
   5   7   1    3.16    0.86
   5  -7   1    5.33    1.41
   6  -7   1    0.94    1.30
  -6  -7  -1    1.66    1.10
  -7  -7  -1    0.32    1.11
  -8  -7  -1    7.24    1.35
  -9  -7  -1    3.21    1.33
 -10  -7  -1    1.47    1.68
 -11  -7  -1    2.42    1.86
 -12  -7  -1    2.78    2.11
 -13  -7  -1    0.82    2.03
 -14  -7  -1    0.98    2.33
 -15  -7  -1    1.12    2.40
 -16  -7  -1    1.02    2.49
  16   7   1    0.97    2.55
  16  -8  -1    1.07    2.62
  15  -8  -1    0.72    2.54
 -15  -8   1    1.96    2.65
 -14  -8   1    2.64    2.49
  14  -8  -1    1.49    2.22
  13  -8  -1    0.58    2.10
  12  -8  -1    1.87    1.94
  11  -8  -1    1.96    2.19
  10  -8  -1    2.15    1.79
   9  -8  -1    1.73    1.75
   8  -8  -1    1.30    1.80
   7  -8  -1    2.00    1.70
  -7  -8   1    0.61    1.07
  -6  -8   1    1.99    1.17
   6  -8  -1    0.44    1.61
  -5  -8   1    1.19    1.22
   5  -8  -1    0.18    1.60
   5   8  -1    0.47    1.10
   4   8  -1    1.19    1.13
  -4  -8   1    1.46    1.23
   4  -8  -1    1.55    1.62
  -3  -8   1    0.40    1.19
   3   8  -1   -0.07    1.10
   3  -8  -1    0.45    1.31
   2   8  -1    0.68    1.22
  -2  -8   1    3.46    1.30
   2  -8  -1    0.94    1.36
  -2   8   1    2.36    1.40
   1  -8  -1   15.18    1.76
  -1  -8   1   13.98    1.66
   1   8  -1   16.11    1.69
  -1   8   1   12.23    1.58
   0   8   1   22.15    1.72
   0  -8  -1   24.27    1.94
   0  -8   1   27.10    2.10
   0   8  -1   22.97    1.87
  -1  -8  -1    0.45    1.31
   1  -8   1    1.02    1.31
   1   8   1    1.02    1.13
  -1   8  -1    2.28    1.33
  -2  -8  -1    1.43    1.27
   2  -8   1    0.31    1.34
  -2   8  -1    3.54    1.38
   2   8   1   -0.25    1.07
  -3   8  -1    1.36    1.43
   3   8   1    1.11    0.99
  -3  -8  -1    0.44    1.33
   3  -8   1    2.02    1.62
  -4  -8  -1    0.93    1.30
   4  -8   1    1.55    1.69
  -5  -8  -1   -0.01    1.27
   5  -8   1    0.66    1.45
  -6  -8  -1    0.76    1.27
   6  -8   1    1.59    1.46
   7  -8   1    0.30    1.80
  -7  -8  -1    0.98    1.27
  -8  -8  -1    0.11    1.25
   8  -8   1    0.81    1.65
   9  -8   1    1.08    1.77
 -10  -8  -1    7.22    2.02
  10  -8   1    7.93    2.38
  11  -8   1    3.87    2.13
 -11  -8  -1    3.91    2.06
 -12  -8  -1    1.84    2.30
  12  -8   1    1.92    2.11
  13  -8   1    2.54    2.37
 -13  -8  -1    1.59    2.23
 -14  -8  -1    1.85    2.46
  14  -8   1    3.02    2.58
  15  -8   1    1.90    2.71
 -15  -8  -1    3.53    2.75
  14  -9  -1    2.64    2.82
 -14  -9   1    3.83    2.62
 -13  -9   1    3.11    2.50
  13  -9  -1    1.19    2.54
  12  -9  -1   -0.31    2.22
  11  -9  -1    2.39    2.32
  10  -9  -1    1.81    1.97
   9  -9  -1    2.45    1.94
   8  -9  -1    5.35    2.22
   7  -9  -1    1.42    1.69
  -6  -9   1    0.97    1.34
   6  -9  -1    0.89    1.67
   5  -9  -1    1.96    1.88
  -5  -9   1    0.12    1.35
   4   9  -1    1.80    1.23
  -4  -9   1    2.29    1.44
   4  -9  -1    2.39    1.70
   3  -9  -1    3.07    1.75
  -3   9   1    3.22    1.62
  -3  -9   1    0.80    1.37
   3   9  -1    3.58    1.37
  -2  -9   1    0.30    1.46
   2   9  -1    0.38    1.36
  -2   9   1    1.04    1.49
   2  -9  -1    0.67    1.54
  -1   9   1    3.46    1.50
   1   9  -1    2.93    1.51
   1  -9  -1    4.48    1.67
  -1  -9   1    4.46    1.57
   0   9   1    6.12    1.54
   0  -9  -1    4.91    1.58
   0   9  -1    5.37    1.61
   0  -9   1    7.97    1.77
   1  -9   1    2.97    1.59
  -1   9  -1    3.20    1.69
  -1  -9  -1    3.52    1.55
   1   9   1    3.15    1.39
  -2  -9  -1    0.54    1.48
  -2   9  -1    1.05    1.64
   2   9   1    0.16    1.22
   2  -9   1    0.10    1.70
   3  -9   1    0.38    1.50
  -3   9  -1    2.41    1.52
  -3  -9  -1    1.35    1.48
  -4  -9  -1    0.63    1.48
   4  -9   1    1.73    1.74
  -4   9  -1    0.85    1.51
  -5   9  -1    0.46    1.78
   5  -9   1   -0.13    1.71
  -5  -9  -1   -0.13    1.45
  -6  -9  -1    0.47    1.42
   6  -9   1    0.60    1.73
  -6   9  -1    2.03    1.87
   7  -9   1    1.71    1.85
   8  -9   1   -0.87    1.87
   9  -9   1    1.42    2.02
  -9  -9  -1    3.29    2.17
  10  -9   1    0.93    2.07
 -10  -9  -1    2.27    2.18
  11  -9   1    1.68    2.37
 -11  -9  -1    1.66    2.33
  12  -9   1    0.71    2.53
 -12  -9  -1    1.69    2.35
  13  -9   1    1.35    2.68
 -13  -9  -1    2.30    2.49
  12 -10  -1   -0.94    2.75
  11 -10  -1    0.04    2.42
  10 -10  -1    1.63    2.20
   9 -10  -1    0.86    2.09
   8 -10  -1   -0.03    2.19
   7 -10  -1    0.45    1.99
   6 -10  -1   -0.98    2.00
   5 -10  -1    1.80    1.91
  -5  10   1    0.91    1.77
  -4 -10   1    0.22    1.65
  -4  10   1   -0.36    1.72
   4 -10  -1   -0.07    2.02
  -3  10   1    0.79    1.70
  -3 -10   1   -0.05    1.63
   3 -10  -1    1.27    1.97
   2  10  -1    0.68    1.42
   2 -10  -1    1.75    1.80
  -2 -10   1    0.56    1.65
  -2  10   1    0.19    1.69
   1  10  -1    0.69    1.67
  -1 -10   1    3.35    1.78
  -1  10   1    1.75    1.70
   1 -10  -1    2.02    1.93
   0  10   1    0.46    1.59
   0 -10  -1    1.16    1.83
   0  10  -1    1.17    1.69
   0 -10   1    1.69    1.71
  -1  10  -1    0.14    1.70
   1 -10   1   -0.23    1.74
  -1 -10  -1    0.18    1.74
  -2  10  -1    2.04    1.74
   2 -10   1    1.98    1.99
  -2 -10  -1    0.17    1.68
  -3 -10  -1    1.29    1.69
   3 -10   1    0.54    2.00
  -3  10  -1    0.39    1.85
   4 -10   1    1.69    2.01
  -4  10  -1    0.85    1.80
  -4 -10  -1    0.52    1.67
   5 -10   1    2.28    2.18
  -5  10  -1    0.91    2.01
  -5 -10  -1   -0.22    1.63
  -6  10  -1    1.36    2.06
   6 -10   1   -0.11    2.16
  -7  10  -1    2.22    2.21
   7 -10   1    0.36    2.23
  -7 -10  -1    0.82    2.04
  -8 -10  -1    0.78    2.12
  -8  10  -1    0.42    2.29
   8 -10   1    1.78    2.35
   9 -10   1    4.44    2.57
  -9  10  -1    2.82    2.37
  -9 -10  -1    3.31    2.31
 -10 -10  -1    1.83    2.48
 -10  10  -1    2.17    2.58
  10 -10   1    3.44    2.68
  11 -10   1    1.54    2.42
 -11  10  -1   -0.63    2.42
 -11 -10  -1    2.28    2.67
 -12 -10  -1    1.42    2.71
 -11 -11   1    1.55    2.84
 -10  11   1    2.55    2.66
   9 -11  -1   -0.12    2.53
  -9  11   1   -0.93    2.44
   8 -11  -1    1.33    2.31
  -8  11   1    0.50    2.36
   7 -11  -1    1.60    2.47
  -7  11   1    0.70    2.24
   6 -11  -1    1.11    2.46
  -6  11   1    2.28    2.29
   5 -11  -1    1.75    2.26
  -5  11   1    1.31    2.06
  -4  11   1    1.33    2.08
   4 -11  -1    1.38    1.94
  -3 -11   1    1.95    1.85
   3 -11  -1    0.98    1.98
  -3  11   1    1.24    1.99
   2 -11  -1    2.87    2.01
  -2  11   1    0.98    1.85
  -2 -11   1    1.15    1.88
  -1 -11   1    1.13    1.97
   1 -11  -1   -0.04    2.12
   0 -11   1    1.26    2.07
   0 -11  -1    1.20    1.94
   0  11  -1   -0.44    1.90
   1 -11   1    1.28    1.95
  -1 -11  -1    0.31    2.02
  -1  11  -1   -0.26    1.99
   2 -11   1    0.25    2.16
  -2 -11  -1    0.63    1.91
  -2  11  -1    0.20    1.98
  -3  11  -1    0.86    2.18
   3 -11   1    1.08    2.29
  -4  11  -1    0.95    2.21
  -4 -11  -1    0.41    1.86
   4 -11   1    0.26    2.15
   5 -11   1    2.04    2.35
  -5  11  -1    2.49    2.22
   6 -11   1    1.75    2.35
  -6  11  -1   -0.62    2.32
  -7  11  -1    2.08    2.51
   7 -11   1    1.13    2.33
   8 -11   1    0.94    2.44
  -8 -11  -1    1.47    2.43
  -8  11  -1    1.38    2.35
   9 -11   1   -0.11    2.61
  -9  11  -1    1.92    2.48
  -9 -11  -1    2.21    2.60
 -10 -11  -1    1.48    2.97
  -7  12   1   -0.27    2.74
   6 -12  -1    0.02    2.49
  -5  12   1   -0.04    2.44
   5 -12  -1    0.70    2.42
  -4  12   1    1.08    2.32
   4 -12  -1    0.98    2.56
   3 -12  -1    1.72    2.35
   2 -12  -1    1.18    2.26
   1 -12  -1    6.21    2.65
  -1 -12   1    7.81    2.52
   0 -12   1    5.50    2.35
   0 -12  -1    4.47    2.52
  -1 -12  -1   -0.39    2.28
   1 -12   1   -0.07    2.41
  -2  12  -1    0.40    2.31
   2 -12   1   -0.15    2.54
  -3  12  -1    0.06    2.40
   3 -12   1    3.79    2.56
  -4  12  -1    2.06    2.41
   4 -12   1    0.01    2.40
   5 -12   1    1.28    2.51
  -6  12  -1    2.02    2.60
   0 -13   1    0.58    2.68
  -1 -13  -1    1.61    2.62
  21   0  -2   -0.53    2.53
  20   0  -2   -0.40    2.21
  19   0  -2    0.40    2.05
 -18   0   2    1.93    1.85
  18   0  -2    2.49    1.98
 -17   0   2    1.27    1.66
  17   0  -2    0.99    1.66
  16   0  -2    1.47    1.51
 -16   0   2    1.45    1.56
 -15   0   2   -0.24    1.42
  15   0  -2    0.78    1.32
  14   0  -2    1.31    1.36
 -14   0   2    3.04    1.37
 -13   0   2   61.88    2.55
  13   0  -2   57.96    2.67
  12   0  -2   87.90    2.94
 -12   0   2   89.00    2.77
  11   0  -2   80.18    2.73
 -11   0   2   80.10    2.49
  10   0  -2    4.70    1.10
   9   0  -2   21.13    1.42
   8   0  -2   45.73    1.80
   7   0  -2  197.94    3.12
   6   0  -2   89.22    2.02
   5   0  -2  166.87    2.54
   4   0  -2 1296.51   23.63
   3   0  -2  917.12   17.70
   3   0  -2  912.08   17.67
   3   0  -2  911.89   11.42
   2   0  -2 1559.90   14.79
   2   0  -2 1612.99   21.15
   2   0  -2 1623.49   20.51
  -2   0   2 1639.13   14.94
  -1   0   2 2185.33   20.69
  -1   0   2 2177.35   19.35
   1   0  -2 1060.28   15.19
   0   0  -2  477.37    2.04
   0   0   2  498.50    7.98
   0   0  -2  481.81    5.27
   0   0   2  490.33    8.43
  -1   0  -2  258.47    1.77
   1   0   2  262.73    1.78
  -1   0  -2  260.05    2.27
  -2   0  -2  326.12    2.88
  -2   0  -2  322.51    2.15
  -3   0  -2 1033.60   21.67
  -4   0  -2   94.33    2.04
  -5   0  -2    7.33    0.97
  -6   0  -2 1417.69   32.32
  -7   0  -2    0.13    0.88
  -8   0  -2   19.43    1.44
   8   0   2   19.77    1.30
   9   0   2    1.65    0.97
  -9   0  -2   -0.05    1.05
  10   0   2    0.77    0.99
 -10   0  -2    0.28    1.11
  11   0   2    1.79    1.13
 -11   0  -2   -0.46    1.28
  12   0   2    1.45    1.19
 -12   0  -2    1.48    1.34
 -13   0  -2    5.30    1.54
  13   0   2    3.19    1.34
 -14   0  -2    2.17    1.46
  14   0   2    0.07    1.41
 -15   0  -2    1.42    1.60
  15   0   2    1.09    1.51
  16   0   2   -0.02    1.59
 -16   0  -2   -0.43    1.71
  17   0   2   -0.02    1.76
 -17   0  -2    0.97    1.97
 -18   0  -2    1.48    2.21
 -19   0  -2    0.50    2.27
  21   1  -2    1.04    2.58
  20   1  -2    1.88    2.21
 -20  -1   2    0.50    2.26
  20  -1  -2    1.99    2.19
  19   1  -2    0.95    2.06
 -19  -1   2    1.16    2.11
  19  -1  -2    1.10    1.97
  18   1  -2    0.60    1.92
  18  -1  -2    1.37    1.78
 -18  -1   2    0.64    1.91
  17   1  -2    0.90    1.74
 -17  -1   2   -0.01    1.77
  17  -1  -2    1.42    1.63
 -17   1   2    1.14    1.60
 -16   1   2    2.35    1.47
  16   1  -2    1.70    1.60
 -16  -1   2    2.73    1.62
  16  -1  -2    2.45    1.68
 -15   1   2    0.69    1.30
  15  -1  -2    1.74    1.36
  15   1  -2    1.05    1.58
 -15  -1   2   -0.18    1.54
  14  -1  -2    0.51    1.42
 -14  -1   2    1.60    1.37
  14   1  -2    2.19    1.31
 -14   1   2    2.11    1.28
  13   1  -2   23.27    1.97
 -13   1   2   20.52    1.69
  13  -1  -2   20.68    1.87
 -13  -1   2   20.79    1.79
  12  -1  -2    3.47    1.35
 -12   1   2    2.73    1.16
  12   1  -2    2.38    1.40
  11  -1  -2    1.85    1.11
 -11   1   2    1.93    1.08
  11   1  -2    1.31    1.33
  10  -1  -2    6.31    1.21
 -10   1   2    5.66    1.03
  10   1  -2    3.57    1.24
   9  -1  -2   13.53    1.26
  -9   1   2   14.13    1.09
   9   1  -2   14.15    1.41
   8   1  -2   23.28    1.48
   8  -1  -2   22.17    1.38
   7   1  -2   11.10    1.10
   7  -1  -2    8.87    1.00
   6  -1  -2   53.91    1.60
   6   1  -2   54.66    1.73
   5   1  -2   21.83    0.49
   5  -1  -2   21.20    1.25
   5   1  -2   23.40    1.17
   5   1  -2   22.71    1.17
   4  -1  -2   46.24    1.47
   4   1  -2   45.93    1.37
   4   1  -2   46.67    1.41
   4  -1  -2   45.97    1.21
   3  -1  -2  248.15    2.29
   3   1  -2  253.02    2.51
   3  -1  -2  248.39    2.60
   3   1  -2  249.24    2.46
   2   1  -2   98.20    1.55
   2  -1  -2   99.33    1.41
  -2   1   2  100.55    0.95
   2   1  -2   98.16    1.41
   2  -1  -2   99.35    1.61
   2  -1  -2   98.76    0.91
   1  -1  -2  100.79    1.44
   1  -1  -2  100.67    1.53
   1   1  -2  100.72    1.11
   1   1  -2  103.37    1.52
   1  -1  -2   99.02    1.05
  -1   1   2  101.51    1.10
   0  -1  -2   19.97    0.71
   0   1  -2   18.79    0.85
   0  -1  -2   18.17    0.88
   0   1   2   20.38    0.60
   0   1  -2   18.86    0.89
  -1  -1  -2    0.47    0.57
  -1   1  -2    1.32    0.61
  -1   1  -2    0.35    0.70
  -1  -1  -2    0.41    0.68
  -2   1  -2   20.37    1.09
  -2  -1  -2   11.05    1.12
   2  -1   2   21.51    0.51
  -2  -1  -2   12.64    1.17
   3  -1   2  184.97    1.63
  -3  -1  -2  184.12    2.65
  -3   1  -2  185.72    2.42
  -3  -1  -2  194.68    2.58
  -4  -1  -2  571.35    4.75
   4  -1   2  590.29   13.33
  -4   1  -2  588.00    4.41
   5  -1   2    0.37    0.53
  -5   1  -2    0.51    0.71
  -5  -1  -2    0.36    0.78
  -6  -1  -2  141.99    2.89
  -6   1  -2  144.85    2.63
   6  -1   2  145.52    2.24
   7  -1   2    0.31    0.68
  -7   1  -2    0.31    0.83
  -7  -1  -2   -0.52    1.02
  -8   1  -2    0.79    0.94
   8  -1   2    1.79    0.81
  -8  -1  -2    0.52    1.18
   9  -1   2    1.16    0.89
  -9  -1  -2    0.45    1.16
  -9   1  -2    1.72    0.99
 -10  -1  -2   -0.12    1.33
 -10   1  -2    0.67    1.09
  10  -1   2    0.50    0.94
 -11  -1  -2    4.35    1.42
  11   1   2    4.55    1.32
  11  -1   2    3.12    1.10
 -11   1  -2    5.39    1.26
 -12  -1  -2    6.18    1.50
  12  -1   2    6.05    1.28
  12   1   2    5.04    1.38
 -12   1  -2    6.71    1.39
 -13   1  -2    0.93    1.29
  13  -1   2    0.91    1.21
 -13  -1  -2    0.67    1.43
  13   1   2    1.48    1.32
 -14   1  -2    1.72    1.45
  14   1   2    0.91    1.44
 -14  -1  -2   -0.76    1.49
  14  -1   2    0.57    1.24
  15  -1   2    1.39    1.40
 -15  -1  -2    1.33    1.69
 -15   1  -2    0.61    1.55
  15   1   2    1.52    1.63
  16   1   2    1.53    1.67
 -16   1  -2    1.99    1.74
  16  -1   2    3.13    1.58
 -16  -1  -2    1.91    1.94
  17   1   2    0.68    1.87
 -17   1  -2    0.00    1.84
 -17  -1  -2    1.46    1.93
 -18  -1  -2   -0.06    2.23
  18   1   2    1.25    2.01
 -19  -1  -2    0.69    2.31
 -20  -1  -2    0.30    2.64
  21   2  -2   -0.98    2.55
 -21  -2   2   -0.01    2.59
 -20  -2   2    1.78    2.45
  20   2  -2    3.95    2.59
  19  -2  -2   -0.80    2.10
  19   2  -2    0.49    2.25
 -19  -2   2    0.41    2.22
  18   2  -2    0.47    1.94
  18  -2  -2    1.51    1.84
 -18  -2   2    3.03    2.05
  17   2  -2   -0.33    1.74
 -17  -2   2    0.21    1.90
  17  -2  -2    0.43    1.64
 -16  -2   2   -0.04    1.74
  16   2  -2   -0.13    1.77
  16  -2  -2    1.06    1.57
  15   2  -2    0.91    1.46
 -15   2   2    0.36    1.20
 -15  -2   2    1.33    1.57
  15  -2  -2    0.20    1.39
  14   2  -2    0.88    1.45
 -14  -2   2    1.36    1.56
 -14   2   2   -0.26    1.10
  14  -2  -2    0.49    1.27
 -13   2   2    4.99    1.23
  13  -2  -2    6.75    1.40
  13   2  -2    8.23    1.78
  12   2  -2    1.96    1.21
  12  -2  -2    3.55    1.23
 -12   2   2    3.76    1.06
  11   2  -2    1.07    1.27
 -11   2   2    0.05    0.90
  11  -2  -2    0.53    1.10
  10  -2  -2    0.62    0.93
  10   2  -2    2.00    1.23
 -10   2   2    0.67    0.83
  -9   2   2    3.32    0.77
   9   2  -2    3.22    1.01
   9  -2  -2    4.71    1.07
  -8   2   2    3.98    0.71
   8  -2  -2    2.92    0.89
   8   2  -2    4.31    1.05
   7   2  -2   11.55    0.95
  -7   2   2   10.94    0.72
   7  -2  -2   10.36    1.01
  -6   2   2   28.80    0.81
   6  -2  -2   27.49    1.26
   6   2  -2   25.37    0.62
   6   2  -2   28.67    1.20
   5  -2  -2   35.56    1.39
   5   2  -2   34.69    0.61
   5   2  -2   36.60    1.26
  -5   2   2   36.67    0.70
  -5  -2   2   37.89    0.64
   4   2  -2  208.06    2.53
   4  -2  -2  202.60    2.64
  -4  -2   2  201.13    1.36
   4  -2  -2  195.61    2.71
   3  -2  -2  367.50    3.45
   3  -2  -2  365.73    3.38
   3   2  -2  364.13    3.21
  -3  -2   2  370.68    2.05
   2   2  -2 1757.59   26.54
   2  -2  -2 1797.27   28.19
   2  -2  -2 1766.30   27.80
   1  -2  -2  592.59   10.67
   1   2  -2  594.39    4.02
   1  -2  -2  602.10    4.11
   0  -2  -2  326.82    2.50
   0   2  -2  327.79    3.08
   0  -2  -2  323.31    3.08
  -1  -2  -2  971.87   19.29
  -1  -2  -2 1004.62    5.42
  -1   2  -2 1009.20   21.53
  -1   2  -2  998.07    4.99
  -2   2  -2    5.31    0.87
  -2  -2  -2    6.31    0.90
  -2  -2  -2    7.01    1.06
   3  -2   2   65.43    0.91
  -3   2  -2   66.00    1.53
  -3  -2  -2   63.53    1.67
  -3   2  -2   62.92    0.87
  -3  -2  -2   66.93    1.74
  -4  -2  -2    7.38    0.89
  -4   2  -2    7.39    0.84
  -4  -2  -2    7.62    1.08
   4  -2   2    8.07    0.54
  -5  -2  -2    2.75    0.27
  -5  -2  -2    3.22    0.84
  -5  -2  -2    4.64    1.10
   5  -2   2    3.58    0.54
  -5   2  -2    1.96    0.73
  -6  -2  -2    6.81    1.22
   6  -2   2    8.13    0.72
  -6   2  -2    7.22    0.92
  -7   2  -2    0.64    0.80
   7  -2   2    1.06    0.63
  -7  -2  -2    1.57    1.08
   8  -2   2    0.41    0.67
  -8  -2  -2    1.77    1.08
  -8   2  -2    0.65    0.88
   9  -2   2   26.22    1.36
  -9  -2  -2   30.74    2.00
  -9   2  -2   24.69    1.55
 -10   2  -2    1.29    1.04
  10  -2   2    0.79    0.90
 -10  -2  -2    0.64    1.37
 -11   2  -2    2.21    1.13
 -11  -2  -2    2.93    1.48
  11  -2   2    4.88    1.12
 -12  -2  -2    1.96    1.49
 -12   2  -2    2.20    1.23
  12  -2   2    1.07    1.04
 -13  -2  -2    0.75    1.44
  13   2   2    2.30    1.40
 -13   2  -2    1.02    1.27
  13  -2   2    2.20    1.21
 -14   2  -2    0.53    1.34
 -14  -2  -2    0.22    1.68
  14  -2   2    0.81    1.22
  14   2   2    1.19    1.52
 -15   2  -2    0.56    1.50
 -15  -2  -2    1.11    1.89
  15   2   2    0.57    1.71
  16   2   2    0.83    1.86
 -16   2  -2    1.32    1.68
 -16  -2  -2    0.60    1.90
 -17  -2  -2    1.55    2.20
  17   2   2    0.04    1.95
  18   2   2   -0.66    2.18
 -18  -2  -2    1.37    2.20
  19   2   2   -0.82    2.31
 -19  -2  -2    2.02    2.58
 -20  -3   2    0.94    2.65
  20   3  -2    0.75    2.36
  19   3  -2    1.26    2.15
 -18  -3   2    1.27    2.23
  18   3  -2   -0.91    1.99
  18  -3  -2    1.47    1.76
  17   3  -2    0.96    1.75
  17  -3  -2   -0.16    1.64
 -17  -3   2    0.79    1.84
  16  -3  -2    1.13    1.54
 -16  -3   2    1.40    1.92
  16   3  -2    0.14    1.75
  15  -3  -2    0.49    1.41
 -15  -3   2    2.68    1.63
  15   3  -2    0.86    1.74
  14  -3  -2    0.13    1.33
  14   3  -2    0.23    1.64
  13   3  -2    1.80    1.62
  13  -3  -2    1.17    1.23
 -12   3   2    1.10    0.87
  12  -3  -2    1.45    1.28
  12   3  -2    0.62    1.45
  11   3  -2    2.42    1.37
 -11   3   2    1.35    0.79
  11  -3  -2    2.15    1.15
 -10   3   2    0.31    0.65
  10  -3  -2    0.77    1.04
  10   3  -2    1.65    1.27
  -9   3   2    5.20    0.67
   9  -3  -2    4.48    1.02
   8   3  -2   69.75    1.86
  -8   3   2   73.64    1.33
   8  -3  -2   73.49    2.16
   7   3  -2    7.92    0.89
   7  -3  -2    9.20    1.06
  -7   3   2    9.47    0.50
   6  -3  -2    0.55    0.84
   6   3  -2    1.04    0.70
  -6  -3   2    0.37    0.40
  -6   3   2    0.09    0.19
  -5  -3   2   74.05    1.22
   5   3  -2   70.81    1.68
   5  -3  -2   72.26    1.89
   5  -3  -2   76.74    2.06
   4  -3  -2    4.69    0.97
   4  -3  -2    4.67    0.85
  -4  -3   2    3.02    0.51
   4   3  -2    3.59    0.77
   3  -3  -2   39.13    1.55
  -3  -3   2   37.82    1.04
   3   3  -2   36.98    1.30
   3  -3  -2   40.15    1.46
   2  -3  -2  410.65    8.37
   2   3  -2  411.47    3.72
   2  -3  -2  403.50    3.98
  -2  -3   2  412.26    3.20
   1  -3  -2  710.87    5.19
   1  -3  -2  683.73   13.62
   1   3  -2  717.07    4.99
   0   3  -2   74.76    1.87
   0  -3  -2   75.58    1.92
  -1  -3  -2    8.98    0.91
  -1   3  -2    9.90    0.97
   2   3   2    1.07    0.36
  -2   3  -2    1.16    0.65
  -2  -3  -2    1.93    0.79
   3   3   2    0.13    0.20
  -3   3  -2    0.21    0.62
  -3  -3  -2    0.48    0.80
  -4  -3  -2   26.67    1.27
   4  -3   2   25.82    0.80
  -4   3  -2   26.29    1.13
  -4  -3  -2   29.75    1.41
  -5   3  -2    5.36    0.78
  -5  -3  -2    3.02    0.83
  -5  -3  -2    5.40    1.18
   5  -3   2    4.00    0.55
  -6  -3  -2    3.27    0.87
  -6  -3  -2    3.74    1.24
   6  -3   2    2.35    0.60
  -6   3  -2    3.25    0.78
  -7  -3  -2    5.35    1.31
  -7   3  -2    3.18    0.86
  -7  -3  -2    2.77    0.32
   7  -3   2    3.28    0.69
  -8  -3  -2    1.09    1.25
  -8   3  -2    0.80    0.84
   8  -3   2   -0.20    0.68
  -9  -3  -2   21.96    1.94
  -9   3  -2   19.56    1.38
   9  -3   2   23.35    1.27
 -10  -3  -2    1.74    1.51
  10  -3   2    1.78    0.93
 -10   3  -2    1.44    1.00
 -11   3  -2   19.57    1.57
 -11  -3  -2   16.52    1.99
  11  -3   2   18.26    1.37
 -12   3  -2    1.38    1.18
 -12  -3  -2    1.34    1.42
  12  -3   2    0.86    1.05
 -13  -3  -2    1.69    1.69
 -13   3  -2   -0.11    1.24
 -14   3  -2    0.72    1.29
 -14  -3  -2    0.58    1.88
  14   3   2    1.74    1.69
  15   3   2    1.32    1.79
 -15  -3  -2    1.82    1.83
 -16  -3  -2    2.03    2.18
  16   3   2    2.51    1.93
 -17  -3  -2    0.80    2.15
  17   3   2   -0.15    2.04
  18   3   2    2.65    2.44
 -19  -3  -2    1.82    2.47
 -20  -4   2    1.12    2.50
 -19  -4   2    0.59    2.48
  19   4  -2   -0.18    2.27
 -18  -4   2   -0.64    2.29
  18   4  -2   -0.80    2.05
  17   4  -2    2.14    1.93
 -17  -4   2    0.40    2.00
  16  -4  -2    0.02    1.57
 -16  -4   2    1.06    2.04
  16   4  -2    0.36    1.70
  15  -4  -2    1.81    1.47
  15   4  -2    1.80    1.59
  14  -4  -2    1.56    1.40
  14   4  -2    2.26    1.51
  13  -4  -2    7.87    1.47
  13   4  -2    8.32    1.64
  12  -4  -2    6.81    1.42
  12   4  -2    7.35    1.62
  11  -4  -2    0.76    1.09
  10  -4  -2   10.92    1.35
  -9   4   2   16.08    0.67
   9  -4  -2   18.76    1.46
   9   4  -2   18.51    1.25
  -8   4   2    9.92    0.42
  -8  -4   2   10.26    0.75
   8   4  -2    9.53    1.03
   8  -4  -2    8.35    1.12
  -7  -4   2   19.67    0.91
   7  -4  -2   20.35    1.37
   7   4  -2   18.87    1.15
   7  -4  -2   17.48    1.49
   6  -4  -2    4.13    0.97
   6  -4  -2    4.22    1.04
  -6  -4   2    4.83    0.63
   6   4  -2    4.35    0.84
   5  -4  -2   60.42    1.89
   5  -4  -2   64.73    2.18
   5   4  -2   60.62    1.71
  -5  -4   2   59.49    1.40
   4   4  -2    1.02    0.74
   4  -4  -2    2.00    0.78
   4  -4  -2    2.50    1.15
  -4  -4   2    1.25    0.59
  -3  -4   2   84.67    1.76
   3  -4  -2   87.43    2.32
   3   4  -2   83.22    1.97
   2   4  -2  303.21    3.63
  -2  -4   2  294.08    3.28
   2  -4  -2  305.73    3.97
   1   4  -2  386.20    4.18
   1  -4  -2  397.39    4.43
  -1  -4   2  392.02    3.91
   0   4  -2    2.52    0.95
   0  -4  -2    1.47    0.77
  -1   4  -2   52.91    1.83
  -1  -4  -2   50.45    1.78
  -2  -4  -2    9.42    1.05
   2   4   2    8.31    0.64
   3   4   2   23.24    0.74
  -3  -4  -2   24.34    1.34
   4   4   2    2.74    0.34
  -4  -4  -2    3.53    0.92
  -4   4  -2    3.04    0.69
   5  -4   2    1.59    0.55
  -5   4  -2    1.61    0.68
   5   4   2    1.34    0.23
  -5  -4  -2    1.64    0.88
   6  -4   2   26.52    1.05
  -6   4  -2   26.89    1.28
  -6  -4  -2   28.11    1.70
  -6  -4  -2   26.86    1.48
  -7  -4  -2   59.75    2.07
   7  -4   2   57.84    1.54
  -7  -4  -2   61.59    2.39
  -7   4  -2   57.93    1.81
   8  -4   2    0.72    0.72
  -8  -4  -2    2.55    1.29
  -8   4  -2    0.93    0.87
  -9  -4  -2    5.81    1.63
   9  -4   2    3.59    0.87
  -9   4  -2    3.08    0.97
 -10   4  -2   14.06    1.31
  10  -4   2   15.03    1.22
 -10  -4  -2   17.32    2.06
 -11  -4  -2    2.13    1.54
 -11   4  -2    1.59    1.10
 -12  -4  -2    1.42    1.56
 -12   4  -2    1.43    1.14
 -13  -4  -2    0.45    1.85
 -14  -4  -2    0.68    1.68
 -15  -4  -2   -0.13    2.11
  15   4   2    2.36    1.85
  16   4   2    1.50    1.92
 -16  -4  -2    0.12    2.04
 -17  -4  -2    1.99    2.52
  17   4   2   -0.11    2.30
 -18  -4  -2    0.96    2.37
  18   4   2    0.13    2.58
 -19  -5   2    0.76    2.60
  19   5  -2    3.72    2.62
 -18  -5   2    2.22    2.40
  18  -5  -2    1.97    2.37
  18   5  -2    0.15    2.34
 -17  -5   2    3.03    2.47
  17   5  -2    1.03    2.19
  17  -5  -2    1.87    2.16
 -16  -5   2    3.15    2.15
  16   5  -2    0.03    2.07
  16  -5  -2    3.02    1.98
  15  -5  -2    2.04    1.87
  15   5  -2    0.78    1.99
  15  -5  -2    0.89    1.49
  14  -5  -2    5.22    1.55
  14  -5  -2    5.42    1.86
  14   5  -2    4.17    1.97
  13  -5  -2    0.89    1.28
  13   5  -2    1.12    1.73
  13  -5  -2    1.40    1.66
  12  -5  -2    6.34    1.78
  12  -5  -2    3.08    1.29
  11  -5  -2    5.90    1.50
  11  -5  -2    4.45    1.33
  10  -5  -2    5.36    1.53
  10  -5  -2    3.07    1.17
  10   5  -2    4.26    1.03
   9   5  -2   12.22    1.16
   9  -5  -2   14.04    1.58
  -9  -5   2   12.30    0.95
   9  -5  -2   13.22    1.40
   8  -5  -2    7.74    1.56
   8  -5  -2    6.08    1.17
   8   5  -2    5.41    0.98
  -8  -5   2    4.74    0.78
  -7  -5   2    0.98    0.66
   7  -5  -2    0.34    0.92
   7  -5  -2    1.02    1.18
   7   5  -2    1.19    0.82
   6  -5  -2    7.46    1.50
   6   5  -2    6.39    0.98
  -6  -5   2    7.75    0.85
   6  -5  -2    4.59    1.04
   5   5  -2    1.44    0.83
  -5  -5   2    1.83    0.77
   5  -5  -2    1.16    1.07
   4  -5  -2    0.28    0.23
   4  -5  -2    0.77    0.24
   4   5  -2    0.60    0.82
  -4  -5   2    0.79    0.72
   3  -5  -2    0.78    0.91
  -3  -5   2    1.52    0.86
   3   5  -2    0.96    0.86
  -2  -5   2    1.04    0.89
   2  -5  -2   -0.23    1.14
   2   5  -2   -0.25    0.89
   1  -5  -2   88.26    2.41
  -1  -5   2   84.82    2.25
   1   5  -2   83.05    2.29
   0   5  -2  187.53    3.35
   0  -5  -2  181.97    3.37
   0  -5   2  194.03    3.36
  -1  -5  -2   77.92    2.29
  -1   5  -2   76.64    2.35
  -2  -5  -2   21.49    1.44
  -2   5  -2   24.05    1.52
   2   5   2   22.90    1.05
  -3  -5  -2    2.68    0.94
   3   5   2    1.09    0.59
   4   5   2   30.04    0.95
  -4  -5  -2   30.98    1.61
  -5  -5  -2    0.33    0.89
   5   5   2    0.54    0.38
  -6  -5  -2    5.68    1.12
  -7  -5  -2   20.43    1.51
  -7  -5  -2   21.88    1.93
  -7   5  -2   18.96    1.25
   7  -5   2   18.75    1.10
  -8   5  -2   18.10    1.26
  -8  -5  -2   20.81    2.00
  -8  -5  -2   17.19    1.51
   8  -5   2   18.29    1.13
  -9  -5  -2    9.30    1.84
  -9   5  -2    6.84    1.06
 -10  -5  -2    2.29    1.59
 -11  -5  -2    2.92    1.53
 -12  -5  -2    0.80    1.80
 -13  -5  -2   -0.92    1.88
 -14  -5  -2    1.31    1.87
 -15  -5  -2    2.90    2.24
 -16  -5  -2    2.06    2.13
  16   5   2    1.97    2.26
  17   5   2    0.64    2.50
 -17  -5  -2    0.81    2.61
  18   5   2    1.64    2.64
  18   6  -2    1.10    2.52
  18  -6  -2    1.18    2.68
 -18  -6   2    0.72    2.49
  17  -6  -2    1.49    2.28
 -17  -6   2    2.24    2.26
  17   6  -2    1.26    2.23
  16   6  -2    0.34    2.00
 -16  -6   2    3.48    2.41
  16  -6  -2    1.79    2.23
  15   6  -2    1.04    1.81
  15  -6  -2    3.33    2.13
  14  -6  -2    0.96    1.83
  14   6  -2    0.41    1.68
  13  -6  -2    1.61    1.48
  13  -6  -2    1.58    1.63
  12  -6  -2    0.71    1.66
  12  -6  -2    0.08    1.31
  11  -6  -2    1.97    1.66
  11  -6  -2    0.87    1.24
  10  -6  -2    3.70    1.31
  10  -6  -2    4.47    1.68
   9  -6  -2   10.48    1.70
   9   6  -2    6.90    1.13
   9  -6  -2    6.64    1.32
   8  -6  -2    1.95    1.52
   8  -6  -2    2.14    1.09
  -8  -6   2    0.58    0.81
   8   6  -2    1.01    0.89
   7   6  -2    2.91    0.94
   7  -6  -2    3.32    1.51
  -7  -6   2    2.27    0.82
  -6  -6   2   15.05    1.17
   6  -6  -2   11.32    1.58
   6   6  -2   12.45    1.18
   5  -6  -2    1.78    1.37
   5   6  -2    1.66    0.98
  -5  -6   2    1.52    0.88
   4  -6  -2   22.48    1.74
   4   6  -2   21.14    1.40
  -4  -6   2   21.41    1.35
   3   6  -2    2.70    0.98
  -3  -6   2    1.53    1.00
   3  -6  -2    1.39    1.23
  -2  -6   2    5.47    1.13
   2  -6  -2    3.62    1.16
   2   6  -2    3.17    1.15
  -1  -6   2   16.91    1.46
   1   6  -2   15.86    1.45
   1  -6  -2   18.69    1.63
   0   6  -2   10.12    1.33
   0  -6  -2    7.96    1.34
   0  -6   2    9.91    1.41
  -1  -6  -2    1.53    1.14
  -1   6  -2    1.39    1.13
   1   6   2    2.56    0.88
   1  -6   2    2.62    1.31
  -2   6  -2   22.17    1.77
  -2  -6  -2   18.74    1.61
   2   6   2   22.68    1.19
  -3  -6  -2   -0.12    1.01
  -3   6  -2    2.22    1.33
   3   6   2   -0.42    0.68
   4   6   2    1.00    0.62
  -4  -6  -2    0.12    1.01
  -5  -6  -2    0.48    1.03
   5   6   2    0.02    0.54
  -6  -6  -2    2.58    1.13
  -7  -6  -2    1.77    1.14
  -7  -6  -2    2.10    1.51
  -8  -6  -2    2.53    1.21
  -8  -6  -2    2.53    1.58
  -9  -6  -2    5.85    1.38
  -9  -6  -2    8.46    1.82
 -10  -6  -2    4.41    1.64
 -11  -6  -2   -0.05    1.64
 -12  -6  -2    1.31    2.01
 -13  -6  -2    2.09    2.06
 -15  -6  -2   -0.18    2.41
  16   6   2    0.84    2.48
 -16  -6  -2    1.48    2.30
  17   6   2    0.12    2.40
  18  -7  -2    0.03    2.91
  17  -7  -2    1.09    2.60
 -17  -7   2    1.79    2.45
  17   7  -2    0.68    2.68
  16  -7  -2    0.55    2.48
 -16  -7   2    1.66    2.31
  16   7  -2    1.94    2.47
  15   7  -2    1.15    2.24
  15  -7  -2    0.54    2.07
  14  -7  -2    0.79    2.14
  14   7  -2    1.92    2.04
  13  -7  -2    0.04    1.99
  12  -7  -2    1.98    1.78
  11  -7  -2    1.72    1.90
  11  -7  -2    0.84    1.29
  10  -7  -2    1.56    1.75
   9  -7  -2    2.36    1.80
   8   7  -2    0.50    1.05
   8  -7  -2    2.15    1.45
   7  -7  -2    0.93    1.32
   7   7  -2    0.53    0.99
  -7  -7   2    0.60    0.94
   6   7  -2    0.21    1.00
   6  -7  -2    2.64    1.58
  -6  -7   2   -0.06    1.00
   5   7  -2    0.13    1.05
   5  -7  -2    1.78    1.53
  -5  -7   2    0.13    1.01
  -4  -7   2    6.27    1.21
   4   7  -2    4.77    1.15
   4  -7  -2    5.51    1.59
   3  -7  -2    2.69    1.54
   3   7  -2    4.16    1.18
  -3  -7   2    3.93    1.15
   2   7  -2    1.54    1.21
   2  -7  -2    1.61    1.24
  -2  -7   2    0.87    1.16
   1   7  -2    1.36    1.22
   1  -7  -2    3.36    1.34
  -1  -7   2    1.43    1.33
   0   7  -2    8.68    1.56
   0  -7  -2    9.59    1.43
   0   7   2    7.78    1.22
   0  -7   2    8.17    1.46
   1  -7   2    0.38    1.29
   1   7   2    1.01    0.95
  -1   7  -2    1.20    1.32
  -1  -7  -2   -0.18    1.13
   2  -7   2   -0.42    1.23
  -2   7  -2    0.46    1.17
  -2  -7  -2   -0.30    1.21
   2   7   2    0.60    0.85
  -3   7  -2    1.01    1.31
   3   7   2    0.28    0.83
  -3  -7  -2   -0.34    1.17
   3  -7   2    0.35    1.45
  -4  -7  -2    1.48    1.17
   4   7   2    0.26    0.76
  -4   7  -2    1.19    1.31
  -5  -7  -2    0.84    1.21
  -6  -7  -2    1.00    1.22
  -7  -7  -2    2.28    1.28
  -7  -7  -2    3.86    1.52
  -8  -7  -2    3.21    1.31
  -8  -7  -2    2.39    1.57
  -9  -7  -2    1.86    1.59
  -9  -7  -2    0.64    1.28
 -10  -7  -2    2.77    1.71
 -11  -7  -2    1.19    1.70
 -12  -7  -2    1.69    2.07
 -13  -7  -2    0.25    2.31
 -14  -7  -2    0.22    2.25
 -15  -7  -2    1.16    2.36
  16  -8  -2    2.33    2.70
  16   8  -2    1.37    2.64
 -16  -8   2    1.43    2.84
  15   8  -2    2.32    2.46
  15  -8  -2    0.76    2.44
  14  -8  -2   -0.35    2.19
  13  -8  -2    1.01    2.01
  12  -8  -2    0.62    2.19
  11  -8  -2    2.90    1.90
  10  -8  -2    2.28    1.76
   9  -8  -2    1.80    1.61
   8  -8  -2    1.14    1.84
   7  -8  -2    1.23    1.77
   6   8  -2   -0.04    1.09
  -6  -8   2    1.15    1.19
   6  -8  -2    0.08    1.61
   5  -8  -2    5.64    1.85
   5   8  -2    3.20    1.27
  -5  -8   2    4.10    1.26
   4  -8  -2    3.54    1.73
   4   8  -2    2.32    1.22
  -4  -8   2    3.42    1.25
  -3  -8   2    1.97    1.21
   3   8  -2    0.27    1.16
   3  -8  -2    0.22    1.34
   2   8  -2    1.41    1.34
  -2  -8   2    0.53    1.37
   2  -8  -2    1.93    1.35
   1  -8  -2    1.52    1.46
  -1  -8   2   -0.25    1.35
  -1   8   2    1.28    1.24
   1   8  -2   -0.46    1.33
   0   8   2    1.55    1.15
   0  -8   2    0.03    1.41
   0   8  -2    0.77    1.43
   0  -8  -2    0.01    1.28
   1  -8   2    3.26    1.52
  -1   8  -2    1.93    1.39
  -1  -8  -2    1.36    1.43
   1   8   2    1.81    1.15
   2  -8   2    0.37    1.56
  -2  -8  -2    1.19    1.35
   2   8   2    0.33    1.01
  -2   8  -2   -0.82    1.41
   3  -8   2    0.75    1.48
  -3   8  -2    1.93    1.51
   4  -8   2    1.83    1.71
  -4  -8  -2    0.74    1.35
  -4   8  -2    1.83    1.59
   5  -8   2    1.23    1.64
  -5   8  -2   -0.12    1.47
  -5  -8  -2    0.94    1.30
  -6   8  -2   -0.22    1.53
  -6  -8  -2    0.82    1.31
   6  -8   2    1.05    1.76
  -6  -8  -2    1.17    1.58
   7  -8   2    1.09    1.58
  -7  -8  -2    2.77    1.63
  -7  -8  -2    0.70    1.38
  -8  -8  -2    1.92    1.43
  -8  -8  -2    2.73    1.69
  -9  -8  -2    1.90    1.92
 -10  -8  -2    1.15    2.05
 -11  -8  -2    2.65    2.23
 -12  -8  -2    0.73    2.15
 -13  -8  -2    0.43    2.22
 -14  -8  -2   -0.90    2.45
  14  -9  -2    1.89    2.78
  13  -9  -2    0.75    2.64
  12  -9  -2    1.42    2.18
  11  -9  -2    1.42    2.33
  10  -9  -2   -0.79    2.24
   9  -9  -2    1.17    2.20
   8  -9  -2    1.88    1.75
   7  -9  -2    1.44    1.76
   6  -9  -2    2.94    1.67
  -5  -9   2    3.17    1.37
   5   9  -2    2.51    1.34
   5  -9  -2    4.32    1.98
   4   9  -2    3.39    1.42
  -4  -9   2    2.33    1.40
   4  -9  -2    4.93    1.88
  -3  -9   2    1.12    1.38
   3  -9  -2    1.08    1.73
   3   9  -2    0.75    1.36
  -2  -9   2    2.44    1.48
   2   9  -2    2.21    1.40
  -2   9   2    1.59    1.44
   2  -9  -2    1.94    1.57
  -1   9   2    0.23    1.41
   1   9  -2    0.12    1.53
   1  -9  -2    0.75    1.52
  -1  -9   2    1.25    1.56
   0  -9  -2    2.07    1.66
   0   9   2    1.50    1.33
   0   9  -2    1.38    1.53
   0  -9   2    0.73    1.47
  -1   9  -2    3.43    1.73
   1  -9   2    3.17    1.63
   1   9   2    1.70    1.24
  -1  -9  -2    2.58    1.68
   2  -9   2    3.11    1.77
  -2   9  -2    2.33    1.64
  -2  -9  -2    2.66    1.69
   3  -9   2    1.12    1.72
  -3   9  -2    0.61    1.67
  -4  -9  -2    2.58    1.54
   4  -9   2    1.26    1.83
  -4   9  -2    1.89    1.82
   5  -9   2    0.89    1.90
  -5   9  -2    2.14    1.70
  -5  -9  -2    1.68    1.49
  -5  -9  -2    1.18    1.59
  -6  -9  -2    0.55    1.73
  -6  -9  -2    1.24    1.53
   6  -9   2    1.24    1.98
  -6   9  -2    0.90    1.79
  -7   9  -2    1.66    2.03
  -7  -9  -2    1.93    1.79
  -7  -9  -2    2.68    1.56
   7  -9   2    2.33    1.83
  -8   9  -2    2.16    2.17
   8  -9   2    2.19    1.87
  -8  -9  -2    0.93    2.02
  -9  -9  -2    1.13    2.08
  -9   9  -2    4.12    2.32
   9  -9   2    1.03    2.05
  10  -9   2    1.59    2.36
 -10  -9  -2    2.44    2.14
 -10   9  -2    2.96    2.27
  11  -9   2    1.16    2.39
 -11   9  -2   -0.33    2.39
 -11  -9  -2    1.25    2.22
 -12   9  -2    0.91    2.42
  12  -9   2    3.44    2.55
 -12  -9  -2    0.22    2.30
 -13  -9  -2   -0.16    2.55
  13  -9   2    2.07    2.83
 -13   9  -2    1.82    2.79
  12 -10  -2    0.98    2.74
  11 -10  -2    2.98    2.34
  10 -10  -2    0.46    2.17
   9 -10  -2    1.98    2.07
   8 -10  -2   -0.21    2.35
   7 -10  -2    1.65    2.16
   6 -10  -2    1.06    2.12
   5 -10  -2    2.27    2.04
  -4  10   2    3.05    1.78
  -4 -10   2    0.77    1.51
   4 -10  -2    2.10    1.99
   3 -10  -2    0.76    1.92
  -3  10   2    1.88    1.72
  -3 -10   2   -0.38    1.58
   3  10  -2    2.57    1.60
   2 -10  -2    7.28    2.07
  -2  10   2    6.37    1.80
   2  10  -2    3.53    1.69
  -2 -10   2    6.84    1.88
  -1  10   2   10.40    1.88
   1 -10  -2   13.04    2.28
   1  10  -2   12.64    2.01
  -1 -10   2   11.19    2.01
   0 -10   2    1.27    1.77
   0 -10  -2    0.81    1.92
   0  10  -2    1.38    1.84
  -1 -10  -2    0.80    1.75
  -1  10  -2    0.56    1.81
   1 -10   2    0.81    1.87
  -2  10  -2   -0.37    1.70
  -2 -10  -2   -0.37    1.85
   2 -10   2    1.34    1.80
   3 -10   2    0.79    1.77
  -3  10  -2    0.71    1.89
   4 -10   2    1.51    2.09
  -4 -10  -2    0.23    1.70
  -4  10  -2    1.97    1.87
  -5 -10  -2    0.14    1.84
  -5 -10  -2   -0.02    1.69
  -5  10  -2   -0.42    2.04
   5 -10   2   -0.31    2.10
  -6 -10  -2    0.75    1.92
  -6 -10  -2   -0.04    1.78
  -6  10  -2    0.86    2.11
   6 -10   2    1.78    2.29
   7 -10   2    0.85    2.10
  -7 -10  -2    1.37    2.16
  -7  10  -2    0.86    2.00
   8 -10   2    1.57    2.22
  -8 -10  -2    1.58    2.17
  -8  10  -2    1.29    2.24
   9 -10   2    2.16    2.24
  -9 -10  -2    3.31    2.47
  -9  10  -2    2.95    2.42
 -10  10  -2    0.61    2.40
 -10 -10  -2    1.61    2.41
  10 -10   2    0.14    2.62
 -11  10  -2    1.90    2.71
 -11 -10  -2    1.78    2.60
  11 -10   2    1.57    2.44
 -12 -10  -2    0.37    2.86
   9 -11  -2    0.59    2.67
   8 -11  -2   -0.40    2.32
  -7  11   2    2.13    2.22
   7 -11  -2    0.75    2.40
  -6  11   2    0.42    2.14
   6 -11  -2    1.53    2.36
  -5  11   2    0.37    2.11
   5 -11  -2    1.51    2.12
  -4  11   2    1.85    2.03
   4 -11  -2    0.80    2.17
  -3  11   2    2.21    1.99
   3 -11  -2    0.81    2.00
   2 -11  -2    1.06    2.14
  -2 -11   2    2.48    1.93
  -1 -11   2    2.03    1.94
   1  11  -2    3.30    1.88
   1 -11  -2    2.31    2.09
   0 -11  -2    0.84    2.17
   0 -11   2    1.44    1.99
   0  11  -2    1.60    2.02
   1 -11   2   -0.76    2.06
  -1  11  -2   -0.34    2.10
  -1 -11  -2    1.21    2.12
  -2 -11  -2   -0.41    1.99
   2 -11   2    0.36    2.31
  -2  11  -2   -0.01    1.99
  -3  11  -2    1.18    2.07
   3 -11   2    0.43    2.26
  -3 -11  -2   -0.60    1.99
   4 -11   2    0.92    2.14
  -4  11  -2    0.44    2.30
  -4 -11  -2    0.77    1.97
   5 -11   2   -0.20    2.20
  -5  11  -2    1.00    2.21
  -6  11  -2    1.46    2.31
   6 -11   2    1.61    2.42
   7 -11   2   -0.84    2.46
  -8 -11  -2    1.42    2.53
   8 -11   2    3.54    2.88
  -8  11  -2    0.97    2.58
  -9 -11  -2    1.14    2.64
 -10 -11  -2    0.18    2.91
  -7  12   2   -0.16    2.48
  -6  12   2    0.09    2.43
   6 -12  -2    0.48    2.44
  -5  12   2    1.60    2.45
   5 -12  -2    1.96    2.40
   4 -12  -2    0.74    2.56
   3 -12  -2    0.74    2.29
   2 -12  -2    1.82    2.23
  -1 -12   2    2.63    2.28
   1 -12  -2   -0.18    2.49
   0 -12   2   -0.89    2.30
   0 -12  -2   -0.24    2.43
   1 -12   2    1.68    2.33
  -1 -12  -2    0.27    2.34
  -2  12  -2   -0.12    2.40
  -2 -12  -2   -0.04    2.33
   2 -12   2   -0.39    2.31
  -3 -12  -2    0.05    2.31
  -3  12  -2   -0.52    2.37
  -4  12  -2    0.64    2.35
   4 -12   2    0.33    2.56
   5 -12   2    1.02    2.67
  -5  12  -2    0.26    2.48
  21   0  -3    0.64    2.37
  19   0  -3    0.68    2.12
  18   0  -3    0.86    1.93
 -18   0   3    0.71    1.74
 -17   0   3    0.01    1.58
  17   0  -3    1.39    1.81
 -16   0   3   -0.45    1.46
  16   0  -3    0.04    1.62
  15   0  -3   -0.43    1.31
 -15   0   3    2.31    1.45
 -14   0   3    1.42    1.31
  14   0  -3    0.86    1.43
 -13   0   3    1.92    1.26
  13   0  -3    0.59    1.21
  12   0  -3    0.64    1.19
  11   0  -3    0.33    1.13
  10   0  -3    0.32    0.99
   9   0  -3    0.01    0.91
   8   0  -3    0.43    0.74
   7   0  -3    0.95    0.81
   6   0  -3    0.27    0.45
   6   0  -3    0.41    0.88
   5   0  -3    0.81    0.96
   5   0  -3    0.32    0.44
   4   0  -3    0.33    0.95
   4   0  -3    0.66    0.43
   4   0  -3    0.15    0.96
   3   0  -3    0.33    0.43
   3   0  -3   -0.28    0.66
   3   0  -3    0.63    0.72
   2   0  -3    0.57    0.64
   2   0  -3    0.53    0.79
   2   0  -3    0.43    0.49
   1   0  -3   -0.41    0.64
   1   0  -3    0.45    0.67
   1   0  -3    0.40    0.60
   1   0  -3    0.77    0.55
   0   0  -3    0.17    0.56
   0   0  -3    0.58    0.63
   0   0  -3    0.09    0.74
   0   0  -3    0.39    0.49
  -1   0  -3    0.04    0.91
  -1   0  -3    0.65    0.56
  -2   0  -3    0.69    1.06
  -2   0  -3   -0.07    0.57
  -3   0  -3    0.75    0.56
  -3   0  -3    0.11    0.88
  -4   0  -3    0.76    0.90
  -5   0  -3    0.49    0.93
  -6   0  -3    0.71    0.81
  -7   0  -3   -0.36    0.84
  -8   0  -3    0.12    1.03
   9   0   3    0.60    0.94
  -9   0  -3    1.11    1.03
  10   0   3    1.01    1.06
 -10   0  -3    0.60    1.26
  11   0   3    0.15    1.07
 -11   0  -3    1.63    1.38
 -12   0  -3    0.58    1.41
  12   0   3    0.33    1.20
 -13   0  -3    0.13    1.37
  13   0   3    0.67    1.27
  14   0   3   -0.50    1.37
 -14   0  -3    0.75    1.63
 -15   0  -3   -0.16    1.67
  15   0   3    1.08    1.54
 -16   0  -3    0.84    1.85
  16   0   3    0.02    1.58
 -17   0  -3    0.78    1.99
 -18   0  -3   -0.42    2.21
  21  -1  -3    0.21    2.47
  21   1  -3    1.72    2.45
 -20  -1   3   -0.24    2.27
  20  -1  -3   -0.69    2.30
  20   1  -3    0.07    2.39
 -19  -1   3    1.24    2.03
  19   1  -3    1.57    1.96
  19  -1  -3    0.66    2.10
 -18  -1   3    3.14    1.94
  18  -1  -3    2.06    1.84
  18   1  -3    2.62    1.84
 -17  -1   3    0.85    1.70
  17  -1  -3    3.05    1.68
  17   1  -3    3.49    1.91
 -16   1   3    0.67    1.36
  16   1  -3    0.84    1.72
  16  -1  -3    0.07    1.54
 -16  -1   3    1.78    1.64
  15   1  -3    0.70    1.57
 -15   1   3    0.34    1.25
 -15  -1   3    1.31    1.54
  15  -1  -3    0.82    1.44
 -14   1   3   11.97    1.50
  14   1  -3    9.68    1.79
  14  -1  -3   13.15    1.81
  13   1  -3   13.04    1.82
 -13   1   3   12.86    1.45
  13  -1  -3   13.16    1.76
  12  -1  -3    1.08    1.12
  12   1  -3    0.34    1.30
 -12   1   3    1.43    1.07
  11   1  -3   36.00    1.99
 -11   1   3   35.95    1.66
  11  -1  -3   36.20    1.96
  10   1  -3    6.64    1.33
  10  -1  -3    7.14    1.11
   9  -1  -3   60.95    2.12
   9   1  -3   65.17    2.28
   8  -1  -3    7.07    1.04
   8   1  -3    8.57    1.18
   7   1  -3   10.04    1.13
   7  -1  -3    9.73    1.09
   7  -1  -3   10.75    0.86
   6  -1  -3   27.67    1.07
   6   1  -3   28.72    1.26
   6   1  -3   25.94    1.38
   6  -1  -3   28.96    1.37
   5   1  -3   19.70    1.09
   5  -1  -3   20.71    0.96
   5  -1  -3   17.85    1.22
   5   1  -3   19.67    1.21
   4  -1  -3    2.42    1.02
   4   1  -3    2.47    0.84
   4   1  -3    2.35    0.99
   4  -1  -3    1.45    0.73
   3   1  -3  887.05   19.89
   3  -1  -3  904.71   20.39
  -3  -1   3  909.99   10.37
   3   1  -3  878.13   18.45
   3  -1  -3  894.82   17.68
   2  -1  -3 1189.86   22.06
   2   1  -3 1154.01   18.47
   2  -1  -3 1179.14   20.52
   2  -1  -3 1195.10   16.86
   2   1  -3 1166.46   21.82
   1  -1  -3   32.33    0.93
   1   1  -3   31.22    0.77
   1  -1  -3   31.06    1.17
   1   1  -3   31.74    1.22
   1  -1  -3   33.10    1.18
   1  -1  -3   30.69    0.96
   1   1  -3   33.67    1.24
   0   1  -3  356.23    1.77
   0   1  -3  357.76    3.17
   0  -1  -3  352.88    2.30
   0  -1  -3  358.36    3.12
   0   1  -3  360.34    3.02
   0  -1  -3  352.36    2.82
   0  -1   3  360.98    6.86
  -1   1  -3  150.10    2.27
  -1   1  -3  150.17    2.10
  -1  -1  -3  146.98    1.34
  -1  -1  -3  151.43    2.31
  -1  -1  -3  150.67    2.12
   1   1   3  150.06    1.36
  -2  -1  -3   36.18    0.69
  -2  -1  -3   40.21    1.48
  -2   1  -3   35.86    1.43
  -2   1  -3   40.10    1.31
  -2  -1  -3   37.92    1.44
  -3   1  -3   12.00    1.11
  -3  -1  -3   11.39    0.48
  -3  -1  -3   10.06    1.05
  -4  -1  -3   45.92    0.87
  -4   1  -3   44.11    1.48
  -4  -1  -3   44.77    1.67
  -5  -1  -3  140.96    2.84
   5  -1   3  140.04    1.94
  -5   1  -3  135.10    2.61
  -6   1  -3    1.61    0.91
  -6  -1  -3    2.52    1.00
   6  -1   3    2.61    0.64
   7  -1   3    0.85    0.68
  -7   1  -3    0.61    0.91
  -7  -1  -3    0.35    0.95
  -8   1  -3    0.85    0.95
   8  -1   3    0.73    0.81
  -8  -1  -3    0.88    1.26
  -9   1  -3    2.23    1.19
  -9  -1  -3    1.49    1.26
   9  -1   3    1.82    0.91
 -10   1  -3    4.93    1.32
 -10  -1  -3    6.08    1.50
  10  -1   3    5.83    1.08
  11  -1   3    2.95    1.08
  11   1   3    4.39    1.32
 -11  -1  -3    3.14    1.55
 -11   1  -3    3.61    1.30
  12   1   3    1.31    1.26
 -12  -1  -3    0.44    1.32
  12  -1   3    1.10    1.11
 -12   1  -3    0.17    1.33
  13   1   3   -0.10    1.33
 -13   1  -3    0.45    1.43
  13  -1   3    0.40    1.19
 -13  -1  -3    0.94    1.49
 -14  -1  -3    2.23    1.72
  14   1   3    2.14    1.50
 -14   1  -3    0.59    1.55
  14  -1   3    2.15    1.33
 -15  -1  -3    2.85    1.88
 -15   1  -3    2.82    1.69
  15   1   3    1.97    1.63
 -16   1  -3    1.36    1.84
  16   1   3    0.44    1.75
 -16  -1  -3    1.39    2.04
 -17  -1  -3    0.83    2.18
 -17   1  -3    0.72    1.99
  17   1   3    1.16    1.96
 -18  -1  -3    0.79    2.23
 -18   1  -3    1.11    2.15
 -19  -1  -3    3.15    2.51
  21   2  -3    1.80    2.41
 -21  -2   3   -0.85    2.55
 -20  -2   3    1.91    2.37
  20   2  -3    0.76    2.24
  20  -2  -3   -0.98    2.21
  19   2  -3    1.59    2.13
  19  -2  -3    0.84    2.07
 -19  -2   3    2.64    2.33
  18  -2  -3    0.27    1.82
  18   2  -3    0.44    1.86
 -18  -2   3    2.08    1.93
  17   2  -3    0.87    1.86
 -17  -2   3    1.23    1.77
  17  -2  -3    0.49    1.71
  16   2  -3    2.14    1.75
  16  -2  -3    2.70    1.65
 -16  -2   3    3.63    1.74
  15   2  -3    0.53    1.44
  15  -2  -3    0.87    1.40
 -14   2   3    8.33    1.36
  14  -2  -3    5.58    1.50
  14   2  -3    8.10    1.81
  13  -2  -3   23.82    1.90
  13   2  -3   21.82    2.08
 -13   2   3   26.13    1.58
 -12   2   3   20.35    1.38
  12  -2  -3   19.91    1.71
  12   2  -3   18.21    1.73
 -11   2   3   29.19    1.43
  11  -2  -3   27.20    1.80
  11   2  -3   27.21    1.87
  10  -2  -3   21.25    1.53
 -10   2   3   24.27    1.22
  10   2  -3   23.48    1.70
  -9   2   3    4.79    0.78
   9  -2  -3    2.46    1.05
   9   2  -3    1.88    1.09
   9   2  -3    2.33    0.38
   8  -2  -3    2.35    0.88
   8  -2  -3    2.33    0.97
   8   2  -3    1.58    0.23
  -8   2   3    2.51    0.61
   8   2  -3    3.93    1.05
   7   2  -3   15.59    1.19
   7  -2  -3   16.79    1.11
   7  -2  -3   17.39    1.18
   7   2  -3   16.74    1.16
   6  -2  -3  323.55    3.90
   6  -2  -3  323.32    3.59
   6   2  -3  325.26    3.67
   6   2  -3  326.36    3.99
   5  -2  -3  173.54    2.82
   5   2  -3  173.56    2.74
   5  -2  -3  175.00    2.63
   5   2  -3  171.76    2.61
   4   2  -3    5.43    0.91
   4  -2  -3    3.26    0.91
   4   2  -3    3.39    0.90
  -4   2   3    4.15    0.30
   4  -2  -3    4.45    0.93
   3   2  -3   25.48    1.10
   3  -2  -3   24.39    1.24
   3  -2  -3   23.59    1.19
  -3   2   3   23.93    0.57
   3   2  -3   22.72    1.35
   3  -2  -3   22.77    0.53
   2   2  -3  313.59    3.24
   2   2  -3  312.25    2.64
   2  -2  -3  316.33    3.37
   2  -2  -3  312.87    2.05
   2  -2  -3  307.64    3.21
   1   2  -3    9.51    0.63
   1   2  -3    9.24    1.10
   1  -2  -3    9.61    1.01
   1  -2  -3    9.31    0.71
   0   2  -3  207.04    1.38
   0   2  -3  208.89    2.70
   0   2  -3  209.04    2.78
   0  -2  -3  208.27    2.30
   0  -2  -3  207.53    2.71
  -1  -2  -3  359.79    3.31
  -1   2  -3  357.48    3.56
  -1  -2  -3  354.72    3.59
  -1   2  -3  353.47    3.44
   1   2   3  359.21    1.96
  -2  -2  -3    4.28    0.83
  -2   2  -3    4.11    0.90
  -2   2  -3    4.33    0.98
  -2  -2  -3    4.23    0.82
  -3   2  -3    3.65    0.86
  -3  -2  -3    4.74    0.95
  -3  -2  -3    4.31    0.82
  -4  -2  -3   19.96    1.25
  -4  -2  -3   18.91    1.24
   4  -2   3   20.36    0.60
  -4   2  -3   19.35    1.15
   5  -2   3  238.09    2.19
  -5   2  -3  237.53    3.33
  -5  -2  -3  247.10    3.77
  -6   2  -3    3.25    0.88
  -6  -2  -3    2.82    1.09
  -6  -2  -3    3.10    0.30
  -6  -2  -3    2.65    0.33
   6  -2   3    3.30    0.57
  -7  -2  -3   25.04    1.65
   7  -2   3   26.65    1.09
  -7   2  -3   25.62    1.48
  -8   2  -3   15.29    1.37
   8  -2   3   14.59    1.00
  -8  -2  -3   17.13    1.54
  -9   2  -3    4.82    1.13
  -9  -2  -3    4.14    1.39
   9  -2   3    2.97    0.85
  10  -2   3    0.11    0.81
 -10  -2  -3    1.17    1.43
 -10   2  -3    0.78    1.07
 -11  -2  -3    0.87    1.49
 -11   2  -3    2.19    1.23
  11  -2   3    1.41    1.01
  12  -2   3    0.03    1.02
 -12   2  -3    0.25    1.25
 -12  -2  -3    1.22    1.46
 -13   2  -3    1.24    1.37
  13   2   3    0.93    1.39
  14   2   3    1.57    1.53
 -14  -2  -3   -0.10    1.72
 -14   2  -3   -0.31    1.46
  15   2   3   -0.38    1.65
 -15  -2  -3    0.77    1.75
 -15   2  -3    0.32    1.57
 -16  -2  -3    1.37    1.91
  16   2   3    1.10    1.83
 -16   2  -3    2.32    1.84
 -17  -2  -3    1.05    2.18
  17   2   3    1.93    2.05
  18   2   3   -0.45    2.13
 -18  -2  -3    0.74    2.47
 -19  -2  -3    0.69    2.61
 -21  -3   3    1.11    2.65
 -20  -3   3    1.60    2.43
  20   3  -3    1.52    2.48
  19  -3  -3    1.53    2.00
 -19  -3   3   -0.14    2.37
  19   3  -3    0.87    2.14
 -18  -3   3    5.06    2.21
  18  -3  -3    2.29    1.85
  18   3  -3    1.64    2.12
 -17  -3   3    1.76    1.88
  17  -3  -3    1.65    1.67
  17   3  -3    1.24    2.01
  16  -3  -3   -0.29    1.52
 -16  -3   3    1.95    1.82
  16   3  -3    1.18    1.59
  15  -3  -3    0.10    1.42
  15   3  -3    1.42    1.79
  14  -3  -3    2.99    1.39
  14   3  -3    1.15    1.50
  13  -3  -3    8.31    1.47
  13   3  -3    8.87    1.79
 -12   3   3   14.72    1.09
  12   3  -3   14.26    1.81
  12  -3  -3   13.47    1.53
  11  -3  -3    1.22    1.09
 -11   3   3    2.04    0.71
  11   3  -3    3.59    1.38
  10  -3  -3    6.22    1.22
 -10   3   3    4.51    0.69
  10  -3  -3    4.63    1.12
  10   3  -3    3.17    1.34
   9   3  -3    1.47    1.04
   9  -3  -3    1.06    1.02
   9   3  -3    0.65    0.31
  -9   3   3    1.11    0.51
   9  -3  -3    0.34    0.96
   9   3  -3    0.51    0.87
   8   3  -3   20.27    1.58
   8  -3  -3   17.80    1.33
   8  -3  -3   21.39    1.49
  -8   3   3   18.80    0.65
   8   3  -3   17.25    1.24
   7  -3  -3    1.02    0.98
  -7   3   3    0.08    0.21
   7  -3  -3   -0.40    0.87
   7   3  -3    0.66    0.77
   6   3  -3   91.08    2.12
   6  -3  -3   91.00    2.31
   6  -3  -3   93.40    2.33
  -6  -3   3   88.85    1.01
   5  -3  -3   72.70    2.01
   5  -3  -3   68.79    1.99
  -5  -3   3   72.02    1.05
   5   3  -3   71.83    1.87
   4  -3  -3  126.47    2.53
   4   3  -3  123.68    2.35
  -4  -3   3  125.97    1.53
   4  -3  -3  123.05    2.45
   3  -3  -3   68.42    1.94
   3  -3  -3   66.78    1.84
   3   3  -3   68.01    1.82
   3  -3  -3   63.87    0.72
   2   3  -3   24.96    1.22
   2  -3  -3   22.71    1.27
   2  -3  -3   22.89    0.69
   1   3  -3    2.03    0.95
   1  -3  -3    2.59    0.76
   1  -3  -3    2.34    0.54
   0  -3  -3   32.07    1.12
   0   3  -3   31.17    1.41
   0  -3  -3   32.20    1.44
  -1  -3  -3    0.23    0.67
  -1   3  -3    0.45    0.31
  -1  -3  -3    0.88    0.74
  -1   3  -3    0.89    0.97
  -2   3  -3   74.42    1.83
  -2  -3  -3   72.82    1.85
  -2   3  -3   74.46    2.08
  -2  -3  -3   74.19    1.94
  -3   3  -3    4.14    0.81
  -3   3  -3    3.58    0.25
  -3  -3  -3    5.08    0.96
  -3  -3  -3    3.27    0.78
  -4  -3  -3   15.22    1.28
   4  -3   3   14.75    0.49
  -4  -3  -3   15.66    1.24
  -4   3  -3   14.61    1.05
   5  -3   3   78.12    1.21
  -5  -3  -3   79.15    2.40
  -5   3  -3   76.61    2.02
  -5  -3  -3   80.43    2.25
   6  -3   3   71.47    1.36
  -6   3  -3   72.11    2.06
  -6  -3  -3   74.89    2.29
  -6  -3  -3   78.61    2.57
  -7  -3  -3   45.76    2.20
  -7   3  -3   45.87    1.80
   7  -3   3   45.54    1.27
   8  -3   3    2.44    0.72
  -8   3  -3    1.97    0.98
  -8  -3  -3    1.98    1.26
  -9   3  -3    9.77    1.26
  -9  -3  -3    9.49    1.65
   9  -3   3   10.12    0.99
 -10  -3  -3    0.24    1.49
  10  -3   3    0.82    0.85
 -10   3  -3    0.93    1.08
 -11  -3  -3    5.98    1.57
 -11   3  -3    6.19    1.33
  11  -3   3    4.57    1.01
 -12  -3  -3    1.87    1.50
 -12   3  -3    2.01    1.24
 -13  -3  -3    0.09    1.57
 -13   3  -3    0.43    1.28
  14   3   3    2.61    1.84
 -14  -3  -3    0.84    1.64
 -14   3  -3    1.55    1.44
  15   3   3    2.10    1.91
 -15  -3  -3    1.58    2.00
  16   3   3    0.95    1.99
 -16  -3  -3    0.43    2.20
  17   3   3   -0.69    2.26
 -18  -3  -3    1.42    2.38
  18   3   3    2.39    2.48
  19   3   3   -0.33    2.62
 -20  -4   3   -0.57    2.51
  20   4  -3    1.31    2.39
  19   4  -3    0.67    2.24
 -19  -4   3    0.92    2.41
 -18  -4   3    1.82    2.28
  18   4  -3    1.89    2.19
  17  -4  -3    0.46    1.88
 -17  -4   3    0.71    1.96
  17  -4  -3   -0.46    1.69
  17   4  -3    1.48    2.12
  16  -4  -3    2.09    1.66
  16  -4  -3    4.44    1.77
  16   4  -3    2.17    1.95
  15   4  -3    1.54    1.56
  15  -4  -3    1.91    1.61
  15  -4  -3    0.47    1.48
  14  -4  -3    4.29    1.66
  14  -4  -3    2.64    1.43
  14   4  -3    3.16    1.72
  13  -4  -3    2.62    1.40
  13  -4  -3    3.64    1.53
  13   4  -3    3.17    1.72
  12   4  -3    2.25    1.54
  12  -4  -3    3.57    1.50
  12  -4  -3    1.19    1.23
  11   4  -3    0.42    1.19
  11  -4  -3    2.15    1.20
  11  -4  -3    2.00    1.39
  10  -4  -3    6.21    1.43
  10   4  -3    2.46    1.29
  10   4  -3    5.08    1.10
  10  -4  -3    4.20    1.18
   9   4  -3    2.89    0.97
   9  -4  -3    2.86    1.15
   9  -4  -3    2.25    1.10
   8   4  -3    2.96    0.94
   8  -4  -3    2.77    1.06
   8  -4  -3    3.68    1.31
   7   4  -3   17.46    1.23
   7  -4  -3   18.57    1.51
  -7  -4   3   18.52    0.74
   7  -4  -3   17.93    1.37
   6   4  -3    2.58    0.85
   6  -4  -3    1.29    0.91
   6  -4  -3    1.59    1.11
  -6  -4   3    2.01    0.52
   5   4  -3   21.86    1.25
   5  -4  -3   20.33    1.39
  -5  -4   3   21.81    0.89
   5  -4  -3   21.96    1.43
   4  -4  -3   31.50    1.49
  -4  -4   3   34.89    1.15
   4  -4  -3   32.53    1.65
   4   4  -3   34.70    1.50
   3  -4  -3  134.28    2.82
  -3  -4   3  132.43    2.14
   3   4  -3  133.77    2.62
   3  -4  -3  126.52    1.22
   2  -4  -3   71.69    1.26
   2   4  -3   70.76    1.97
   2  -4  -3   69.39    2.04
   1   4  -3    0.55    0.77
   1  -4  -3    1.34    0.62
   1  -4  -3    1.20    1.00
   0  -4  -3  275.67    3.07
   0  -4  -3  289.12    3.97
   0   4  -3  286.04    3.88
  -1  -4  -3    1.26    0.78
  -1   4  -3    1.40    0.94
  -1  -4  -3    0.38    0.81
  -2  -4  -3   13.77    1.12
  -2   4  -3   14.80    1.35
  -2  -4  -3   14.19    1.14
   2   4   3   14.34    0.66
  -3   4  -3   10.19    1.30
  -3  -4  -3   11.99    1.21
  -3  -4  -3   10.94    1.10
   3   4   3   10.11    0.41
  -4  -4  -3    1.59    0.93
  -4  -4  -3    2.52    1.06
  -4   4  -3    1.36    0.76
  -5  -4  -3   14.38    1.48
  -5   4  -3   11.29    1.05
  -5  -4  -3   11.33    1.26
  -6   4  -3    5.03    0.99
   6  -4   3    3.12    0.55
  -6  -4  -3    4.06    1.02
  -6  -4  -3    5.45    1.26
   7  -4   3   35.22    1.14
  -7  -4  -3   34.43    1.82
  -7  -4  -3   35.54    2.14
  -7   4  -3   36.15    1.67
  -8  -4  -3    2.13    1.41
  -8   4  -3    1.24    0.98
   8  -4   3    0.81    0.65
  -9  -4  -3    7.61    1.74
  -9   4  -3    7.01    1.17
 -10   4  -3   -0.14    1.09
 -10  -4  -3    0.23    1.50
 -11  -4  -3    0.73    1.49
 -11   4  -3    0.99    1.12
 -12  -4  -3    1.08    1.55
 -12   4  -3    0.91    1.21
 -13  -4  -3    0.69    1.71
 -14  -4  -3    0.93    2.00
 -15  -4  -3    1.49    2.24
  15   4   3    3.34    2.16
 -16  -4  -3    0.66    2.16
  16   4   3    1.71    2.20
  17   4   3   -0.52    2.43
 -17  -4  -3   -0.18    2.34
  18   4   3    0.27    2.65
 -18  -4  -3    4.79    2.80
 -19  -5   3    0.77    2.42
  19   5  -3    0.20    2.33
 -18  -5   3    1.23    2.47
  18   5  -3    1.42    2.18
  17   5  -3   -0.05    1.99
  17  -5  -3    0.76    2.07
 -17  -5   3    2.72    2.09
  16  -5  -3    1.74    1.95
  16  -5  -3    1.90    1.67
  16   5  -3    1.16    2.07
  15   5  -3    0.76    1.95
  15  -5  -3    1.29    1.77
  15  -5  -3    0.61    1.50
  14   5  -3    0.24    1.77
  14  -5  -3   -0.13    1.67
  14  -5  -3    1.14    1.45
  13  -5  -3    0.25    1.60
  13  -5  -3    0.92    1.30
  13   5  -3    0.96    1.60
  12   5  -3    2.86    1.44
  12  -5  -3    1.96    1.49
  12  -5  -3    2.55    1.36
  11  -5  -3    2.40    1.53
  11  -5  -3    2.70    1.29
  10  -5  -3    4.10    1.52
  10  -5  -3    3.66    1.25
  10   5  -3    4.00    1.11
   9   5  -3    9.43    1.20
   9  -5  -3    8.13    1.33
   9  -5  -3   11.20    1.62
   8  -5  -3    4.11    1.39
   8  -5  -3    3.28    1.15
  -8  -5   3    4.32    0.67
   8   5  -3    5.05    1.04
   7  -5  -3   -0.29    0.96
  -7  -5   3    0.85    0.59
   7   5  -3    0.37    0.88
   7  -5  -3    0.51    1.21
   6  -5  -3    6.35    1.20
   6   5  -3    6.59    1.05
  -6  -5   3    5.79    0.78
   6  -5  -3    6.34    1.17
   5  -5  -3    0.49    1.20
  -5  -5   3    0.89    0.70
   5   5  -3    0.38    0.89
  -4  -5   3   17.56    1.16
   4  -5  -3   19.48    1.54
   4   5  -3   16.84    1.27
   3  -5  -3    2.98    1.17
   3   5  -3    3.79    0.94
  -3  -5   3    3.30    0.90
   3  -5  -3    3.86    0.47
   2  -5  -3   20.31    0.90
   2  -5  -3   21.49    1.46
  -2  -5   3   20.83    1.29
   2   5  -3   21.82    1.50
   1   5  -3   40.11    1.78
   1  -5  -3   42.77    1.90
   1  -5  -3   41.23    1.32
   0   5  -3    2.52    1.01
   0  -5  -3    2.67    0.78
   0  -5  -3    1.74    0.99
  -1  -5  -3   23.27    1.30
  -1  -5  -3   21.54    1.59
  -1   5  -3   18.92    1.46
  -2   5  -3   14.36    1.39
  -2  -5  -3   13.92    1.21
  -2  -5  -3   10.46    1.24
   2   5   3   12.49    0.80
  -3   5  -3    0.84    0.99
   3   5   3    0.00    0.47
  -3  -5  -3    0.48    1.03
  -3  -5  -3    0.45    0.89
  -4  -5  -3    1.64    1.01
   4   5   3    1.66    0.32
  -5  -5  -3   16.03    1.46
  -5  -5  -3   17.52    1.66
  -6  -5  -3    3.64    1.18
  -6   5  -3    2.88    0.95
  -6  -5  -3    3.32    1.43
  -7   5  -3    0.05    0.91
  -7  -5  -3    1.15    1.24
  -7  -5  -3    1.44    1.17
  -8   5  -3    0.36    0.97
  -8  -5  -3    0.25    1.16
  -8  -5  -3    1.28    1.52
  -9   5  -3    5.48    1.13
  -9  -5  -3    5.44    1.76
 -10   5  -3    4.05    1.17
 -10  -5  -3    2.35    1.67
 -11  -5  -3    0.89    1.60
 -12  -5  -3    0.07    1.70
 -13  -5  -3    0.48    1.87
 -14  -5  -3    2.42    2.24
 -15  -5  -3    0.23    2.31
  16   5   3    1.11    2.47
 -16  -5  -3    0.46    2.24
  17   5   3   -0.11    2.58
 -17  -5  -3    1.04    2.64
  18  -6  -3    0.45    2.46
  18   6  -3    0.82    2.59
 -18  -6   3    0.83    2.42
  17   6  -3    0.85    2.41
  17  -6  -3    0.26    2.26
 -17  -6   3    1.79    2.50
  16  -6  -3    1.50    2.05
  16   6  -3    1.46    2.11
  15   6  -3    0.89    1.86
  15  -6  -3    1.05    2.00
  14  -6  -3    0.62    1.95
  14   6  -3   -0.93    1.67
  14  -6  -3    0.52    1.51
  13  -6  -3    2.07    1.86
  13   6  -3    1.14    1.62
  13  -6  -3    0.79    1.46
  12  -6  -3    0.40    1.52
  12  -6  -3   -0.80    1.40
  11  -6  -3    2.91    1.37
  11  -6  -3    3.87    1.71
  10  -6  -3    2.29    1.59
  10  -6  -3    2.46    1.26
  10   6  -3    1.15    1.12
   9   6  -3    4.27    1.12
   9  -6  -3    2.89    1.51
   9  -6  -3    3.13    1.25
   8  -6  -3    1.12    1.13
   8   6  -3    0.34    0.99
   8  -6  -3    1.34    1.30
   7   6  -3    2.18    1.05
  -7  -6   3    2.06    0.79
   7  -6  -3    0.56    1.48
  -6  -6   3   10.08    1.01
   6   6  -3   10.19    1.26
   6  -6  -3   10.75    1.69
   5   6  -3    0.83    1.01
   5  -6  -3    0.14    1.34
  -5  -6   3    1.82    0.84
   4  -6  -3    7.42    1.56
   4   6  -3    6.93    1.22
  -4  -6   3    6.67    1.07
   3   6  -3    6.71    1.22
  -3  -6   3    5.95    1.09
   3  -6  -3    4.93    0.62
   3  -6  -3    6.00    1.19
  -2  -6   3   16.97    1.42
   2  -6  -3   16.79    1.51
   2  -6  -3   17.26    0.98
   2   6  -3   16.10    1.47
  -1  -6   3    1.16    1.17
   1  -6  -3    2.16    1.26
   1  -6  -3    0.62    0.74
   1   6  -3    0.35    1.15
   0  -6   3    4.36    1.22
   0  -6  -3    3.90    0.93
   0   6  -3    2.84    1.25
   0  -6  -3    2.44    1.27
  -1   6  -3    8.47    1.30
  -1  -6  -3   11.47    1.20
  -1  -6  -3    7.65    1.34
  -2  -6  -3    4.16    1.09
   2   6   3    4.00    0.78
  -2  -6  -3    2.65    1.26
  -2   6  -3    3.93    1.40
   3   6   3    0.55    0.63
  -3  -6  -3    1.46    1.16
  -3   6  -3    0.38    1.25
  -3  -6  -3    0.16    1.08
   4   6   3    3.89    0.58
  -4  -6  -3    4.81    1.26
  -4   6  -3    6.29    1.54
  -4  -6  -3    4.59    1.17
  -5  -6  -3    4.69    1.39
  -5  -6  -3    2.53    1.21
  -6  -6  -3   13.47    1.77
  -6  -6  -3   12.21    1.46
  -7  -6  -3    8.39    1.59
  -7  -6  -3    8.07    1.42
  -8  -6  -3    1.14    1.61
  -8  -6  -3    0.36    1.26
  -9  -6  -3    8.73    1.56
  -9  -6  -3   10.33    2.01
 -10  -6  -3    5.68    1.79
 -11  -6  -3    0.08    1.57
 -12  -6  -3    0.87    1.78
 -13  -6  -3    0.06    1.94
 -14  -6  -3    1.96    2.28
 -15  -6  -3    1.90    2.54
 -16  -6  -3    3.13    2.59
  18  -7  -3   -0.32    2.87
  17   7  -3    2.65    2.40
  17  -7  -3    1.23    2.61
 -17  -7   3    2.74    2.67
  16  -7  -3    2.21    2.31
  16   7  -3    0.21    2.20
  15  -7  -3    2.80    2.34
  15   7  -3    0.77    2.04
  14  -7  -3    0.52    2.11
  14   7  -3    0.65    1.94
  13   7  -3    3.50    2.07
  13  -7  -3    1.58    2.05
  12  -7  -3    1.58    1.76
  12  -7  -3    1.39    1.47
  11  -7  -3    0.60    1.78
  11  -7  -3    1.31    1.39
  10  -7  -3    2.58    1.73
   9  -7  -3    7.52    1.81
   9   7  -3    8.19    1.34
   8   7  -3    1.08    1.13
   8  -7  -3    2.09    1.39
   7   7  -3    0.25    1.07
  -7  -7   3    0.31    0.90
   7  -7  -3   -0.12    1.45
   6   7  -3    0.40    1.12
   6  -7  -3    1.34    1.40
  -6  -7   3    1.35    0.99
   5   7  -3    3.43    1.22
  -5  -7   3    4.30    1.04
   5  -7  -3    4.67    1.46
  -4  -7   3   17.48    1.44
   4  -7  -3   17.16    1.92
   4   7  -3   17.10    1.59
   3   7  -3   18.67    1.64
  -3  -7   3   18.94    1.60
   3  -7  -3   22.73    1.96
  -2  -7   3   18.79    1.62
   2  -7  -3   15.92    1.77
   2   7  -3   16.05    1.66
   2  -7  -3   16.77    1.09
   1   7  -3    1.08    1.38
   1  -7  -3    2.86    1.40
  -1  -7   3    1.40    1.28
   1  -7  -3    3.73    0.95
   0  -7   3    2.39    1.30
   0  -7  -3    0.89    0.96
   0   7  -3   -0.06    1.33
   0  -7  -3    0.23    1.19
   1  -7   3    2.22    1.33
   1   7   3    1.45    0.89
  -1   7  -3    1.69    1.42
  -1  -7  -3    1.28    1.00
  -1  -7  -3    1.09    1.38
  -2  -7  -3    4.25    1.47
   2  -7   3    5.69    1.41
  -2  -7  -3    4.72    1.19
  -2   7  -3    5.83    1.51
   2   7   3    4.14    0.94
  -3  -7  -3    1.29    1.14
  -3  -7  -3   -0.08    1.14
  -3   7  -3    0.81    1.25
  -4   7  -3    2.68    1.37
  -4  -7  -3    2.53    1.32
  -4  -7  -3    3.81    1.36
  -5   7  -3    1.61    1.52
  -5  -7  -3    0.95    1.38
  -5  -7  -3    0.71    1.25
  -6  -7  -3    8.01    1.72
  -6  -7  -3    8.44    1.52
  -6   7  -3   10.47    1.95
  -7  -7  -3   11.02    1.84
  -7  -7  -3   14.69    1.73
  -8  -7  -3    6.53    1.98
  -8  -7  -3    5.52    1.53
  -9  -7  -3   -0.02    1.40
  -9  -7  -3    0.51    1.61
 -10  -7  -3    0.51    1.68
 -10  -7  -3    0.18    1.45
 -11  -7  -3    1.46    1.98
 -12  -7  -3    0.86    2.12
 -13  -7  -3    0.66    2.22
 -14  -7  -3   -0.04    2.28
 -15  -7  -3    0.89    2.42
  17  -8  -3    0.63    2.97
  16   8  -3    1.12    2.39
  16  -8  -3    1.85    2.56
  15   8  -3   -0.12    2.24
  15  -8  -3    0.42    2.57
  14  -8  -3    1.49    2.40
  14   8  -3    0.46    2.12
  13  -8  -3    2.25    2.33
  12  -8  -3   -0.32    1.89
  11  -8  -3    0.01    1.83
  10  -8  -3    2.40    1.73
   9  -8  -3    3.16    1.85
   8  -8  -3    0.59    1.52
   7   8  -3    1.67    1.24
   7  -8  -3    2.89    1.53
   6   8  -3    1.20    1.25
   6  -8  -3    1.94    1.71
  -6  -8   3    1.67    1.14
   5  -8  -3   -0.38    1.55
   5   8  -3   -0.13    1.25
  -5  -8   3    1.12    1.15
   4   8  -3    0.49    1.22
  -4  -8   3    0.96    1.19
   4  -8  -3    1.25    1.57
  -3  -8   3    1.87    1.28
   3  -8  -3    0.86    1.30
   3   8  -3    1.12    1.22
  -2  -8   3    5.44    1.45
   2   8  -3    4.63    1.38
   2  -8  -3    5.24    1.47
  -1  -8   3   -0.21    1.37
   1   8  -3   -0.24    1.41
   1  -8  -3    0.57    1.44
   0  -8   3   -0.09    1.36
   0  -8  -3    1.37    1.10
   0  -8  -3    0.98    1.32
   0   8   3    1.79    1.15
   0   8  -3    0.88    1.36
  -1   8  -3    1.91    1.48
   1  -8   3    1.36    1.49
   1   8   3    2.75    1.10
  -1  -8  -3    3.26    1.26
  -1  -8  -3    2.13    1.49
  -2  -8  -3    4.70    1.57
   2  -8   3    5.73    1.55
  -2   8  -3    4.55    1.69
  -2  -8  -3    6.36    1.37
   3  -8   3    1.76    1.50
  -3   8  -3    1.46    1.51
  -3  -8  -3    1.51    1.47
  -3  -8  -3    1.97    1.29
   4  -8   3   -0.08    1.63
  -4  -8  -3   -0.55    1.40
  -4  -8  -3    0.07    1.34
  -4   8  -3    0.86    1.64
  -5  -8  -3    0.39    1.48
  -5   8  -3    0.97    1.45
  -5  -8  -3    0.66    1.39
  -6   8  -3    1.87    1.60
  -6  -8  -3    0.45    1.60
  -6  -8  -3    0.29    1.41
  -7   8  -3    4.01    2.00
  -7  -8  -3    4.42    1.78
  -7  -8  -3    5.00    1.64
  -8   8  -3    1.33    1.91
  -8  -8  -3    0.43    1.74
  -8  -8  -3    1.80    1.52
  -9  -8  -3    5.39    2.04
  -9   8  -3    2.94    2.18
 -10  -8  -3    2.44    2.16
 -10   8  -3    3.43    2.02
 -11  -8  -3   -0.28    2.08
 -11   8  -3    0.30    2.26
 -12  -8  -3    0.54    2.19
 -12   8  -3    0.82    2.49
 -13   8  -3    1.41    2.44
 -13  -8  -3    0.39    2.30
 -14   8  -3    2.74    2.52
 -14  -8  -3    0.22    2.56
  15  -9  -3    0.94    2.89
  14  -9  -3    1.65    2.69
  14   9  -3    0.63    2.37
  13  -9  -3    1.70    2.42
  12  -9  -3    0.82    2.26
  11  -9  -3    1.52    2.05
  10  -9  -3    0.93    1.94
   9  -9  -3    0.86    2.03
   8  -9  -3    0.36    1.77
   7  -9  -3    1.76    1.82
   6  -9  -3    0.23    1.63
   6   9  -3    0.84    1.40
   5  -9  -3   -0.02    1.78
   5   9  -3    0.78    1.43
   4   9  -3    0.12    1.42
  -4  -9   3    1.30    1.37
   4  -9  -3    0.13    1.76
   3   9  -3    0.02    1.41
  -3  -9   3    1.43    1.39
   3  -9  -3    1.51    1.52
  -2  -9   3    2.50    1.53
   2   9  -3    2.54    1.51
   2  -9  -3    4.20    1.84
  -1  -9   3    8.07    1.80
   1   9  -3    6.59    1.77
  -1   9   3    9.24    1.59
   1  -9  -3   11.18    2.03
   0  -9   3    3.71    1.65
   0   9  -3    3.75    1.71
   0   9   3    3.38    1.29
   0  -9  -3    4.44    1.63
   1  -9   3   -0.54    1.56
  -1   9  -3    0.91    1.64
  -1  -9  -3    1.40    1.67
  -2   9  -3    1.37    1.54
   2  -9   3    1.10    1.74
  -2  -9  -3    0.47    1.66
  -2  -9  -3    0.79    1.36
   3  -9   3    1.42    1.71
  -3  -9  -3    0.25    1.46
  -3  -9  -3    0.45    1.55
  -3   9  -3    1.37    1.60
   4  -9   3    1.50    1.84
  -4  -9  -3    2.52    1.62
  -4   9  -3    1.18    1.68
  -4  -9  -3    1.64    1.65
   5  -9   3    2.70    1.96
  -5  -9  -3    1.53    1.64
  -5  -9  -3    2.57    1.67
  -5   9  -3    2.33    1.72
  -6   9  -3    2.36    1.77
  -6  -9  -3    3.49    1.80
   6  -9   3    1.69    2.07
  -6  -9  -3    1.93    1.59
   7  -9   3    1.68    2.15
  -7   9  -3    1.82    2.12
  -7  -9  -3    1.12    1.61
  -7  -9  -3    1.02    1.92
   8  -9   3    3.00    2.29
  -8   9  -3    0.72    2.10
  -8  -9  -3    0.08    2.05
   9  -9   3    4.75    2.33
  -9  -9  -3    0.62    2.04
  -9   9  -3    1.34    2.19
  10  -9   3    3.44    2.54
 -10  -9  -3    1.34    2.32
 -10   9  -3    1.51    2.29
 -11   9  -3    1.29    2.48
  11  -9   3    0.78    2.38
 -11  -9  -3    1.71    2.40
 -12   9  -3    2.56    2.53
 -12  -9  -3    1.13    2.45
  12  -9   3    1.48    2.66
  12 -10  -3   -0.49    2.72
  11 -10  -3   -0.54    2.29
   9 -10  -3    1.31    2.44
   8 -10  -3   -0.14    2.04
   7 -10  -3    0.57    2.03
   6 -10  -3   -0.71    1.87
   5 -10  -3    2.40    2.10
   4  10  -3    0.74    1.60
   4 -10  -3    1.33    1.74
   3  10  -3    1.71    1.68
  -3  10   3    0.83    1.62
  -3 -10   3    1.43    1.63
   3 -10  -3    2.22    1.82
   2  10  -3    0.66    1.62
  -2  10   3    0.07    1.57
   2 -10  -3    1.61    2.01
  -2 -10   3    1.73    1.62
  -1 -10   3    0.25    1.71
   1  10  -3    0.63    1.68
   1 -10  -3    1.44    1.88
   0 -10   3    0.17    1.79
   0  10  -3    1.12    1.75
   0 -10  -3    1.31    1.89
   1 -10   3   -0.51    1.79
  -1  10  -3   -0.67    1.79
  -1 -10  -3    0.26    1.91
  -2 -10  -3   -0.42    1.87
  -2  10  -3    0.07    1.85
  -3  10  -3    2.40    1.98
   3 -10   3    1.07    1.88
  -3 -10  -3    0.64    1.76
   4 -10   3    0.85    2.16
  -4  10  -3    2.41    1.96
  -4 -10  -3   -0.95    1.86
  -5 -10  -3    0.88    1.94
  -5  10  -3    0.52    1.97
  -5 -10  -3    0.34    1.75
   5 -10   3    1.79    2.18
   6 -10   3    0.15    2.01
  -6  10  -3    0.83    1.96
  -6 -10  -3    1.53    2.11
  -6 -10  -3    1.90    1.85
  -7 -10  -3    0.11    2.18
  -7  10  -3    1.68    2.39
   7 -10   3    1.14    2.35
   8 -10   3    0.73    2.46
  -8 -10  -3   -0.08    2.28
  -8  10  -3    0.62    2.36
  -9  10  -3    1.54    2.59
   9 -10   3    2.43    2.52
  -9 -10  -3   -0.36    2.35
  10 -10   3    0.00    2.65
 -10 -10  -3    1.05    2.59
 -10  10  -3    0.78    2.63
 -11 -10  -3    0.55    2.68
  10 -11  -3    1.73    2.64
   9 -11  -3    1.36    2.63
   8 -11  -3    1.62    2.19
   7 -11  -3    2.86    2.35
  -6  11   3    1.47    2.20
   6 -11  -3    1.23    2.22
  -5  11   3    1.21    2.04
   5 -11  -3    2.14    1.98
  -4  11   3    1.80    1.99
   4 -11  -3    1.57    2.21
   3 -11  -3    1.75    2.19
   2 -11  -3    1.58    2.14
  -2 -11   3    2.66    1.87
   2  11  -3    2.11    1.87
   1  11  -3   -0.69    1.93
   1 -11  -3    0.18    2.07
  -1 -11   3   -0.76    1.94
   0 -11   3    0.72    2.02
   0  11  -3   -0.15    1.99
   1 -11   3    2.43    2.06
  -1 -11  -3    1.20    2.07
   2 -11   3    0.14    2.23
  -2  11  -3   -0.25    2.22
  -2 -11  -3    0.34    2.14
   3 -11   3    1.22    2.10
  -3  11  -3    0.47    2.07
  -3 -11  -3    0.74    2.02
   4 -11   3    1.92    2.43
  -4 -11  -3    1.60    2.03
  -4  11  -3    1.05    2.33
   5 -11   3    2.59    2.56
  -5  11  -3    0.94    2.20
  -5 -11  -3    1.43    2.07
  -6  11  -3    2.34    2.55
   6 -11   3    0.19    2.31
  -7  11  -3    0.02    2.42
   7 -11   3    2.70    2.69
   8 -11   3   -0.05    2.80
  -8  11  -3    0.59    2.86
  -9 -11  -3    0.65    2.87
 -10 -11  -3    1.04    2.89
  -8  12   3    1.42    2.60
  -7  12   3    1.87    2.55
  -6  12   3    0.74    2.42
   5 -12  -3    2.62    2.49
   4 -12  -3    3.37    2.62
   3 -12  -3    0.27    2.33
   2 -12  -3    3.99    2.43
   0  12  -3    0.40    2.31
   0 -12  -3    0.40    2.47
   0 -12   3    0.57    2.26
  -1  12  -3    0.67    2.34
  -1 -12  -3    1.26    2.40
   1 -12   3    0.39    2.39
   2 -12   3   -0.63    2.53
  -2 -12  -3   -0.23    2.38
   3 -12   3    0.64    2.52
  -3  12  -3    1.33    2.43
  -3 -12  -3   -0.15    2.35
   4 -12   3   -0.59    2.78
  -4  12  -3    1.02    2.63
  -5  12  -3    0.70    2.75
  21   0  -4   -0.22    2.52
  20   0  -4    1.42    2.32
  19   0  -4    0.20    2.13
 -18   0   4    0.49    1.67
  18   0  -4    0.99    1.94
 -17   0   4    2.10    1.58
  17   0  -4    1.51    1.63
  16   0  -4    1.06    1.65
 -16   0   4    1.94    1.50
 -15   0   4    2.06    1.36
  15   0  -4   -0.08    1.34
  14   0  -4    8.23    1.73
  13   0  -4   37.03    2.30
  12   0  -4   65.12    2.61
  11   0  -4   37.91    2.08
  11   0  -4   42.16    1.39
  10   0  -4    1.49    0.67
  10   0  -4    1.29    1.10
   9   0  -4    0.57    0.57
   9   0  -4    1.69    1.05
   8   0  -4    4.10    1.06
   8   0  -4    4.43    0.59
   7   0  -4  190.99    1.99
   7   0  -4  190.91    3.22
   6   0  -4  199.22    3.04
   6   0  -4  196.46    1.91
   5   0  -4  102.64    2.20
   5   0  -4  100.38    1.38
   5   0  -4  103.19    2.13
   4   0  -4    4.75    1.08
   4   0  -4    4.49    0.54
   4   0  -4    4.49    1.00
   3   0  -4  105.89    1.99
   3   0  -4  100.67    1.50
   3   0  -4  106.21    1.93
   2   0  -4  261.83    2.48
   2   0  -4  265.66    2.84
   2   0  -4  264.90    2.76
   2   0  -4  265.14    2.66
   1   0  -4  869.34    5.00
   1   0  -4  877.11   19.10
   1   0  -4  864.10   17.48
   1   0  -4  867.41   18.61
   0   0  -4   12.18    0.88
   0   0  -4   13.29    1.06
  -1   0  -4  270.02    2.55
  -1   0  -4  269.06    3.08
  -2   0  -4  121.49    2.34
  -2   0  -4  124.04    1.79
  -3   0  -4  221.25    3.20
  -3   0  -4  217.98    2.39
  -4   0  -4   40.27    1.20
  -4   0  -4   39.86    1.63
  -5   0  -4   75.11    2.20
  -5   0  -4   73.42    1.62
  -6   0  -4   28.76    1.63
  -7   0  -4   60.29    2.19
  -8   0  -4    8.69    1.44
  -9   0  -4    2.15    1.28
  10   0   4    0.24    1.01
 -10   0  -4   -0.05    1.40
  11   0   4    2.90    1.18
 -11   0  -4    2.18    1.35
  12   0   4   -0.18    1.19
 -12   0  -4    0.33    1.39
 -13   0  -4    0.35    1.44
  13   0   4    1.26    1.27
 -14   0  -4    1.09    1.73
  14   0   4    0.54    1.38
 -15   0  -4   -0.97    1.77
 -16   0  -4    0.55    2.12
 -17   0  -4    1.84    2.29
 -19   0  -4    0.48    2.69
  21   1  -4   -0.15    2.43
  21  -1  -4   -0.17    2.38
  20  -1  -4    1.22    2.21
 -19  -1   4    2.37    2.03
  19   1  -4    3.18    2.16
  19  -1  -4    2.17    2.05
  18  -1  -4    2.07    1.84
  18   1  -4    0.46    1.80
 -18  -1   4    0.08    1.79
 -17  -1   4    0.92    1.62
  17  -1  -4    1.06    1.76
  17   1  -4    1.14    1.78
  16  -1  -4    0.82    1.48
  16   1  -4    1.67    1.69
 -16   1   4    1.27    1.38
 -16  -1   4    1.49    1.57
  15  -1  -4    6.55    1.55
  15   1  -4    7.30    1.79
 -15   1   4    5.99    1.43
  14  -1  -4    2.18    1.10
 -14   1   4    3.29    1.25
  14   1  -4    1.90    1.36
  14  -1  -4    2.90    1.54
 -13   1   4   16.24    1.49
  13   1  -4   15.33    1.93
  13  -1  -4   17.04    1.71
  13  -1  -4   18.16    1.38
  12   1  -4   29.76    2.01
  12  -1  -4   26.23    1.91
  12  -1  -4   31.12    1.54
  11  -1  -4   17.00    1.49
  11   1  -4   14.25    1.47
  11   1  -4   14.47    0.77
  11  -1  -4   14.65    1.17
  10   1  -4   24.67    1.68
  10   1  -4   23.72    0.78
  10  -1  -4   24.07    1.23
  10  -1  -4   27.30    1.75
   9  -1  -4   37.05    1.38
   9   1  -4   34.89    1.85
   9   1  -4   35.47    0.78
   9  -1  -4   34.46    1.69
   8  -1  -4    0.83    0.68
   8  -1  -4    0.55    0.76
   8   1  -4    0.58    0.23
   8   1  -4    0.69    0.97
   7   1  -4  102.67    2.47
   7  -1  -4   98.40    1.86
   7   1  -4  105.26    2.42
   7  -1  -4  103.41    2.42
   6   1  -4  105.48    2.31
   6   1  -4  102.38    2.30
   6  -1  -4  103.06    2.31
   6  -1  -4   99.10    1.79
   5  -1  -4    1.02    0.78
   5   1  -4    1.48    0.93
   5   1  -4    1.56    0.79
   5  -1  -4    1.26    0.62
   4   1  -4    1.98    1.01
  -4  -1   4    0.72    0.37
   4   1  -4    1.36    0.83
   4  -1  -4    1.48    0.92
   4  -1  -4    0.77    0.66
   3  -1  -4   21.94    0.89
   3  -1  -4   20.58    1.11
   3   1  -4   21.17    1.31
   3   1  -4   22.54    1.04
   3  -1  -4   20.13    1.05
   2   1  -4  112.93    1.68
   2  -1  -4  111.87    1.97
   2  -1  -4  111.36    1.91
   2  -1  -4  116.04    2.07
   2   1  -4  114.56    2.15
   2  -1  -4  114.03    1.75
   1  -1  -4   17.89    0.93
   1  -1  -4   17.34    0.94
   1   1  -4   17.05    1.17
   1   1  -4   18.24    1.08
   1  -1  -4   18.78    1.09
   1   1  -4   17.60    0.73
   1  -1  -4   18.25    1.04
   0   1  -4    0.75    0.41
   0  -1  -4    0.91    0.88
   0  -1  -4    0.32    0.55
   0  -1  -4    0.54    0.98
   0   1  -4    0.73    0.87
   0   1  -4    1.45    1.05
  -1  -1  -4   11.29    1.16
  -1  -1  -4   12.23    0.94
  -1  -1  -4   12.24    0.64
  -1   1  -4   12.79    1.01
  -1   1  -4   13.35    1.01
   1  -1   4   12.43    0.53
  -2   1  -4  163.83    2.38
  -2  -1  -4  167.20    2.69
  -2   1  -4  166.83    2.69
  -2  -1  -4  171.56    2.80
  -2  -1  -4  166.26    1.66
   2  -1   4  168.06    1.46
  -3   1  -4   12.16    1.04
  -3  -1  -4   12.90    0.59
  -3   1  -4   13.95    1.00
  -3  -1  -4   12.16    0.99
  -4  -1  -4  250.18    3.62
  -4   1  -4  258.58    3.61
  -4  -1  -4  249.84    2.14
  -4   1  -4  248.46    3.12
  -5   1  -4   -0.34    0.92
  -5   1  -4    0.93    0.76
  -5  -1  -4    0.52    0.47
  -5  -1  -4    0.71    0.83
  -6  -1  -4   26.37    0.93
  -6   1  -4   29.01    1.61
  -6  -1  -4   30.17    1.58
  -7   1  -4   16.21    1.44
  -7  -1  -4   16.84    1.54
   7  -1   4   17.61    1.07
  -7  -1  -4   15.08    0.87
  -8   1  -4   39.65    1.93
   8  -1   4   39.17    1.53
  -8  -1  -4   38.68    2.09
   9  -1   4    2.64    0.93
  -9   1  -4    1.51    1.12
  -9  -1  -4    1.14    1.11
 -10  -1  -4   13.55    1.74
 -10   1  -4   11.43    1.48
  10  -1   4   11.31    1.22
 -11  -1  -4    2.01    1.48
 -11   1  -4    3.48    1.33
  11  -1   4    3.28    1.12
  12   1   4    2.16    1.33
 -12  -1  -4    2.82    1.52
 -12   1  -4    2.97    1.49
  12  -1   4    2.57    1.15
  13   1   4    0.92    1.40
 -13   1  -4   -0.81    1.47
 -13  -1  -4    0.39    1.52
  13  -1   4   -0.12    1.23
  14   1   4    2.05    1.52
 -14   1  -4    1.06    1.60
 -14  -1  -4    0.77    1.76
  15   1   4    1.17    1.59
 -15  -1  -4    1.13    1.97
 -15   1  -4    1.98    1.83
 -16   1  -4    0.63    1.90
 -16  -1  -4    1.17    2.00
  16   1   4    2.55    1.81
 -17  -1  -4    0.39    2.11
 -17   1  -4    0.64    2.22
 -18   1  -4   -0.12    2.30
 -18  -1  -4    0.27    2.42
 -19  -1  -4   -0.19    2.81
  21  -2  -4    0.06    2.46
 -21  -2   4    1.45    2.53
 -20  -2   4   -0.75    2.27
  20   2  -4    0.00    2.19
  19  -2  -4    1.60    2.03
 -19  -2   4    0.78    2.05
  19   2  -4    0.95    2.01
  18  -2  -4    0.87    1.88
 -18  -2   4    1.53    1.92
  18   2  -4    1.30    2.03
  17  -2  -4    1.55    1.81
 -17  -2   4    2.46    1.75
  17   2  -4    1.29    1.94
  16   2  -4   -0.22    1.70
  16  -2  -4    1.42    1.58
  15  -2  -4    2.68    1.33
  15  -2  -4    1.52    1.47
  15   2  -4    0.79    1.52
  14  -2  -4    5.56    1.33
 -14   2   4    4.95    1.21
  14  -2  -4    5.63    1.47
  14   2  -4    4.22    1.57
  13  -2  -4    1.29    1.15
 -13   2   4    0.25    0.99
  13   2  -4    1.35    1.45
  13  -2  -4    0.93    1.24
  12  -2  -4    1.02    1.05
 -12   2   4    1.36    0.94
  12  -2  -4    1.69    1.32
  12   2  -4    1.06    1.42
  11   2  -4    0.57    1.18
  11  -2  -4    1.66    1.02
  11  -2  -4    1.51    1.21
 -11   2   4    1.37    0.81
  10  -2  -4   12.93    1.44
  10   2  -4   13.63    1.52
  10  -2  -4   12.79    1.22
   9  -2  -4    0.74    0.88
   9  -2  -4    1.31    0.97
   9   2  -4    0.55    0.91
   8   2  -4    1.00    0.96
   8  -2  -4    2.03    0.82
   8   2  -4    0.85    0.85
   8  -2  -4    1.23    0.93
   7   2  -4    0.09    0.75
   7  -2  -4    0.27    0.81
   7   2  -4    1.57    0.91
   7  -2  -4    1.07    0.93
   6  -2  -4   41.31    1.64
   6   2  -4   41.44    1.62
   6   2  -4   40.47    1.65
   6  -2  -4   41.75    1.51
   5   2  -4    1.14    0.83
   5  -2  -4    1.29    0.94
   5  -2  -4    0.06    0.82
   5   2  -4    1.33    0.90
   4  -2  -4   72.91    1.98
   4  -2  -4   63.00    1.68
   4   2  -4   64.56    1.74
   4   2  -4   68.45    1.70
   3  -2  -4   48.74    1.49
   3   2  -4   48.09    1.53
   3  -2  -4   45.51    1.65
   3   2  -4   45.62    1.30
   3  -2  -4   45.17    0.98
   2   2  -4   67.14    1.80
   2  -2  -4   65.31    1.25
   2  -2  -4   67.48    1.80
   2  -2  -4   67.70    1.80
   2   2  -4   65.79    1.33
   1   2  -4   97.90    2.03
   1   2  -4  101.53    1.33
   1  -2  -4  105.03    1.72
   1  -2  -4  103.96    2.14
   0  -2  -4    5.63    0.78
   0   2  -4    5.60    0.34
   0   2  -4    6.73    0.89
   0  -2  -4    6.49    0.98
   0   2  -4    6.61    1.04
  -1  -2  -4    6.38    0.91
  -1   2  -4    6.79    1.02
  -1  -2  -4    6.79    1.05
  -1   2  -4    4.98    0.86
  -2   2  -4    0.89    0.73
  -2   2  -4    0.96    0.73
  -2  -2  -4    1.55    0.96
   2   2   4    0.53    0.27
  -2  -2  -4    1.96    0.81
  -3   2  -4   26.81    1.37
  -3   2  -4   27.90    1.35
  -3  -2  -4   27.36    1.38
  -3  -2  -4   26.08    1.32
  -4  -2  -4   31.93    1.51
  -4   2  -4   34.97    1.51
  -4   2  -4   34.63    1.52
   4  -2   4   32.30    0.64
  -4  -2  -4   34.52    1.56
  -5   2  -4   77.08    2.15
   5  -2   4   79.33    1.24
  -5  -2  -4   78.86    2.33
  -6  -2  -4    5.18    0.30
  -6   2  -4    3.97    0.99
  -6  -2  -4    4.84    0.33
  -6  -2  -4    6.10    1.32
   6  -2   4    5.83    0.62
   7  -2   4   30.60    1.14
  -7  -2  -4   28.18    1.86
  -7   2  -4   32.34    1.68
  -7  -2  -4   30.17    0.71
  -8  -2  -4    0.48    0.44
  -8  -2  -4    1.20    1.34
  -8   2  -4    1.42    1.04
   8  -2   4    1.67    0.74
  -9  -2  -4    0.67    1.25
  -9   2  -4   -0.33    1.13
   9  -2   4    0.47    0.77
 -10  -2  -4    0.75    1.32
  10  -2   4    0.31    0.82
 -10   2  -4    0.57    1.22
  11  -2   4    0.67    0.89
 -11   2  -4    0.06    1.20
 -11  -2  -4    0.00    1.60
 -12  -2  -4    1.11    1.50
 -12   2  -4    0.40    1.34
  13   2   4    1.57    1.51
 -13  -2  -4    1.35    1.66
 -13   2  -4    0.70    1.49
  14   2   4    1.88    1.64
 -14  -2  -4    1.37    1.66
 -14   2  -4    0.11    1.57
  15   2   4    0.87    1.78
 -15   2  -4    0.94    1.71
 -15  -2  -4   -0.68    1.82
 -16  -2  -4   -0.36    1.99
  16   2   4   -0.27    1.91
 -16   2  -4    0.62    1.90
 -17  -2  -4    0.24    2.23
  17   2   4    2.22    2.07
 -18  -2  -4    1.92    2.45
 -21  -3   4    0.71    2.83
  20   3  -4    1.05    2.34
  20  -3  -4    0.42    2.20
 -20  -3   4    1.45    2.49
  19  -3  -4    0.42    2.01
 -19  -3   4    1.02    2.21
  19   3  -4    2.32    2.21
  18   3  -4    0.70    1.99
  18  -3  -4    0.77    1.86
 -18  -3   4    2.05    2.07
  17  -3  -4    1.54    1.81
  17   3  -4    1.74    2.03
  16  -3  -4    0.75    1.50
  16  -3  -4    1.91    1.61
  16   3  -4    1.59    1.62
  15   3  -4    1.17    1.69
  15  -3  -4    1.26    1.42
  15  -3  -4    0.78    1.45
  14  -3  -4    4.02    1.43
  14   3  -4    4.73    1.77
  14  -3  -4    3.51    1.47
  13  -3  -4   11.27    1.57
  13  -3  -4   12.83    1.78
  13   3  -4   13.58    1.91
  12  -3  -4    2.48    1.22
  12  -3  -4    1.38    1.32
  12   3  -4    2.45    1.28
 -11   3   4   20.22    1.05
  11  -3  -4   18.51    1.64
  11   3  -4   23.71    1.82
  11  -3  -4   19.62    1.62
  10  -3  -4   12.96    1.40
  10   3  -4   12.13    1.40
  10  -3  -4   12.53    1.36
 -10   3   4   12.81    0.79
   9   3  -4   11.95    1.38
   9  -3  -4   12.89    1.34
   9  -3  -4    9.64    1.29
   9   3  -4   12.09    1.22
  -9   3   4   12.02    0.65
   8  -3  -4    2.31    1.07
   8   3  -4    3.26    1.12
  -8   3   4    2.25    0.36
   8  -3  -4    3.25    1.07
   8   3  -4    2.42    0.98
   7  -3  -4    1.63    0.95
   7  -3  -4    1.55    0.91
   7   3  -4    2.19    1.05
   7   3  -4    1.33    0.91
   6   3  -4    7.37    0.95
   6   3  -4    7.44    0.99
   6  -3  -4    8.12    1.07
   6  -3  -4    6.82    1.10
   5  -3  -4    2.96    0.98
  -5  -3   4    1.88    0.36
   5   3  -4    3.31    0.88
   5  -3  -4    2.54    0.82
   5   3  -4    3.05    0.81
   4   3  -4    1.48    0.76
   4   3  -4    1.02    0.82
  -4   3   4    0.95    0.27
   4  -3  -4    0.48    0.87
   4  -3  -4    0.22    0.78
   3  -3  -4  132.92    2.58
   3  -3  -4  127.86    1.45
   3   3  -4  131.10    2.59
   3  -3  -4  128.31    2.64
   3   3  -4  128.10    2.13
   2  -3  -4  451.90    4.59
   2   3  -4  442.16    4.50
   2  -3  -4  447.54    3.09
   2   3  -4  437.80    3.42
   1  -3  -4    4.82    0.65
   1   3  -4    5.50    1.02
   1  -3  -4    3.95    1.04
   1   3  -4    5.21    0.55
   0  -3  -4   50.28    1.41
   0   3  -4   48.19    1.77
   0  -3  -4   45.09    1.65
   0   3  -4   48.04    0.85
  -1   3  -4   73.11    2.01
  -1  -3  -4   75.23    2.03
  -1   3  -4   70.64    1.92
  -1  -3  -4   72.78    1.82
  -2  -3  -4   24.32    1.27
  -2   3  -4   22.77    1.44
  -2  -3  -4   21.06    1.34
   2   3   4   21.62    0.49
  -2   3  -4   22.31    1.29
  -3  -3  -4    3.45    0.97
  -3  -3  -4    3.04    0.88
  -3   3  -4    3.36    1.03
  -3   3  -4    2.98    0.91
  -4   3  -4   68.86    2.06
  -4  -3  -4   69.89    2.25
  -4   3  -4   64.29    2.12
  -4  -3  -4   68.76    2.16
   5  -3   4   43.05    0.70
  -5  -3  -4   42.05    1.90
  -5   3  -4   42.04    1.72
  -5  -3  -4   43.10    1.85
   6  -3   4    6.45    0.50
  -6  -3  -4    5.95    1.28
  -6  -3  -4    5.06    1.15
  -6   3  -4    7.30    1.12
  -7  -3  -4    2.70    1.40
   7  -3   4    2.47    0.56
  -7   3  -4    2.52    1.05
  -8   3  -4    9.55    1.32
  -8  -3  -4    9.51    1.69
   8  -3   4   10.14    0.85
  -9   3  -4    0.96    1.04
  -9  -3  -4   -0.71    1.50
   9  -3   4    0.35    0.70
 -10  -3  -4    2.46    1.49
 -10   3  -4    2.55    1.24
 -11   3  -4    0.33    1.22
 -11  -3  -4   -0.17    1.58
 -12  -3  -4    0.18    1.59
 -12   3  -4    1.83    1.29
 -13   3  -4   -0.25    1.37
 -13  -3  -4   -0.25    1.86
 -14   3  -4   -0.24    1.52
 -14  -3  -4    1.31    1.99
  15   3   4   -0.07    1.94
 -15  -3  -4    1.01    2.11
  16   3   4    0.13    2.03
 -16  -3  -4    0.30    2.34
  17   3   4    1.14    2.26
 -17  -3  -4    0.91    2.51
 -18  -3  -4    0.38    2.69
  18   3   4    0.71    2.44
 -20  -4   4    0.37    2.74
  19   4  -4   -0.08    2.40
  19  -4  -4   -0.21    2.09
 -19  -4   4    0.47    2.23
  18  -4  -4    1.12    1.91
 -18  -4   4    3.10    2.16
  18   4  -4    0.97    2.15
  17   4  -4   -0.91    1.95
  17  -4  -4    1.84    1.80
  16  -4  -4    0.45    1.69
  16  -4  -4    1.27    1.69
  16   4  -4    1.81    1.87
  15  -4  -4    1.47    1.64
  15  -4  -4    1.42    1.54
  15   4  -4    0.49    1.74
  14  -4  -4   -0.52    1.47
  14  -4  -4    0.67    1.50
  14   4  -4    0.31    1.63
  13   4  -4    9.79    1.89
  13  -4  -4    8.76    1.66
  13  -4  -4    9.59    1.66
  12  -4  -4    4.09    1.39
  12   4  -4    3.95    1.40
  12  -4  -4    2.67    1.34
  11  -4  -4    8.82    1.52
  11  -4  -4    8.30    1.47
  11   4  -4    9.90    1.70
  10  -4  -4    0.42    1.17
  10   4  -4    0.74    1.35
  10  -4  -4    1.08    1.15
  10   4  -4    1.45    1.02
   9   4  -4    8.56    1.20
   9  -4  -4    7.05    1.30
   9   4  -4    9.43    1.35
   9  -4  -4    9.94    1.37
   8   4  -4    2.34    1.17
   8  -4  -4    2.61    1.24
   8   4  -4    2.36    1.00
   8  -4  -4    1.88    1.05
   7  -4  -4   24.98    1.68
   7   4  -4   23.87    1.49
   7  -4  -4   22.63    1.54
  -7  -4   4   22.78    0.63
   6  -4  -4    8.51    1.31
   6   4  -4    7.00    1.06
  -6  -4   4    7.02    0.57
   6  -4  -4    7.67    1.19
   5  -4  -4    7.72    1.26
   5  -4  -4    8.88    1.20
  -5  -4   4    8.61    0.70
   5   4  -4    8.72    1.11
   4   4  -4  247.47    3.75
   4  -4  -4  248.79    3.92
  -4  -4   4  249.37    2.71
   4  -4  -4  248.92    3.90
   3   4  -4    2.40    0.98
   3  -4  -4    2.01    0.41
   3  -4  -4    1.59    1.02
   2  -4  -4    3.57    0.58
   2   4  -4    2.85    0.95
   2  -4  -4    4.69    1.06
   1  -4  -4  100.53    1.84
   1  -4  -4  107.90    2.65
   1   4  -4  101.26    2.50
   0  -4  -4  128.34    2.29
   0   4  -4  127.30    2.82
   0  -4  -4  131.44    2.89
  -1   4  -4   65.94    2.21
  -1  -4  -4   58.69    2.07
  -1  -4  -4   58.77    1.77
  -2  -4  -4   18.71    1.27
  -2  -4  -4   15.76    1.36
  -2   4  -4   16.85    1.39
  -2   4  -4   15.10    0.39
  -3  -4  -4   19.89    1.49
  -3   4  -4   21.51    1.61
  -3  -4  -4   23.03    1.45
  -3   4  -4   22.64    1.34
  -4  -4  -4    6.84    1.16
  -4   4  -4    6.57    0.98
  -4  -4  -4    7.69    1.33
  -4   4  -4    6.62    1.25
  -5  -4  -4    3.87    1.32
  -5   4  -4    2.45    0.93
  -5  -4  -4    1.97    0.99
  -5   4  -4    2.61    1.22
  -6   4  -4   13.35    1.28
  -6  -4  -4   14.70    1.61
  -6  -4  -4   13.01    1.46
  -7  -4  -4   21.83    1.80
  -7   4  -4   22.50    1.56
  -7  -4  -4   19.37    1.69
  -8  -4  -4    2.66    1.27
  -8   4  -4    2.58    1.12
  -9   4  -4   15.64    1.54
  -9  -4  -4   15.54    1.97
 -10  -4  -4    2.63    1.71
 -10   4  -4    1.62    1.24
 -11   4  -4    1.42    1.24
 -11  -4  -4    1.43    1.63
 -12   4  -4    0.02    1.28
 -12  -4  -4   -0.55    1.60
 -13  -4  -4    0.54    1.91
 -14  -4  -4   -0.05    2.14
 -15  -4  -4    1.90    2.32
  16   4   4    0.63    2.26
 -16  -4  -4    0.52    2.39
  17   4   4    1.27    2.39
 -17  -4  -4    1.39    2.44
  18   4   4    0.58    2.53
  19   5  -4    2.17    2.34
 -19  -5   4    2.17    2.60
  18   5  -4    0.04    2.42
  17  -5  -4    1.01    2.03
  17  -5  -4   -0.01    1.84
  17   5  -4    1.51    2.02
  16  -5  -4    1.76    1.89
  16   5  -4    0.59    1.98
  16  -5  -4    0.82    1.68
  15   5  -4    0.70    1.93
  15  -5  -4    0.50    1.75
  15  -5  -4    0.82    1.58
  14   5  -4    0.44    1.60
  14  -5  -4    0.65    1.66
  14  -5  -4    1.61    1.49
  13   5  -4    4.52    1.80
  13  -5  -4    3.74    1.59
  13  -5  -4    3.45    1.44
  12  -5  -4    1.89    1.53
  12   5  -4   -0.25    1.38
  12  -5  -4    1.00    1.31
  11   5  -4    0.78    1.56
  11  -5  -4    1.07    1.50
  11   5  -4    0.98    1.13
  11  -5  -4    1.53    1.28
  10   5  -4   18.49    1.55
  10  -5  -4   19.84    1.83
  10   5  -4   18.18    1.75
  10  -5  -4   19.33    1.72
   9  -5  -4    1.40    1.10
   9   5  -4    1.38    1.05
   9  -5  -4    0.94    1.28
   8   5  -4    2.73    1.05
   8  -5  -4    2.01    1.24
  -8  -5   4    1.59    0.47
   8  -5  -4    1.94    1.12
   7   5  -4    2.75    1.04
   7  -5  -4    4.38    1.22
   7  -5  -4    3.35    1.16
  -7  -5   4    3.31    0.59
   6   5  -4   15.89    1.37
  -6  -5   4   15.25    0.90
   6  -5  -4   13.89    1.62
   6  -5  -4   14.97    1.46
   5   5  -4   43.21    1.90
  -5  -5   4   45.39    1.43
   5  -5  -4   47.14    2.22
   4  -5  -4  107.26    2.87
  -4  -5   4  105.34    2.17
   4   5  -4  108.89    2.78
   3  -5  -4   69.58    1.25
  -3  -5   4   73.72    1.95
   3  -5  -4   73.10    2.42
   3   5  -4   70.23    2.32
   2   5  -4    0.91    0.93
   2  -5  -4    0.13    0.59
   2  -5  -4    0.49    1.11
   1  -5  -4   14.46    1.41
   1   5  -4   17.49    1.49
   1  -5  -4   16.57    1.00
   0   5  -4    2.79    1.06
   0  -5  -4    1.52    0.82
   0  -5  -4    1.62    1.17
  -1  -5  -4    5.40    1.01
  -1   5  -4    7.11    1.33
  -1  -5  -4    5.05    1.16
  -2  -5  -4   17.16    1.33
   2   5   4   17.38    0.81
  -2  -5  -4   17.20    1.51
  -2   5  -4   18.73    1.51
  -3   5  -4    3.86    1.13
  -3  -5  -4    3.42    1.17
   3   5   4    4.20    0.41
  -3  -5  -4    4.76    1.23
  -4  -5  -4    9.90    1.45
  -4  -5  -4    9.98    1.27
  -4   5  -4    9.92    1.52
  -5   5  -4   10.53    1.21
  -5  -5  -4   12.16    1.46
  -5   5  -4   10.13    1.55
  -5  -5  -4   11.56    1.46
  -6  -5  -4   42.99    2.35
  -6   5  -4   42.93    1.91
  -6   5  -4   44.87    2.44
  -6  -5  -4   42.46    2.19
  -7  -5  -4   13.80    1.62
  -7  -5  -4   18.25    1.98
  -7   5  -4   13.91    1.41
  -8   5  -4    1.21    1.08
  -8  -5  -4    1.33    1.54
  -8  -5  -4    0.17    1.26
  -9  -5  -4   -0.74    1.39
  -9   5  -4    0.27    1.13
 -10   5  -4    0.71    1.12
 -10  -5  -4   -0.48    1.74
 -11  -5  -4    1.48    1.61
 -12  -5  -4   -0.32    1.75
 -13  -5  -4    1.24    2.15
 -14  -5  -4    1.09    2.27
 -15  -5  -4    1.76    2.40
 -16  -5  -4   -0.26    2.51
  16   5   4    0.64    2.45
  17   5   4    0.32    2.67
 -17   5  -4    0.04    2.65
  18   6  -4    1.13    2.30
  17   6  -4   -0.27    2.28
  17  -6  -4    1.23    2.20
  16   6  -4    1.95    2.21
  16  -6  -4    0.31    2.14
  15   6  -4    1.93    1.87
  15  -6  -4   -0.45    1.98
  15  -6  -4    0.10    1.64
  14   6  -4    1.71    1.98
  14  -6  -4    1.31    1.80
  14  -6  -4    1.68    1.68
  13  -6  -4    2.65    1.79
  13   6  -4    1.38    1.72
  13  -6  -4    1.41    1.48
  12  -6  -4    5.89    1.72
  12   6  -4    6.11    1.74
  12  -6  -4    5.34    1.57
  11  -6  -4    1.42    1.51
  11   6  -4    1.75    1.68
  11  -6  -4   -0.44    1.35
  11   6  -4    1.28    1.23
  10  -6  -4    6.49    1.45
  10  -6  -4    6.76    1.63
  10   6  -4    4.30    1.25
   9  -6  -4    2.25    1.38
   9  -6  -4    0.63    1.20
   9   6  -4    1.36    1.14
   8  -6  -4    2.19    1.28
   8  -6  -4    1.40    1.18
   8   6  -4    0.47    1.06
   7   6  -4    0.40    1.06
   7  -6  -4    0.86    1.48
  -7  -6   4    0.35    0.71
   6  -6  -4    0.11    1.38
   6   6  -4    0.21    1.07
  -6  -6   4    1.38    0.79
   5  -6  -4   14.57    1.66
   5   6  -4   13.88    1.42
  -5  -6   4   15.14    1.14
   4  -6  -4   14.23    1.60
   4   6  -4   15.68    1.47
  -4  -6   4   15.16    1.28
   3   6  -4   33.60    1.84
   3  -6  -4   31.58    2.04
  -3  -6   4   31.81    1.63
   3  -6  -4   30.93    0.99
  -2  -6   4   23.99    1.55
   2  -6  -4   22.16    1.10
   2   6  -4   22.96    1.67
   2  -6  -4   22.26    1.83
   1  -6  -4   25.73    1.29
   1  -6  -4   22.12    1.64
   1   6  -4   21.05    1.65
   0  -6  -4    1.91    0.91
   0   6  -4    2.15    1.36
   0  -6  -4    2.08    1.26
  -1  -6  -4   28.11    1.54
  -1  -6  -4   25.57    1.82
  -1   6  -4   26.21    1.90
  -2  -6  -4    0.15    1.01
   2   6   4    0.69    0.66
  -2   6  -4   -0.14    1.30
  -2  -6  -4    0.56    1.11
  -3  -6  -4    0.98    1.08
   3   6   4    1.27    0.55
  -3  -6  -4    1.35    1.11
  -3   6  -4    1.84    1.19
  -4   6  -4    0.33    1.24
  -4  -6  -4    1.41    1.19
  -4  -6  -4    0.03    1.22
  -5  -6  -4    1.21    1.25
  -5  -6  -4    2.06    1.38
  -5   6  -4    2.38    1.44
  -6  -6  -4   25.14    2.03
  -6   6  -4   26.04    2.16
  -6  -6  -4   24.89    1.92
  -7  -6  -4    3.54    1.56
  -7   6  -4    4.95    1.74
  -7  -6  -4    3.01    1.43
  -8  -6  -4   13.85    1.77
  -8   6  -4   16.78    2.13
  -8  -6  -4   12.95    2.06
  -8   6  -4   14.12    1.50
  -9  -6  -4   11.41    1.78
  -9  -6  -4   11.64    2.07
 -10  -6  -4    1.05    1.75
 -11  -6  -4   -0.64    1.71
 -12  -6  -4    0.50    2.17
 -13  -6  -4    0.90    2.34
 -14  -6  -4   -0.03    2.36
 -15   6  -4    0.72    2.52
 -15  -6  -4    0.67    2.65
 -16   6  -4    1.54    2.73
  18  -7  -4   -0.80    2.73
  17  -7  -4    0.41    2.44
  17   7  -4    0.01    2.59
  16   7  -4    2.44    2.27
  16  -7  -4   -0.26    2.36
  15  -7  -4    1.77    2.20
  15   7  -4    1.48    2.05
  14  -7  -4    0.00    2.15
  14   7  -4   -0.45    2.11
  14  -7  -4    2.18    1.71
  13  -7  -4    2.04    1.96
  13   7  -4    0.96    1.71
  13  -7  -4    1.11    1.63
  12  -7  -4    0.61    1.88
  12   7  -4    0.34    1.77
  12  -7  -4    0.77    1.52
  11  -7  -4    1.11    1.78
  11  -7  -4    1.19    1.49
  10  -7  -4    1.67    1.85
  10   7  -4    1.02    1.27
  10  -7  -4    2.43    1.46
   9  -7  -4    1.57    1.56
   9   7  -4   -0.79    1.16
   8  -7  -4    0.17    1.46
   8   7  -4    0.54    1.19
   7  -7  -4    0.27    1.61
   7   7  -4    0.07    1.16
   6  -7  -4    0.76    1.54
   6   7  -4    0.88    1.15
  -6  -7   4    0.60    0.92
   5   7  -4    0.34    1.20
  -5  -7   4    0.59    0.96
   5  -7  -4    0.75    1.46
  -4  -7   4    2.24    1.07
   4  -7  -4    3.58    1.27
   4   7  -4    3.12    1.25
  -3  -7   4    1.18    1.20
   3   7  -4    1.98    1.32
   3  -7  -4    1.81    1.22
  -2  -7   4    1.32    1.19
   2   7  -4    0.00    1.31
   2  -7  -4    0.21    0.80
   2  -7  -4    0.64    1.41
   1  -7  -4    9.76    1.10
   1   7  -4    9.19    1.50
  -1  -7   4   10.62    1.48
   1  -7  -4   10.62    1.61
   0  -7   4    5.58    1.37
   0  -7  -4    4.50    1.04
   0   7  -4    2.32    1.28
   0  -7  -4    3.80    1.46
  -1  -7  -4    1.94    1.11
   1   7   4    1.01    0.86
  -1  -7  -4    0.84    1.23
  -1   7  -4    0.46    1.38
  -2  -7  -4    0.55    1.11
  -2   7  -4    1.50    1.39
  -2  -7  -4    1.03    1.31
  -3   7  -4    3.37    1.59
  -3  -7  -4    2.21    1.25
  -3  -7  -4    1.80    1.35
  -4  -7  -4   -0.51    1.23
  -4  -7  -4    0.45    1.32
  -4   7  -4    0.43    1.49
  -5   7  -4    1.37    1.45
  -5  -7  -4    2.25    1.42
  -5  -7  -4    0.65    1.30
  -6   7  -4    3.26    1.57
  -6  -7  -4    1.85    1.42
  -6  -7  -4    1.34    1.36
  -7  -7  -4    0.64    1.49
  -7   7  -4    1.22    1.78
  -7  -7  -4    1.11    1.44
  -8  -7  -4    1.59    1.62
  -8   7  -4    1.70    1.87
  -8  -7  -4    0.57    1.48
  -9  -7  -4    2.42    1.91
  -9  -7  -4    1.03    1.54
  -9   7  -4    2.21    2.01
 -10  -7  -4    2.21    1.90
 -10   7  -4    1.33    1.81
 -11   7  -4    1.56    2.02
 -11  -7  -4    0.55    2.17
 -12  -7  -4    1.73    2.03
 -12   7  -4    1.47    2.15
 -13  -7  -4    1.11    2.18
 -13   7  -4    1.31    2.15
 -14   7  -4    2.43    2.66
 -14  -7  -4   -0.79    2.38
 -15   7  -4   -0.16    2.62
  17  -8  -4    1.85    2.86
  16  -8  -4    0.62    2.48
  16   8  -4    0.14    2.58
  15  -8  -4    0.44    2.33
  15   8  -4    0.83    2.25
  14  -8  -4    0.39    2.17
  14   8  -4    0.73    2.31
  13  -8  -4    0.95    2.21
  13   8  -4    0.17    2.01
  12  -8  -4    1.74    1.95
  12   8  -4    1.48    1.96
  11  -8  -4    1.50    1.77
  10  -8  -4    0.32    1.68
   9  -8  -4    0.79    1.84
   8  -8  -4    0.83    1.81
   8   8  -4    1.17    1.32
   7  -8  -4    0.94    1.74
   7   8  -4    1.18    1.23
   6   8  -4   -0.11    1.33
   6  -8  -4   -0.05    1.50
   5   8  -4    1.58    1.32
  -5  -8   4    1.74    1.16
   5  -8  -4    1.56    1.45
   4   8  -4    3.59    1.42
  -4  -8   4    2.50    1.21
   4  -8  -4    4.38    1.70
   3  -8  -4   12.73    1.74
  -3  -8   4   14.71    1.67
   3   8  -4   15.59    1.80
   2   8  -4    1.79    1.46
  -2  -8   4    0.80    1.33
   2  -8  -4    1.08    1.32
  -1  -8   4    4.84    1.46
   1   8  -4    4.01    1.58
   1  -8  -4    3.95    1.59
   0  -8   4    1.67    1.45
   0  -8  -4    1.37    1.07
   0   8  -4    0.56    1.39
   0  -8  -4    1.87    1.41
   0   8   4    2.02    1.16
   1  -8   4   -0.15    1.49
  -1  -8  -4    0.48    1.17
  -1   8  -4   -0.37    1.39
  -1  -8  -4    1.05    1.37
  -2   8  -4    2.12    1.67
   2  -8   4    2.52    1.55
  -2  -8  -4    1.54    1.26
  -2  -8  -4    0.61    1.43
  -3   8  -4    2.19    1.63
  -3  -8  -4    1.82    1.35
  -3  -8  -4    1.07    1.40
  -4  -8  -4    0.25    1.42
  -4  -8  -4    1.86    1.50
  -4   8  -4    2.09    1.74
  -5  -8  -4    1.41    1.54
  -5   8  -4    3.02    1.80
  -5  -8  -4    2.70    1.58
  -6   8  -4    2.74    1.92
  -6  -8  -4    2.45    1.73
  -6  -8  -4    2.43    1.53
  -7  -8  -4    0.34    1.76
  -7   8  -4    2.52    1.73
  -7  -8  -4    3.06    1.61
  -8   8  -4    2.09    2.04
  -8  -8  -4    2.20    1.65
  -8  -8  -4    1.01    1.92
  -9  -8  -4    2.57    1.69
  -9  -8  -4    1.91    2.03
  -9   8  -4    2.11    1.98
 -10  -8  -4    0.97    1.99
 -10   8  -4    1.10    2.12
 -11   8  -4    2.24    2.10
 -11  -8  -4    1.40    2.29
 -12   8  -4    2.04    2.25
 -12  -8  -4    0.77    2.48
 -13   8  -4    0.15    2.37
 -13  -8  -4   -0.23    2.37
  15  -9  -4    0.44    2.84
  15   9  -4    2.17    2.82
  14  -9  -4    1.48    2.55
  14   9  -4    0.76    2.35
  13  -9  -4    0.62    2.20
  13   9  -4    2.34    2.38
  12  -9  -4   -0.01    2.36
  11  -9  -4   -0.64    2.30
   9  -9  -4    0.75    1.94
   8  -9  -4   -0.09    1.70
   7  -9  -4    2.38    1.66
   6   9  -4    1.48    1.50
   6  -9  -4   -0.48    1.83
   5  -9  -4    1.93    1.59
   5   9  -4    1.29    1.53
   4  -9  -4    2.10    1.56
   4   9  -4    2.73    1.55
  -4  -9   4    1.44    1.31
  -3  -9   4   -0.16    1.44
   3   9  -4    1.47    1.54
   3  -9  -4   -0.30    1.74
  -2  -9   4    0.56    1.50
   2   9  -4    0.98    1.61
   2  -9  -4    1.59    1.54
  -1  -9   4    1.58    1.57
   1   9  -4    1.30    1.57
  -1   9   4    1.08    1.32
   1  -9  -4    0.93    1.52
   0  -9   4    1.51    1.62
   0   9  -4    0.35    1.71
   0  -9  -4    1.71    1.68
   1  -9   4    1.34    1.67
  -1   9  -4    1.56    1.64
  -1  -9  -4    0.52    1.59
   2  -9   4    0.11    1.71
  -2   9  -4   -0.42    1.77
  -2  -9  -4    2.84    1.70
  -3   9  -4    1.37    1.82
   3  -9   4    2.13    1.91
  -3  -9  -4    0.34    1.48
  -3  -9  -4    1.53    1.57
   4  -9   4    3.87    1.92
  -4   9  -4    0.84    1.67
  -4  -9  -4    0.56    1.59
  -4  -9  -4    0.25    1.71
   5  -9   4    2.73    2.07
  -5   9  -4    1.69    1.98
  -5  -9  -4    1.71    1.69
  -5  -9  -4    2.83    1.72
   6  -9   4    4.75    1.97
  -6  -9  -4    1.88    1.80
  -6   9  -4    1.50    1.87
  -6  -9  -4    0.77    1.68
  -7  -9  -4    2.20    1.99
  -7   9  -4    1.18    2.14
  -7  -9  -4   -0.87    1.70
  -8   9  -4    1.08    2.07
  -8  -9  -4    1.52    2.12
  -8  -9  -4    1.66    1.80
  -9   9  -4    2.37    2.30
  -9  -9  -4   -0.07    2.09
 -10   9  -4    0.05    2.40
 -10  -9  -4    0.86    2.21
 -11   9  -4    0.69    2.58
 -11  -9  -4    0.49    2.59
 -12   9  -4   -0.12    2.68
 -12  -9  -4    2.54    2.53
  13  10  -4    0.68    2.71
  12  10  -4   -0.10    2.47
  12 -10  -4   -0.60    2.74
  11 -10  -4    1.29    2.46
  10 -10  -4    1.56    2.40
   9 -10  -4    0.57    2.03
   8 -10  -4    0.83    2.23
   7 -10  -4    1.56    2.15
   6 -10  -4    2.03    2.10
   5  10  -4    1.39    1.71
   5 -10  -4    0.92    1.84
   4  10  -4    0.98    1.75
   4 -10  -4    0.08    1.76
  -3 -10   4    1.78    1.61
   3  10  -4    0.36    1.65
   3 -10  -4    3.02    1.84
  -3  10   4    0.98    1.62
  -2 -10   4   -0.13    1.68
   2 -10  -4    0.57    2.03
   2  10  -4    1.42    1.73
  -1 -10   4   -0.46    1.73
   1  10  -4    0.94    1.82
   1 -10  -4   -0.30    1.73
   0 -10   4    1.42    1.85
   0  10  -4    2.27    2.00
   0 -10  -4    1.02    1.79
   1 -10   4    3.45    1.86
  -1  10  -4    1.88    1.86
  -1 -10  -4    0.86    1.99
   2 -10   4    0.09    1.95
  -2 -10  -4    0.13    1.74
   3 -10   4    0.31    1.87
  -3  10  -4    0.53    1.87
  -3 -10  -4   -0.13    1.81
   4 -10   4    3.65    2.04
  -4 -10  -4    1.64    1.82
  -4  10  -4    1.66    2.18
   5 -10   4    0.64    2.05
  -5  10  -4    1.27    2.26
  -5 -10  -4    0.39    1.82
   6 -10   4    3.80    2.42
  -6 -10  -4    1.24    1.88
  -6 -10  -4    0.46    2.05
  -6  10  -4    2.90    2.43
   7 -10   4    1.92    2.50
  -7  10  -4    0.81    2.10
  -7 -10  -4   -0.70    2.25
   8 -10   4    1.05    2.58
  -8  10  -4    0.86    2.29
  -8 -10  -4    0.68    2.42
   9 -10   4    1.05    2.43
  -9 -10  -4    1.09    2.61
  -9  10  -4    1.86    2.41
  10 -10   4    0.73    2.82
 -10 -10  -4    0.49    2.66
   9 -11  -4    0.64    2.53
   8 -11  -4    0.13    2.41
   7 -11  -4    1.28    2.17
   6 -11  -4    1.03    2.15
  -5  11   4    2.04    2.03
   5 -11  -4    1.20    2.39
   4 -11  -4    1.28    2.01
   3 -11  -4    1.56    2.07
   3  11  -4    1.88    1.99
   2 -11  -4    1.21    2.11
   2  11  -4    2.05    1.98
  -1 -11   4    1.12    1.97
   1  11  -4    1.07    2.06
   1 -11  -4    0.89    2.27
   0 -11   4    0.55    2.11
   0  11  -4   -0.54    1.96
   0 -11  -4   -0.41    2.29
   1 -11   4    1.88    2.16
  -1  11  -4    0.60    2.20
  -1 -11  -4    0.29    2.18
   2 -11   4    1.36    2.22
  -2  11  -4    1.63    2.28
  -2 -11  -4    1.84    2.24
   3 -11   4    2.40    2.46
  -3  11  -4    0.29    2.40
  -3 -11  -4    1.35    2.11
   4 -11   4    1.30    2.27
  -4  11  -4    2.31    2.39
  -4 -11  -4    0.51    2.13
   5 -11   4    2.14    2.49
  -5  11  -4    1.11    2.38
  -5 -11  -4    3.01    2.30
   6 -11   4    1.51    2.42
  -6  11  -4    1.83    2.67
   7 -11   4    2.17    2.72
  -7  11  -4    1.09    2.63
  -8  12   4    0.39    2.70
   5 -12  -4   -0.36    2.45
   4 -12  -4    0.56    2.65
   3 -12  -4    0.56    2.45
   2 -12  -4    0.04    2.48
   1 -12  -4   -0.73    2.61
   1  12  -4   -0.40    2.30
   0  12  -4    1.11    2.42
   0 -12  -4    1.36    2.38
   0 -12   4    0.52    2.33
  -1  12  -4    2.35    2.34
   1 -12   4    0.28    2.53
  -1 -12  -4    1.88    2.33
  -2  12  -4    1.32    2.41
   2 -12   4    0.21    2.46
  -2 -12  -4   -0.20    2.35
   3 -12   4    0.23    2.74
  -3  12  -4    1.45    2.67
  -3 -12  -4   -0.39    2.36
  20   0  -5    2.10    2.28
  19   0  -5    0.41    2.11
  18   0  -5    0.19    1.77
 -17   0   5    1.56    1.57
  17   0  -5   -0.52    1.82
  16   0  -5    1.02    1.60
 -16   0   5    3.48    1.48
  15   0  -5    1.22    1.48
  14   0  -5    0.71    1.39
  13   0  -5    0.50    1.43
  12   0  -5    0.10    0.77
  12   0  -5   -0.13    1.25
  11   0  -5   -0.09    0.66
  11   0  -5    0.58    1.16
  10   0  -5    0.46    0.61
  10   0  -5    0.34    1.15
   9   0  -5    0.12    0.52
   9   0  -5    0.22    1.05
   8   0  -5    0.77    0.81
   8   0  -5   -0.06    0.49
   7   0  -5    0.12    0.46
   7   0  -5    0.57    0.95
   6   0  -5    1.12    0.87
   6   0  -5    0.28    0.67
   6   0  -5   -0.04    0.46
   5   0  -5    0.41    0.49
   5   0  -5    0.78    0.74
   5   0  -5    0.31    0.69
   4   0  -5    0.19    0.68
   4   0  -5    1.16    0.92
   4   0  -5    0.46    0.54
   3   0  -5    0.28    0.60
   3   0  -5    0.00    0.75
   3   0  -5    0.05    0.68
   2   0  -5    0.91    0.69
   2   0  -5    0.61    0.70
   2   0  -5    0.30    0.66
   2   0  -5    0.74    0.84
   1   0  -5    0.86    0.78
   1   0  -5    0.43    0.85
   1   0  -5   -0.15    0.64
   1   0  -5    0.31    0.86
   0   0  -5    0.52    0.69
   0   0  -5    0.18    0.88
  -1   0  -5    0.40    0.87
  -1   0  -5    0.94    0.64
  -2   0  -5    1.04    0.89
  -2   0  -5    0.55    0.61
  -3   0  -5    0.50    0.61
  -3   0  -5    0.73    0.88
  -4   0  -5    0.47    0.95
  -4   0  -5    0.25    0.63
  -5   0  -5    0.49    0.68
  -5   0  -5    1.55    0.99
  -6   0  -5    0.23    0.70
  -6   0  -5   -0.08    1.08
  -7   0  -5    1.72    1.18
  -7   0  -5    0.02    0.81
  -8   0  -5    0.12    0.86
  -8   0  -5    0.63    1.33
  -9   0  -5    0.48    0.94
  -9   0  -5    0.16    1.17
  10   0   5    0.71    1.04
 -10   0  -5    0.37    1.00
 -10   0  -5   -0.07    1.22
  11   0   5    0.35    1.10
 -11   0  -5    0.48    1.48
  12   0   5    1.03    1.26
 -12   0  -5    0.63    1.40
  13   0   5   -0.40    1.30
 -13   0  -5    0.17    1.57
 -14   0  -5    0.10    1.67
 -15   0  -5    1.65    2.10
 -16   0  -5    0.71    2.07
 -17   0  -5    1.45    2.44
 -18   0  -5    2.34    2.64
  21  -1  -5    0.99    2.56
  21   1  -5    1.19    2.48
  20  -1  -5    0.55    2.08
  20   1  -5    1.44    2.37
 -19  -1   5    0.47    1.92
  19   1  -5    1.05    2.15
  19  -1  -5    1.55    2.12
  18   1  -5    0.34    1.90
 -18  -1   5    1.80    1.82
  18  -1  -5    0.22    1.81
  17  -1  -5    0.40    1.71
 -17  -1   5    1.77    1.65
  17   1  -5    1.14    1.64
 -16   1   5    1.49    1.37
  16  -1  -5    1.41    1.50
  16   1  -5   -0.59    1.75
  15  -1  -5    1.82    1.41
 -15   1   5    1.16    1.27
  15   1  -5    0.93    1.39
  14  -1  -5   11.74    1.81
  14   1  -5   13.65    1.85
  13  -1  -5    3.32    1.04
  13   1  -5    1.53    1.46
  13  -1  -5    2.87    1.50
  12   1  -5   20.04    1.87
  12  -1  -5   19.39    1.30
  12  -1  -5   18.25    1.83
  11   1  -5   10.04    1.32
  11   1  -5    9.19    0.51
  11  -1  -5    9.64    1.06
  11  -1  -5    9.02    1.42
  10   1  -5    9.02    0.42
  10  -1  -5   11.89    1.46
  10  -1  -5   10.03    0.94
  10   1  -5   10.96    1.42
   9  -1  -5    2.05    0.78
   9  -1  -5    1.56    0.90
   9   1  -5    1.74    0.23
   9   1  -5    2.19    1.01
   8  -1  -5   51.98    2.04
   8  -1  -5   50.82    1.47
   8   1  -5   49.11    1.99
   7  -1  -5   50.85    1.42
   7  -1  -5   51.92    1.85
   7   1  -5   53.07    1.89
   7   1  -5   50.79    1.87
   6  -1  -5   19.61    1.01
   6   1  -5   20.06    1.35
   6   1  -5   18.40    1.22
  -6  -1   5   20.34    0.52
   6  -1  -5   18.44    1.32
   5   1  -5  412.83    4.45
   5  -1  -5  412.78    4.44
   5  -1  -5  409.64    3.62
   5   1  -5  407.60    4.16
   4  -1  -5   58.14    1.78
   4   1  -5   58.71    1.80
   4  -1  -5   54.22    1.45
   4   1  -5   56.39    1.58
   3  -1  -5   45.04    1.45
   3  -1  -5   44.81    1.55
   3  -1  -5   41.74    1.25
   3  -1  -5   42.59    1.37
   3   1  -5   44.16    1.32
   3   1  -5   42.70    1.56
   2   1  -5   25.11    0.97
   2  -1  -5   28.12    1.20
   2  -1  -5   25.99    1.25
   2   1  -5   26.66    1.34
   2  -1  -5   27.47    1.12
   2  -1  -5   26.55    1.14
   2   1  -5   25.80    1.33
   1  -1  -5  789.27    5.24
   1   1  -5  795.86   16.34
   1  -1  -5  791.36   18.93
   1   1  -5  797.42    5.68
   1  -1  -5  788.58    5.45
   1   1  -5  790.63    5.47
   1  -1  -5  789.62    5.16
   0   1  -5  165.25    1.75
   0   1  -5  167.72    2.58
   0  -1  -5  165.18    2.13
   0  -1  -5  167.32    2.75
   0   1  -5  172.44    2.83
   0  -1  -5  170.15    2.62
  -1  -1  -5   65.62    1.85
  -1   1  -5   65.92    1.87
  -1  -1  -5   65.79    1.83
  -1  -1  -5   63.46    1.30
  -1   1  -5   67.65    1.70
  -2  -1  -5   17.86    1.24
  -2   1  -5   16.17    1.26
  -2   1  -5   16.50    1.10
  -2  -1  -5   16.11    1.13
  -2  -1  -5   16.59    0.76
  -3  -1  -5  115.83    1.65
  -3   1  -5  113.25    2.53
  -3  -1  -5  117.95    2.58
  -3   1  -5  113.29    2.23
  -4  -1  -5   56.59    2.03
  -4  -1  -5   54.78    1.19
  -4   1  -5   55.03    1.96
  -4   1  -5   53.80    1.67
  -5   1  -5   32.69    1.73
  -5  -1  -5   32.75    1.77
  -5   1  -5   31.23    1.42
  -5  -1  -5   28.48    0.96
  -6  -1  -5    1.17    1.07
  -6  -1  -5    0.30    0.57
  -6   1  -5    0.36    1.09
  -6   1  -5    0.54    0.85
  -7   1  -5   39.60    2.07
  -7  -1  -5   39.43    2.15
  -7   1  -5   38.00    1.69
   7  -1   5   40.22    1.42
  -7  -1  -5   37.80    1.24
  -8  -1  -5   15.86    1.01
  -8  -1  -5   17.55    1.68
  -8   1  -5   14.07    1.34
   8  -1   5   17.62    1.19
  -8   1  -5   16.11    1.56
   9  -1   5   20.79    1.37
  -9   1  -5   18.73    1.53
  -9  -1  -5   18.07    1.12
  -9  -1  -5   18.78    1.87
  -9   1  -5   20.70    1.84
  10  -1   5    0.86    0.93
 -10   1  -5    2.15    1.24
 -10  -1  -5    1.90    1.49
 -11  -1  -5    3.63    1.62
 -11   1  -5    2.46    1.38
  11  -1   5    2.78    1.07
  12   1   5    0.98    1.31
 -12  -1  -5    0.73    1.47
 -12   1  -5   -0.07    1.39
  13   1   5   -0.45    1.42
 -13  -1  -5    2.61    1.77
 -13   1  -5    0.82    1.60
  14   1   5    1.20    1.52
 -14  -1  -5   -0.18    1.85
 -14   1  -5    0.27    1.83
 -15  -1  -5    0.15    1.88
 -15   1  -5    0.84    1.88
 -16  -1  -5    0.30    2.13
 -16   1  -5    3.00    2.12
 -17   1  -5    0.33    2.35
 -17  -1  -5   -0.66    2.40
 -18  -1  -5    1.11    2.73
 -18   1  -5    1.34    2.45
  21  -2  -5    1.08    2.51
  21   2  -5    0.83    2.50
  20  -2  -5    0.58    2.24
 -20  -2   5    2.17    2.35
  20   2  -5    0.86    2.40
 -19  -2   5    1.38    2.02
  19  -2  -5    0.93    2.12
  19   2  -5    0.95    2.17
 -18  -2   5    1.77    1.95
  18  -2  -5    0.19    1.95
  18   2  -5    1.15    1.92
  17   2  -5    1.91    1.83
  17  -2  -5    3.23    1.84
  16  -2  -5    2.59    1.57
  16   2  -5    1.23    1.74
  15  -2  -5    5.51    1.65
  15   2  -5    5.40    1.81
  14  -2  -5   20.62    1.64
  14   2  -5   20.10    1.99
  14  -2  -5   23.03    2.12
  13  -2  -5    5.58    1.25
 -13   2   5    5.33    1.10
  13  -2  -5    4.09    1.41
  13   2  -5    6.15    1.73
  12   2  -5   25.35    2.00
  12  -2  -5   25.34    2.00
  12  -2  -5   23.64    1.56
  11   2  -5   10.48    1.41
  11  -2  -5    9.15    1.18
  11  -2  -5   11.57    1.45
  10  -2  -5   14.80    1.55
  10  -2  -5   14.65    1.28
  10   2  -5   15.61    1.46
   9  -2  -5    0.26    0.84
   9   2  -5    0.22    1.03
   9  -2  -5    1.18    0.95
   9   2  -5   -0.10    1.15
   8   2  -5    0.96    1.01
   8  -2  -5    0.38    0.97
   8   2  -5    1.23    0.88
   8  -2  -5    0.56    0.83
   7   2  -5   38.33    1.75
   7  -2  -5   40.23    1.82
   7  -2  -5   42.07    1.54
   7   2  -5   38.09    1.69
   6   2  -5    1.28    0.93
   6  -2  -5    0.28    0.94
   6  -2  -5    0.61    0.74
   6   2  -5    0.42    0.74
   5   2  -5  112.30    2.31
  -5  -2   5  108.71    1.12
   5   2  -5  110.71    2.50
   5  -2  -5  112.50    2.50
   5  -2  -5  108.47    2.23
   4  -2  -5  132.22    2.44
   4   2  -5  136.10    2.31
   4   2  -5  135.32    2.66
   4  -2  -5  129.33    2.63
   3  -2  -5   36.36    1.40
   3  -2  -5   35.79    1.48
   3  -2  -5   32.94    1.06
   3   2  -5   38.76    1.52
   3   2  -5   35.32    1.18
   2   2  -5   64.94    1.89
   2  -2  -5   66.25    1.90
   2  -2  -5   64.01    1.84
   2   2  -5   63.60    1.32
   2  -2  -5   64.64    1.47
   1   2  -5    3.71    0.48
   1  -2  -5    3.92    0.75
   1   2  -5    5.14    0.89
   1   2  -5    3.49    0.94
   1  -2  -5    2.65    0.76
   0  -2  -5   56.49    1.83
   0   2  -5   52.70    1.69
   0   2  -5   52.61    0.84
   0  -2  -5   54.80    1.57
   0   2  -5   53.35    1.69
  -1   2  -5  383.12    4.31
  -1  -2  -5  390.25    4.46
  -1  -2  -5  384.92    4.10
  -1   2  -5  387.43    4.25
  -2  -2  -5  135.92    2.68
  -2  -2  -5  129.13    1.43
  -2  -2  -5  137.92    2.79
  -2   2  -5  135.06    2.69
  -2   2  -5  132.54    2.62
  -3  -2  -5    7.31    1.08
  -3   2  -5    7.16    1.08
  -3   2  -5    5.28    1.04
  -3  -2  -5    6.42    1.02
  -3  -2  -5    5.56    0.36
  -4  -2  -5   27.81    0.54
   4  -2   5   28.53    0.59
  -4   2  -5   28.48    1.52
  -4   2  -5   31.64    1.55
  -4  -2  -5   29.24    1.65
  -4  -2  -5   31.69    1.63
  -5   2  -5    1.33    1.00
  -5  -2  -5    1.95    0.96
  -5  -2  -5    2.09    0.24
  -5   2  -5    2.63    1.05
   5  -2   5    2.48    0.43
  -6   2  -5   16.11    1.39
  -6  -2  -5   18.89    1.62
  -6   2  -5   16.69    1.35
   6  -2   5   17.92    0.81
  -6  -2  -5   15.95    0.48
  -7   2  -5    1.07    1.01
  -7   2  -5    0.06    1.01
  -7  -2  -5    1.93    1.08
  -7  -2  -5   -0.03    0.31
   7  -2   5    0.68    0.62
  -8   2  -5   35.14    1.96
  -8  -2  -5   40.13    2.19
   8  -2   5   36.55    1.35
  -8   2  -5   33.64    1.87
  -9   2  -5    1.22    1.27
  -9  -2  -5    0.55    1.47
   9  -2   5    0.06    0.80
 -10  -2  -5    1.24    1.40
 -10   2  -5    0.14    1.20
 -11   2  -5    2.07    1.48
 -11  -2  -5    4.12    1.59
 -12  -2  -5    1.10    1.64
 -12   2  -5    1.64    1.54
 -13  -2  -5   -0.05    1.78
 -13   2  -5    0.59    1.62
  14   2   5    1.33    1.68
 -14  -2  -5    0.39    1.78
 -14   2  -5   -0.31    1.65
  15   2   5    0.71    1.84
 -15   2  -5   -0.33    1.81
 -15  -2  -5   -0.09    2.01
 -16  -2  -5   -0.09    2.41
 -16   2  -5    0.60    1.96
 -17  -2  -5    3.27    2.58
  21  -3  -5    0.45    2.34
 -21  -3   5    1.12    2.78
 -20  -3   5    0.85    2.51
  20  -3  -5    0.82    2.33
  20   3  -5    1.03    2.25
 -19  -3   5   -0.42    2.29
  19  -3  -5    1.53    2.15
  19   3  -5    3.33    2.25
  18   3  -5    0.52    2.17
  18  -3  -5    1.03    1.96
  17  -3  -5    1.30    1.75
  17   3  -5    0.76    2.00
  16  -3  -5    3.72    1.69
  16   3  -5    4.67    1.90
  15  -3  -5    1.69    1.42
  15  -3  -5    0.92    1.47
  15   3  -5    1.02    1.71
  14  -3  -5    1.46    1.36
  14  -3  -5    1.11    1.45
  14   3  -5    1.20    1.61
  13  -3  -5    8.63    1.48
  13  -3  -5   10.84    1.63
  13   3  -5   10.37    1.89
  12  -3  -5   19.99    1.83
  12   3  -5   20.95    1.94
  12  -3  -5   18.64    1.64
 -11   3   5   50.10    1.36
  11  -3  -5   57.53    2.51
  11   3  -5   48.94    2.46
  11  -3  -5   50.97    2.19
  10  -3  -5   10.25    1.35
 -10   3   5   10.26    0.71
  10   3  -5    8.20    1.27
  10  -3  -5    9.98    1.30
  10   3  -5    7.82    1.44
   9   3  -5    8.88    1.40
   9  -3  -5    7.97    1.21
  -9   3   5    8.29    0.57
   9  -3  -5    7.54    1.18
   9   3  -5    7.58    1.25
   8  -3  -5   19.38    1.57
   8   3  -5   17.26    1.38
   8   3  -5   19.39    1.58
   8  -3  -5   18.94    1.43
   7  -3  -5   42.57    1.86
   7   3  -5   37.68    1.78
   7   3  -5   44.43    1.89
  -7   3   5   39.14    0.73
   7  -3  -5   41.33    1.78
   6   3  -5   20.04    1.35
  -6   3   5   18.86    0.55
   6  -3  -5   23.33    1.43
   6   3  -5   21.37    1.37
   6  -3  -5   20.76    1.50
   5   3  -5    3.00    0.89
   5   3  -5    1.75    0.97
   5  -3  -5    4.38    1.05
   5  -3  -5    4.29    0.98
   4   3  -5  148.47    2.94
   4   3  -5  147.26    2.49
   4  -3  -5  144.84    2.88
   4  -3  -5  145.07    2.93
   4  -3  -5  141.83    1.67
   3  -3  -5   12.79    0.73
   3   3  -5   10.99    1.05
   3  -3  -5   12.19    1.23
   3  -3  -5   12.66    1.18
   3   3  -5   12.97    0.88
   2  -3  -5  155.91    2.17
   2  -3  -5  161.46    3.04
   2   3  -5  157.96    2.10
   2   3  -5  157.84    2.98
   1  -3  -5   10.51    0.85
   1   3  -5   11.22    0.63
   1   3  -5   11.17    1.22
   1  -3  -5   11.55    1.15
   0   3  -5    1.22    0.92
   0  -3  -5    1.23    0.73
   0   3  -5    0.96    0.28
   0  -3  -5    0.47    0.81
  -1  -3  -5  131.27    2.54
  -1   3  -5  134.25    2.76
  -1   3  -5  134.79    2.87
  -1  -3  -5  137.81    2.93
  -2   3  -5    4.14    1.01
  -2  -3  -5    3.98    0.86
  -2   3  -5    3.17    0.98
  -2  -3  -5    2.99    0.91
   2   3   5    3.56    0.36
  -3   3  -5  120.55    2.73
  -3  -3  -5  123.19    2.83
  -3  -3  -5  123.72    2.94
  -3   3  -5  116.43    2.76
  -4  -3  -5   12.68    1.29
  -4   3  -5   10.17    1.16
  -4   3  -5   11.21    1.32
  -4  -3  -5   10.37    1.35
  -5   3  -5    0.90    0.92
  -5  -3  -5    0.47    1.13
  -5  -3  -5    0.65    1.06
  -5   3  -5    0.75    1.13
  -6   3  -5    7.48    1.20
  -6  -3  -5    8.23    1.41
   6  -3   5    6.76    0.37
  -6   3  -5    7.14    1.34
  -7  -3  -5   -0.12    1.15
   7  -3   5    0.24    0.41
  -7   3  -5    1.11    1.08
  -7   3  -5    0.26    1.21
  -8   3  -5    0.75    1.14
  -8  -3  -5    1.14    1.52
  -8   3  -5    1.04    1.21
  -9  -3  -5   10.63    1.65
  -9   3  -5   10.79    1.54
 -10  -3  -5   -0.12    1.36
 -10   3  -5    1.08    1.26
 -11  -3  -5    3.02    1.54
 -11   3  -5    2.62    1.39
 -12   3  -5    0.49    1.40
 -12  -3  -5    2.51    1.78
 -13  -3  -5    1.60    1.69
 -13   3  -5    1.54    1.55
 -14   3  -5    1.65    1.82
 -14  -3  -5    1.32    2.05
 -14   3  -5    2.88    1.73
  15   3   5    2.00    1.96
 -15  -3  -5    1.62    2.16
  16   3   5    1.60    2.13
 -16  -3  -5    0.62    2.20
  17   3   5    0.35    2.33
  20  -4  -5    2.27    2.31
 -20  -4   5    0.98    2.64
  20   4  -5    1.79    2.52
  19  -4  -5    1.10    2.07
 -19  -4   5    2.78    2.52
  19   4  -5    1.47    2.18
  17  -4  -5   -0.20    1.82
  17   4  -5    1.25    1.99
  16  -4  -5    0.22    1.70
  16  -4  -5   -0.01    1.67
  16   4  -5    1.14    1.68
  15  -4  -5    3.09    1.75
  15  -4  -5    1.32    1.56
  15   4  -5    2.77    1.86
  14  -4  -5    2.47    1.44
  14  -4  -5    2.71    1.44
  14   4  -5    2.75    1.79
  13   4  -5    4.82    1.73
  13  -4  -5    3.48    1.45
  13  -4  -5    5.71    1.59
  12   4  -5    0.18    1.50
  12  -4  -5   -0.05    1.29
  12  -4  -5    2.05    1.41
  11  -4  -5    1.41    1.32
  11   4  -5    3.37    1.51
  11   4  -5    3.55    1.27
  11  -4  -5    1.37    1.26
  10   4  -5    0.72    1.16
  10  -4  -5    0.82    1.29
  10  -4  -5    2.45    1.32
  10   4  -5    1.51    1.14
   9  -4  -5    3.25    1.18
   9   4  -5    3.21    1.23
   9  -4  -5    1.65    1.21
   9   4  -5    3.11    1.12
   8  -4  -5    0.88    1.07
   8   4  -5    0.49    1.14
   8  -4  -5    1.86    1.15
   8   4  -5   -0.89    0.97
   7  -4  -5   10.18    1.42
   7  -4  -5   11.41    1.36
   7   4  -5   12.43    1.32
  -7  -4   5   10.84    0.39
   7   4  -5    8.15    1.21
   6  -4  -5   63.87    2.28
   6   4  -5   67.43    2.16
   6   4  -5   67.15    2.27
   6  -4  -5   67.88    2.37
  -6  -4   5   63.83    1.15
   5   4  -5   13.43    1.15
   5  -4  -5   12.17    1.22
   5   4  -5   13.67    1.24
   5  -4  -5   13.64    1.38
  -5  -4   5   14.78    0.83
   4   4  -5   12.31    1.22
   4  -4  -5   12.59    0.57
   4   4  -5   13.90    1.08
   4  -4  -5   14.60    1.43
   4  -4  -5   15.56    1.41
   3  -4  -5   79.78    1.44
   3   4  -5   86.01    1.91
   3  -4  -5   85.00    2.49
   3   4  -5   86.09    2.41
   2  -4  -5    7.54    0.74
   2   4  -5    8.96    0.80
   2   4  -5    9.00    1.24
   2  -4  -5    7.22    1.24
   1   4  -5   17.86    0.82
   1  -4  -5   16.09    1.02
   1  -4  -5   17.66    1.42
   1   4  -5   17.14    1.42
   0  -4  -5    3.88    0.82
   0   4  -5    4.91    1.07
   0   4  -5    3.38    0.44
   0  -4  -5    3.17    0.93
  -1  -4  -5   12.76    1.12
  -1  -4  -5   12.04    1.23
  -1   4  -5   13.26    1.42
  -2  -4  -5   14.99    1.27
  -2   4  -5   14.14    1.51
  -2  -4  -5   15.37    1.40
  -2   4  -5   13.86    1.31
  -3   4  -5    5.75    1.06
  -3   4  -5    4.99    1.18
  -3  -4  -5    5.93    1.21
  -3  -4  -5    5.93    1.21
  -4   4  -5    4.00    1.08
  -4  -4  -5    5.72    1.30
  -4  -4  -5    3.01    1.12
  -4   4  -5    4.23    1.31
  -5   4  -5    1.95    1.27
  -5  -4  -5    2.11    1.19
  -5  -4  -5    1.11    1.03
  -5   4  -5    1.25    1.00
  -6  -4  -5   42.71    2.30
  -6   4  -5   40.81    2.19
  -6  -4  -5   42.40    2.21
  -6   4  -5   44.65    2.04
  -7   4  -5    0.18    1.07
  -7  -4  -5   -0.11    1.34
  -7   4  -5    0.68    1.36
  -7  -4  -5    0.51    1.20
  -8   4  -5    8.14    1.57
  -8   4  -5    7.01    1.37
  -8  -4  -5    9.60    1.72
  -9   4  -5    2.76    1.30
  -9  -4  -5    2.23    1.62
  -9   4  -5    1.72    1.41
 -10   4  -5    0.23    1.60
 -10  -4  -5   -0.88    1.56
 -10   4  -5    0.52    1.26
 -11  -4  -5   -0.96    1.58
 -11   4  -5    1.00    1.60
 -11   4  -5    1.15    1.34
 -12  -4  -5    0.95    1.94
 -12   4  -5   -0.10    1.71
 -12   4  -5    0.67    1.47
 -13   4  -5   -0.07    1.77
 -13  -4  -5    0.90    1.75
 -13   4  -5    1.06    1.50
 -14   4  -5    0.23    1.98
 -14  -4  -5    0.76    2.06
 -15   4  -5    1.65    2.17
  16   4   5    0.47    2.29
 -16  -4  -5   -0.96    2.64
  17   4   5   -0.53    2.52
  19   5  -5    0.07    2.50
  18  -5  -5   -0.33    2.03
  18   5  -5    0.01    2.24
  17  -5  -5    0.36    2.02
  17  -5  -5    1.78    1.89
  17   5  -5    0.29    2.02
  16  -5  -5    0.50    1.83
  16  -5  -5    0.66    1.84
  16   5  -5    0.13    2.14
  15  -5  -5    0.58    1.71
  15   5  -5    1.20    1.74
  15  -5  -5    0.68    1.60
  14  -5  -5    0.44    1.53
  14  -5  -5    1.24    1.50
  14   5  -5    0.74    1.55
  13   5  -5    1.85    1.69
  13  -5  -5    2.34    1.64
  13  -5  -5    1.74    1.55
  12   5  -5    1.37    1.66
  12  -5  -5    1.54    1.57
  12  -5  -5    0.74    1.38
  12   5  -5    2.58    1.31
  11  -5  -5    3.31    1.48
  11   5  -5    4.23    1.64
  11   5  -5    2.67    1.26
  11  -5  -5    4.46    1.56
  10  -5  -5    0.25    1.40
  10   5  -5    0.17    1.38
  10   5  -5    0.06    1.15
  10  -5  -5    1.13    1.25
   9  -5  -5    1.21    1.39
   9   5  -5    1.54    1.33
   9  -5  -5    1.17    1.27
   9   5  -5    1.37    1.13
   8  -5  -5    7.59    1.50
   8   5  -5    6.61    1.41
   8  -5  -5    7.14    1.36
   8   5  -5    6.65    1.23
   7  -5  -5    2.98    1.34
   7   5  -5    3.89    1.11
   7   5  -5    4.82    1.24
   7  -5  -5    3.58    1.28
  -7  -5   5    3.15    0.57
  -6  -5   5    0.84    0.60
   6   5  -5    1.32    1.01
   6  -5  -5    0.91    1.20
   6  -5  -5    0.75    1.11
  -5  -5   5    0.89    0.77
   5   5  -5    0.97    1.00
   5  -5  -5    1.03    1.06
   4  -5  -5    9.14    0.50
   4  -5  -5   10.87    1.50
  -4  -5   5   12.17    1.07
   4   5  -5   12.29    1.47
   3  -5  -5   88.48    1.58
   3   5  -5   91.62    2.72
   3  -5  -5   96.83    2.92
   2  -5  -5   16.96    0.98
   2  -5  -5   18.61    1.50
   2   5  -5   16.98    1.55
   1   5  -5    3.66    1.23
   1  -5  -5    3.59    0.82
   1  -5  -5    4.83    1.27
   0  -5  -5   14.59    1.43
   0   5  -5   16.90    1.53
   0  -5  -5   15.74    1.20
  -1   5  -5    3.02    0.43
  -1  -5  -5    2.47    0.98
  -1   5  -5    3.79    1.18
  -1  -5  -5    2.18    1.14
  -2   5  -5   -0.47    1.24
  -2  -5  -5    0.80    0.99
  -2  -5  -5    1.11    1.05
  -3   5  -5    1.03    1.27
  -3  -5  -5    1.04    1.10
  -3  -5  -5    1.24    1.20
  -4  -5  -5    6.38    1.27
  -4  -5  -5    8.44    1.32
  -4   5  -5    5.54    1.49
  -5   5  -5    0.60    1.05
  -5  -5  -5    1.61    1.22
  -5  -5  -5    1.70    1.19
  -5   5  -5    1.97    1.34
  -6   5  -5    6.88    1.30
  -6  -5  -5    7.47    1.49
  -6  -5  -5    4.87    1.37
  -6   5  -5    6.56    1.63
  -7   5  -5    1.69    1.35
  -7  -5  -5    1.49    1.29
  -7  -5  -5    2.04    1.55
  -7   5  -5    0.66    1.12
  -8   5  -5    1.23    1.20
  -8  -5  -5    1.39    1.68
  -8  -5  -5    1.26    1.38
  -8   5  -5   -0.39    1.55
  -9  -5  -5    0.57    1.72
  -9   5  -5    1.63    1.26
  -9   5  -5    0.68    1.59
 -10  -5  -5    0.97    1.83
 -10   5  -5    1.24    1.57
 -10   5  -5    0.67    1.27
 -11   5  -5    0.01    1.35
 -11  -5  -5    0.42    1.65
 -11   5  -5    1.38    1.67
 -12   5  -5    1.26    1.77
 -12  -5  -5   -0.93    2.07
 -13  -5  -5    1.21    1.93
 -13   5  -5    1.53    2.08
 -14   5  -5    1.67    2.10
 -14  -5  -5    0.20    2.17
 -15  -5  -5    1.31    2.50
 -15   5  -5    1.31    2.35
 -16  -5  -5    0.66    2.80
 -16   5  -5    0.59    2.49
  18   6  -5    1.13    2.46
  17  -6  -5    0.97    2.26
  17  -6  -5    0.13    2.00
  17   6  -5   -0.55    2.27
  16  -6  -5    0.00    2.03
  16  -6  -5    2.13    1.88
  16   6  -5   -0.15    2.03
  15   6  -5    0.97    2.08
  15  -6  -5   -0.13    1.98
  15  -6  -5    0.34    1.75
  14   6  -5    2.24    1.71
  14  -6  -5   -0.08    1.66
  13  -6  -5    0.08    1.70
  13   6  -5    0.50    1.70
  13  -6  -5    0.96    1.67
  12  -6  -5    0.38    1.54
  12   6  -5   -0.20    1.69
  12   6  -5    0.88    1.35
  12  -6  -5    1.36    1.58
  11  -6  -5    4.24    1.73
  11   6  -5    3.50    1.61
  11  -6  -5    3.97    1.56
  11   6  -5    4.96    1.44
  10  -6  -5    0.67    1.46
  10   6  -5    0.54    1.33
  10  -6  -5    0.27    1.40
  10   6  -5    1.54    1.25
   9  -6  -5   -0.71    1.41
   9   6  -5    0.44    1.27
   9  -6  -5    0.47    1.37
   9   6  -5    1.54    1.20
   8   6  -5    1.08    1.17
   8  -6  -5    0.81    1.30
   8  -6  -5    1.06    1.30
   7  -6  -5    5.03    1.40
   7   6  -5    5.06    1.24
   6   6  -5    0.25    1.16
  -6  -6   5    1.78    0.81
   6  -6  -5    2.73    1.21
   5  -6  -5   32.95    2.18
  -5  -6   5   31.12    1.46
   5   6  -5   32.92    1.95
   4  -6  -5   18.16    1.84
  -4  -6   5   21.64    1.42
   4   6  -5   22.67    1.71
  -3  -6   5    6.48    1.17
   3  -6  -5    4.92    0.71
   3   6  -5    6.06    1.44
   3  -6  -5    6.66    1.35
   2   6  -5   13.14    1.60
   2  -6  -5   11.74    1.49
   2  -6  -5   10.79    0.95
   1   6  -5    1.96    1.18
   1  -6  -5    1.54    0.87
   1  -6  -5    0.95    1.11
   0  -6  -5    5.92    1.05
   0   6  -5    5.30    1.38
   0  -6  -5    6.11    1.53
  -1  -6  -5    3.69    1.05
  -1   6  -5    4.78    1.48
  -1  -6  -5    4.55    1.39
  -2   6  -5    1.55    1.38
  -2  -6  -5    0.75    1.07
   2   6   5    0.94    0.60
  -2  -6  -5    1.05    1.27
  -3   6  -5    1.01    1.16
  -3  -6  -5    0.32    1.18
  -3  -6  -5    0.45    1.32
  -4  -6  -5    0.59    1.19
  -4  -6  -5    0.10    1.23
  -4   6  -5    1.13    1.17
  -5  -6  -5    3.73    1.36
  -5  -6  -5    3.49    1.32
  -5   6  -5    3.33    1.65
  -6   6  -5    1.65    1.59
  -6  -6  -5    0.03    1.50
  -6  -6  -5    0.73    1.41
  -7   6  -5    1.04    1.35
  -7  -6  -5    2.12    1.48
  -7  -6  -5    1.34    1.37
  -8  -6  -5   12.85    1.86
  -8  -6  -5   10.87    1.88
  -8   6  -5    9.28    1.96
  -8   6  -5   10.64    1.50
  -9   6  -5    2.19    1.61
  -9  -6  -5    0.15    1.62
 -10  -6  -5    0.86    1.75
 -10   6  -5    2.08    1.89
 -11  -6  -5   -0.25    2.03
 -11   6  -5   -0.65    1.74
 -12   6  -5    0.55    1.91
 -12  -6  -5   -0.03    1.89
 -13   6  -5    0.90    2.24
 -13  -6  -5    0.51    2.33
 -14   6  -5    2.93    2.38
 -14  -6  -5   -0.67    2.55
 -15   6  -5    1.11    2.45
 -16   6  -5    0.55    2.73
  18  -7  -5   -0.88    2.70
  17  -7  -5    0.58    2.51
  17   7  -5    0.59    2.50
  16   7  -5    0.81    2.20
  16  -7  -5   -0.34    2.35
  15   7  -5    3.54    2.27
  15  -7  -5   -0.66    2.27
  15  -7  -5    1.38    1.85
  14  -7  -5    0.61    2.06
  14   7  -5    2.88    1.94
  14  -7  -5    0.70    1.74
  13  -7  -5    1.88    1.95
  13   7  -5    1.90    1.96
  13  -7  -5    0.57    1.69
  12  -7  -5    0.42    1.71
  12   7  -5    0.44    1.83
  12  -7  -5   -0.40    1.62
  11  -7  -5    5.07    1.72
  11   7  -5    6.27    1.82
  11  -7  -5    4.79    1.71
  11   7  -5    3.96    1.46
  10  -7  -5    0.90    1.75
  10   7  -5    1.85    1.56
  10  -7  -5    2.59    1.52
  10   7  -5    3.56    1.41
   9  -7  -5    1.63    1.70
   9   7  -5    3.03    1.33
   8  -7  -5    2.66    1.67
   8   7  -5    3.17    1.35
   7   7  -5    2.44    1.33
   7  -7  -5    1.09    1.32
   6   7  -5    3.00    1.28
  -6  -7   5    2.72    0.97
   6  -7  -5    2.88    1.49
  -5  -7   5    3.44    1.09
   5   7  -5    5.10    1.47
   5  -7  -5    3.30    1.31
  -4  -7   5   11.43    1.35
   4   7  -5    9.34    1.49
   4  -7  -5   10.21    1.74
   3  -7  -5   13.71    1.86
   3   7  -5   13.37    1.60
  -3  -7   5   13.62    1.44
   2   7  -5    1.13    1.36
  -2  -7   5    2.71    1.22
   2  -7  -5    0.38    1.18
  -1  -7   5    1.77    1.30
   1   7  -5    0.88    1.39
   1  -7  -5    0.07    0.93
   1  -7  -5    0.26    1.46
   0   7  -5    2.48    1.42
   0  -7  -5   -0.18    1.02
   0  -7  -5    1.04    1.45
  -1  -7  -5    2.34    1.09
  -1   7  -5    5.01    1.56
  -1  -7  -5    2.04    1.29
  -2  -7  -5    0.37    1.17
  -2  -7  -5    1.80    1.43
  -2   7  -5    1.08    1.27
  -3  -7  -5    3.25    1.33
  -3   7  -5    2.41    1.34
  -3  -7  -5    3.06    1.34
  -4   7  -5    5.45    1.62
  -4  -7  -5    2.37    1.39
  -4  -7  -5    4.79    1.47
  -5  -7  -5    6.25    1.67
  -5  -7  -5    5.94    1.56
  -5   7  -5    4.82    1.60
  -6  -7  -5    5.94    1.65
  -6  -7  -5    4.66    1.57
  -6   7  -5    4.93    1.64
  -7   7  -5    0.14    1.80
  -7  -7  -5    1.53    1.78
  -7  -7  -5   -0.18    1.50
  -8  -7  -5    0.91    1.84
  -8   7  -5    1.67    1.84
  -8  -7  -5   -0.41    1.66
  -9   7  -5    1.44    2.05
  -9  -7  -5   -0.37    1.65
  -9  -7  -5    1.10    1.94
 -10  -7  -5    1.89    2.06
 -10   7  -5    1.55    1.83
 -11  -7  -5    1.82    1.99
 -11   7  -5    0.86    2.18
 -12  -7  -5    0.73    2.41
 -12   7  -5    1.70    2.32
 -13  -7  -5    0.65    2.25
 -13   7  -5    1.01    2.24
 -14  -7  -5    0.29    2.50
 -14   7  -5    0.86    2.63
  17  -8  -5    0.93    2.69
  16  -8  -5    1.24    2.55
  16   8  -5    2.06    2.65
  15   8  -5   -0.23    2.40
  14  -8  -5    0.68    2.18
  14   8  -5   -0.61    2.01
  13  -8  -5    0.58    2.22
  13   8  -5    0.39    2.15
  12  -8  -5    0.34    1.91
  12   8  -5    0.85    1.94
  11  -8  -5    2.52    1.90
  11   8  -5    2.42    1.83
  10  -8  -5   -0.83    1.99
   9  -8  -5    1.14    1.60
   9   8  -5   -0.11    1.37
   8   8  -5    1.05    1.39
   8  -8  -5   -0.84    1.51
   7   8  -5    0.62    1.40
   7  -8  -5    1.12    1.74
   6   8  -5    5.87    1.61
   6  -8  -5    9.85    1.75
   5   8  -5    1.60    1.42
  -5  -8   5    3.90    1.15
   5  -8  -5    3.40    1.47
  -4  -8   5    2.83    1.30
   4   8  -5    4.39    1.49
   4  -8  -5    0.67    1.59
   3   8  -5   25.98    2.20
   3  -8  -5   23.45    2.16
  -3  -8   5   23.78    1.88
   2   8  -5    6.15    1.60
  -2  -8   5    5.18    1.48
   2  -8  -5    5.90    1.66
  -1  -8   5    1.61    1.47
   1   8  -5    0.97    1.53
   1  -8  -5    1.50    1.41
   0  -8   5    5.57    1.56
   0   8  -5    5.25    1.76
   0  -8  -5    4.79    1.75
   1  -8   5    0.94    1.58
  -1  -8  -5    0.43    1.24
  -1   8  -5    0.86    1.67
  -1  -8  -5    1.13    1.56
  -2  -8  -5    0.65    1.55
  -2  -8  -5    0.81    1.26
  -2   8  -5    0.88    1.58
  -3   8  -5    2.02    1.69
  -3  -8  -5    2.14    1.37
  -3  -8  -5    0.72    1.41
  -4   8  -5    0.34    1.70
  -4  -8  -5    0.52    1.58
  -4  -8  -5    1.29    1.49
  -5  -8  -5    2.12    1.62
  -5  -8  -5    1.98    1.54
  -5   8  -5    3.54    1.99
  -6  -8  -5    1.68    1.68
  -6   8  -5    3.14    1.91
  -6  -8  -5    4.57    1.73
  -7  -8  -5    0.87    1.80
  -7   8  -5    0.90    1.93
  -7  -8  -5    2.47    1.68
  -8  -8  -5    5.33    2.19
  -8  -8  -5    5.94    1.92
  -8   8  -5    5.95    2.06
  -9  -8  -5    2.46    2.18
  -9  -8  -5    1.47    1.79
  -9   8  -5    1.34    2.14
 -10   8  -5    0.93    2.23
 -10  -8  -5   -0.50    2.17
 -11   8  -5   -0.64    2.38
 -11  -8  -5   -0.67    2.21
 -12   8  -5    2.30    2.51
 -12  -8  -5    0.34    2.63
 -13   8  -5    0.20    2.77
 -13  -8  -5   -0.06    2.46
  15  -9  -5    0.60    2.62
  15   9  -5    0.73    2.75
  14  -9  -5    1.14    2.46
  14   9  -5    1.94    2.59
  13  -9  -5   -0.53    2.49
  13   9  -5    1.70    2.25
  12  -9  -5    1.05    2.37
  12   9  -5    0.57    2.13
  11  -9  -5    1.26    2.16
  11   9  -5    0.70    2.08
  10  -9  -5    1.88    2.15
   9  -9  -5    1.21    1.90
   8   9  -5   -0.80    1.61
   8  -9  -5    0.75    1.72
   7   9  -5    0.96    1.55
   7  -9  -5    1.40    1.75
   6   9  -5    0.08    1.58
   6  -9  -5    0.27    1.91
   5   9  -5    2.64    1.69
   5  -9  -5    1.93    1.85
   4  -9  -5    2.50    1.93
   4   9  -5    3.83    1.66
  -3  -9   5    0.65    1.45
   3   9  -5    1.22    1.68
   3  -9  -5    0.96    1.76
  -2  -9   5   -0.15    1.48
   2  -9  -5    1.10    1.73
   2   9  -5    1.39    1.56
  -1  -9   5    0.49    1.60
   1   9  -5    0.95    1.71
   1  -9  -5    0.85    1.70
   0  -9   5   -0.52    1.68
   0   9  -5    0.52    1.80
   0  -9  -5    0.81    1.82
   1  -9   5    1.04    1.68
  -1   9  -5    2.25    1.68
  -1  -9  -5    0.07    1.55
   2  -9   5    1.41    1.69
  -2   9  -5    0.37    1.68
  -2  -9  -5    0.19    1.73
   3  -9   5    3.12    1.99
  -3   9  -5    0.07    1.67
  -3  -9  -5    1.04    1.79
   4  -9   5    1.46    2.02
  -4  -9  -5    0.70    1.68
  -4  -9  -5    1.38    1.71
  -4   9  -5    1.67    2.01
  -5   9  -5    2.41    2.14
  -5  -9  -5    1.27    1.75
  -5  -9  -5    3.87    1.82
  -6   9  -5    1.98    2.00
  -6  -9  -5    1.04    1.91
  -6  -9  -5    0.02    1.82
  -7  -9  -5   -0.39    1.97
  -7  -9  -5    2.44    1.94
  -7   9  -5    0.42    2.18
  -8   9  -5    1.45    2.18
  -8  -9  -5    0.01    2.15
  -8  -9  -5    1.48    1.88
  -9  -9  -5   -0.69    2.39
  -9   9  -5    3.50    2.55
 -10  -9  -5    0.56    2.51
 -10   9  -5   -0.84    2.36
 -11  -9  -5    0.99    2.48
 -11   9  -5   -0.09    2.75
  13  10  -5    0.35    2.62
  12  10  -5    1.87    2.40
  12 -10  -5    2.01    2.42
  11  10  -5   -0.17    2.31
  11 -10  -5    0.82    2.35
  10 -10  -5   -0.18    2.13
   9 -10  -5   -0.09    2.33
   8 -10  -5   -0.12    2.01
   7 -10  -5    0.31    1.94
   6  10  -5   -0.35    1.81
   6 -10  -5    1.36    2.22
   5 -10  -5    1.62    1.86
   4  10  -5    0.99    1.83
   4 -10  -5    0.02    1.90
   3  10  -5    0.13    1.85
   3 -10  -5    3.01    1.91
  -2 -10   5    0.92    1.70
   2 -10  -5    0.98    1.96
   2  10  -5   -0.29    1.81
   1  10  -5    1.48    1.80
  -1 -10   5    1.72    1.78
   1 -10  -5    1.67    1.84
   0 -10   5    0.00    1.84
   0  10  -5    1.00    1.73
   0 -10  -5    0.25    1.85
   1 -10   5    0.84    1.86
  -1  10  -5    0.29    1.96
  -1 -10  -5   -0.71    1.80
   2 -10   5   -0.16    1.94
  -2  10  -5    0.45    2.04
  -2 -10  -5    0.65    2.02
   3 -10   5    1.37    2.19
  -3  10  -5   -0.19    1.96
  -3 -10  -5    1.99    1.85
   4 -10   5    1.78    2.23
  -4  10  -5   -0.17    2.09
  -4 -10  -5    1.72    2.00
   5 -10   5    0.74    2.10
  -5 -10  -5    1.84    1.99
  -5  10  -5    0.78    2.14
  -6  10  -5    0.96    2.16
   6 -10   5    2.87    2.49
  -6 -10  -5    2.17    2.14
  -7  10  -5    2.31    2.44
   7 -10   5    1.94    2.55
  -7 -10  -5    1.40    2.12
   8 -10   5    3.35    2.62
  -8  10  -5    0.29    2.63
  -8 -10  -5   -0.84    2.33
   9 -10   5    2.45    2.72
  -9  10  -5    1.26    2.67
  -9 -10  -5    0.94    2.64
 -10 -10  -5   -0.05    2.71
  11  11  -5    0.14    2.64
   9 -11  -5    0.61    2.31
   8 -11  -5    0.81    2.61
   7 -11  -5   -0.93    2.45
   6 -11  -5    0.75    2.47
   5 -11  -5    1.03    2.08
   4  11  -5   -0.38    2.05
   4 -11  -5    0.21    2.36
   3  11  -5    0.29    2.07
   3 -11  -5   -0.43    2.36
   2  11  -5    0.99    2.05
   2 -11  -5    0.60    2.33
  -1 -11   5    0.23    2.00
   1 -11  -5   -0.95    2.13
   1  11  -5    2.62    2.14
   0 -11   5    0.30    1.99
   0  11  -5   -0.05    2.03
   0 -11  -5   -0.08    2.21
   1 -11   5    1.11    2.23
  -1  11  -5    1.64    2.05
  -1 -11  -5   -0.89    2.22
   2 -11   5    1.13    2.30
  -2  11  -5    0.82    2.23
  -2 -11  -5    2.07    2.09
   3 -11   5   -0.58    2.28
  -3  11  -5    1.31    2.53
  -3 -11  -5    1.17    2.20
   4 -11   5    0.82    2.32
  -4  11  -5    2.66    2.52
  -4 -11  -5    0.90    2.22
  -5  11  -5   -0.49    2.63
   5 -11   5    1.99    2.54
  -5 -11  -5    1.38    2.13
   6 -11   5    1.29    2.52
  -6  11  -5    1.14    2.77
   4 -12  -5    2.80    2.81
   3 -12  -5    2.19    2.72
   2  12  -5    0.05    2.32
   2 -12  -5   -0.33    2.68
   1  12  -5    0.21    2.37
   1 -12  -5   -0.60    2.63
   0  12  -5    3.30    2.60
   0 -12  -5    1.10    2.41
  -1  12  -5    1.16    2.56
  -1 -12  -5    0.38    2.43
  -2  12  -5   -0.85    2.65
  -2 -12  -5    0.83    2.38
   3 -12   5   -0.43    2.77
  -3 -12  -5    1.75    2.57
  -4 -12  -5    1.02    2.70
  21   0  -6    0.81    2.35
  20   0  -6    2.18    2.40
  19   0  -6    0.70    1.90
  18   0  -6    3.90    2.05
  17   0  -6    1.66    1.86
  16   0  -6   17.84    2.27
  15   0  -6    6.02    1.80
  14   0  -6    0.95    1.27
  13   0  -6   17.88    1.94
  12   0  -6   42.19    2.36
  11   0  -6    5.14    0.72
  11   0  -6    5.24    1.21
  10   0  -6   68.57    2.48
  10   0  -6   65.36    1.45
   9   0  -6   19.88    0.89
   9   0  -6   18.26    1.53
   8   0  -6   81.14    2.47
   8   0  -6   78.86    1.49
   7   0  -6    0.34    0.51
   7   0  -6    0.96    0.99
   6   0  -6  224.17    3.62
   6   0  -6  234.51    3.60
   6   0  -6  225.06    2.48
   5   0  -6  175.61    2.97
   5   0  -6  172.34    3.02
   5   0  -6  173.09    2.26
   4   0  -6    1.62    0.85
   4   0  -6    1.57    0.81
   4   0  -6    2.06    0.63
   3   0  -6  179.08    2.79
   3   0  -6  178.32    2.71
   3   0  -6  174.11    2.86
   3   0  -6  169.57    2.50
   2   0  -6   18.54    1.06
   2   0  -6   17.37    1.18
   2   0  -6   19.84    1.19
   2   0  -6   20.35    1.12
   1   0  -6   92.70    2.15
   1   0  -6   96.53    2.04
   1   0  -6   95.35    1.86
   0   0  -6  187.31    2.69
   0   0  -6  190.54    3.11
  -1   0  -6  218.84    3.37
  -1   0  -6  225.94    2.90
  -2   0  -6   -0.01    0.71
  -2   0  -6    0.55    0.63
  -3   0  -6    9.69    1.09
  -3   0  -6    9.24    0.85
  -4   0  -6    3.31    0.74
  -4   0  -6    3.45    1.09
  -5   0  -6   -0.24    0.76
  -5   0  -6   -0.27    1.13
  -6   0  -6   30.83    1.94
  -6   0  -6   30.25    1.39
  -7   0  -6   59.12    2.48
  -7   0  -6   53.50    1.78
  -8   0  -6    1.21    0.97
  -8   0  -6    0.74    1.22
  -9   0  -6   12.51    1.76
  -9   0  -6   12.41    1.26
 -10   0  -6    2.72    1.49
  11   0   6    2.16    1.21
 -11   0  -6    2.16    1.64
 -12   0  -6   -0.52    1.49
 -13   0  -6    0.54    1.80
 -14   0  -6    1.33    1.95
 -15   0  -6   -0.19    1.95
 -16   0  -6    1.82    2.31
 -17   0  -6    0.06    2.48
  21  -1  -6    1.92    2.48
  21   1  -6    0.89    2.44
  20  -1  -6    0.92    2.12
  20   1  -6    0.62    2.09
 -19  -1   6    2.33    1.99
  19  -1  -6    0.34    2.13
  19   1  -6   -0.05    1.96
  18  -1  -6    1.13    1.95
  18   1  -6    1.64    2.03
  17  -1  -6    2.63    1.91
  17   1  -6    1.01    1.63
  16  -1  -6    2.01    1.69
  16   1  -6    3.25    1.71
  15  -1  -6    1.63    1.53
  15   1  -6    0.93    1.61
  14  -1  -6    0.17    1.28
  14   1  -6    1.54    1.58
  13  -1  -6   12.66    1.73
  13  -1  -6   13.52    1.24
  13   1  -6   14.26    1.72
  12  -1  -6   12.38    1.13
  12   1  -6   11.86    1.68
  12  -1  -6   14.19    1.75
  11  -1  -6   58.72    2.56
  11  -1  -6   58.58    1.73
  11   1  -6   61.50    2.56
  10  -1  -6    5.70    0.83
  10  -1  -6    6.99    1.24
  10   1  -6    4.93    1.30
   9  -1  -6   49.87    2.13
   9   1  -6   49.94    2.10
   9  -1  -6   44.81    1.46
   8   1  -6   39.59    1.79
   8   1  -6   43.24    1.93
   8   1  -6   40.61    0.68
   8  -1  -6   40.33    1.38
   8  -1  -6   40.91    1.84
   7   1  -6  119.31    2.86
   7  -1  -6  120.61    2.18
   7   1  -6  120.43    2.76
   7  -1  -6  120.74    2.84
   6   1  -6  389.60    4.76
   6  -1  -6  396.36    4.76
   6   1  -6  384.71    4.49
   6  -1  -6  391.24    3.82
   5  -1  -6   80.54    2.18
   5   1  -6   73.25    2.12
   5   1  -6   77.43    1.97
   5  -1  -6   76.56    1.79
   4  -1  -6    1.53    0.90
   4  -1  -6    2.36    0.77
   4  -1  -6    2.23    0.74
   4   1  -6    1.79    0.76
   4   1  -6    2.11    0.94
   3  -1  -6   18.12    1.13
   3  -1  -6   18.18    1.12
   3  -1  -6   16.68    1.03
   3  -1  -6   19.91    1.13
   3   1  -6   17.30    1.00
   3   1  -6   18.09    1.24
   2  -1  -6  708.16    5.27
   2  -1  -6  696.45    5.43
   2   1  -6  694.34    4.59
   2   1  -6  703.27    5.60
   2   1  -6  707.89    5.78
   2  -1  -6  699.19    5.19
   2  -1  -6  706.65    5.47
   1  -1  -6   99.24    2.11
   1  -1  -6  101.70    1.98
   1   1  -6   96.79    2.33
   1   1  -6  100.48    2.25
   1  -1  -6  103.80    2.26
   1  -1  -6   95.39    2.13
   1   1  -6   98.39    1.67
   0  -1  -6   36.48    1.49
   0  -1  -6   37.15    1.24
   0   1  -6   37.37    1.02
   0   1  -6   37.50    1.64
   0  -1  -6   35.81    1.57
   0   1  -6   38.44    1.51
  -1   1  -6   70.24    1.90
  -1  -1  -6   75.35    2.14
  -1   1  -6   74.29    2.16
  -1  -1  -6   67.62    1.50
  -1  -1  -6   71.30    2.03
  -2  -1  -6   95.17    2.45
  -2   1  -6   97.04    2.48
  -2  -1  -6   95.83    1.70
  -2   1  -6   95.34    2.15
  -3   1  -6    0.27    0.90
  -3  -1  -6   -0.46    0.99
  -3   1  -6    0.04    0.79
  -3  -1  -6   -0.11    0.55
  -4   1  -6   27.14    1.39
  -4  -1  -6   27.01    1.69
  -4  -1  -6   26.45    1.01
  -4   1  -6   26.64    1.65
  -5   1  -6    0.70    0.89
  -5  -1  -6    0.53    1.00
  -5  -1  -6    1.08    0.59
  -5   1  -6    1.91    0.90
  -6   1  -6    2.35    0.98
  -6   1  -6    3.07    1.24
  -6  -1  -6    2.75    1.32
  -6  -1  -6    3.21    0.70
  -7  -1  -6   14.12    1.74
  -7  -1  -6   14.51    0.95
  -7   1  -6   15.03    1.34
  -7   1  -6   15.08    1.62
  -8   1  -6   65.02    2.65
  -8   1  -6   66.54    2.24
  -8  -1  -6   65.36    2.73
   8  -1   6   67.51    1.91
  -8  -1  -6   63.07    1.68
   9  -1   6    2.23    0.95
  -9  -1  -6    3.97    1.41
  -9   1  -6    2.61    1.17
  -9   1  -6    2.34    1.30
 -10  -1  -6    2.70    1.40
 -10   1  -6    4.04    1.55
 -10   1  -6    2.19    1.20
 -11   1  -6    1.27    1.58
 -11  -1  -6    0.25    1.59
 -11   1  -6    0.26    1.18
  12   1   6   -0.23    1.34
 -12   1  -6   -0.08    1.65
 -12  -1  -6   -0.11    1.69
  13   1   6    1.17    1.44
 -13   1  -6    1.10    1.68
 -13  -1  -6    0.53    1.79
 -14  -1  -6    2.25    2.12
 -14   1  -6    1.99    1.87
 -15   1  -6   -0.11    1.96
 -15  -1  -6    1.12    2.11
 -16  -1  -6    2.04    2.34
 -16   1  -6    0.73    2.21
 -17   1  -6    0.43    2.47
 -17  -1  -6    1.53    2.44
 -18   1  -6    1.14    2.57
  21  -2  -6   -0.82    2.35
  21   2  -6    0.19    2.28
  20  -2  -6    0.60    2.32
  20   2  -6    0.15    2.13
 -20  -2   6    2.53    2.29
 -19  -2   6    0.88    2.12
  19   2  -6    0.33    2.04
  18  -2  -6    0.59    1.92
  18   2  -6    0.36    1.78
  17  -2  -6    2.80    1.75
  17   2  -6    1.03    1.89
  16  -2  -6    0.57    1.70
  16   2  -6    0.92    1.56
  15  -2  -6    1.91    1.68
  15   2  -6    3.13    1.72
  14  -2  -6    0.93    1.20
  14  -2  -6    3.03    1.55
  14   2  -6    2.65    1.38
  13  -2  -6    0.92    1.09
  13  -2  -6    2.99    1.58
  13   2  -6    2.29    1.34
  12  -2  -6    1.83    1.10
  12  -2  -6    4.43    1.45
  12   2  -6    1.41    1.24
  11  -2  -6    1.92    0.95
  11  -2  -6    3.55    1.32
  11   2  -6    1.76    1.38
  10  -2  -6    6.56    1.06
  10   2  -6    6.03    1.32
  10  -2  -6    5.44    1.34
  10   2  -6    7.40    1.26
   9   2  -6    0.36    1.05
   9  -2  -6    0.38    1.09
   9   2  -6    0.03    0.92
   9  -2  -6    0.85    0.84
   8   2  -6   29.61    1.65
   8  -2  -6   31.51    1.82
   8  -2  -6   33.15    1.50
   8   2  -6   32.49    1.80
   7  -2  -6   15.74    1.34
   7   2  -6   16.70    1.35
   7   2  -6   18.23    1.41
   7  -2  -6   18.31    1.19
  -6  -2   6    3.17    0.35
   6  -2  -6    2.84    0.90
   6   2  -6    4.39    1.09
   6   2  -6    4.90    0.98
   6  -2  -6    4.03    0.86
   5   2  -6    3.79    0.85
   5  -2  -6    3.47    1.06
   5  -2  -6    4.64    0.93
   5   2  -6    4.41    1.09
   4   2  -6   23.39    1.44
   4   2  -6   23.66    1.15
   4  -2  -6   24.45    1.40
   4  -2  -6   22.60    1.01
   4  -2  -6   22.08    1.31
   3   2  -6   73.94    2.14
   3  -2  -6   72.73    1.67
   3  -2  -6   76.18    2.17
   3   2  -6   76.13    1.67
   3  -2  -6   77.93    2.08
   2   2  -6   15.06    1.27
   2  -2  -6   17.65    1.15
   2  -2  -6   14.18    0.98
   2  -2  -6   14.22    1.12
   2   2  -6   15.97    0.84
   1  -2  -6   23.53    1.18
   1   2  -6   24.14    0.85
   1   2  -6   25.28    1.48
   1   2  -6   26.57    1.38
   1  -2  -6   26.87    1.44
   0   2  -6   31.54    0.78
   0  -2  -6   32.27    1.41
   0   2  -6   34.68    1.59
   0  -2  -6   31.14    1.56
   0   2  -6   31.37    1.50
  -1   2  -6    1.61    0.87
  -1  -2  -6    1.88    0.92
  -1  -2  -6    1.82    0.54
  -1  -2  -6    1.18    0.77
  -1   2  -6    1.64    0.97
   1  -2   6    1.39    0.28
  -2  -2  -6   14.68    0.72
  -2   2  -6   12.70    1.22
  -2  -2  -6   14.23    1.37
  -2   2  -6   11.63    1.18
  -2  -2  -6   13.73    1.23
  -3   2  -6    0.34    0.89
  -3  -2  -6    0.96    0.99
  -3  -2  -6    0.21    0.40
  -3  -2  -6    0.36    0.98
  -3   2  -6   -0.16    0.93
   4  -2   6    0.37    0.26
  -4   2  -6   -0.17    1.03
  -4  -2  -6    1.46    1.00
   4  -2   6    0.14    0.28
  -4  -2  -6    0.39    0.35
  -4   2  -6    0.26    0.94
  -5  -2  -6   14.20    0.55
  -5  -2  -6   14.99    1.48
   5  -2   6   14.87    0.61
  -5   2  -6   14.26    1.49
  -5   2  -6   14.55    1.34
  -6  -2  -6    1.24    0.34
  -6   2  -6    2.42    1.20
  -6   2  -6    1.66    1.07
  -6  -2  -6    0.90    1.13
   6  -2   6    1.81    0.52
  -7   2  -6    0.76    1.14
  -7   2  -6    1.58    1.18
  -7  -2  -6    1.68    1.43
   7  -2   6    0.86    0.62
  -8   2  -6    1.38    1.23
  -8  -2  -6    0.74    1.53
  -8   2  -6    0.46    1.19
  -9   2  -6    0.25    1.15
  -9   2  -6    1.01    1.40
  -9  -2  -6    1.28    1.56
 -10   2  -6    0.30    1.28
 -10   2  -6    0.09    1.24
 -10  -2  -6    1.24    1.33
 -11  -2  -6    0.83    1.62
 -11   2  -6    0.02    1.34
 -11   2  -6    0.38    1.47
 -12  -2  -6    1.72    1.84
 -12   2  -6    0.40    1.42
 -12   2  -6    0.97    1.59
 -13   2  -6   -0.43    1.69
 -13  -2  -6    1.48    1.85
  14   2   6    1.57    1.73
 -14   2  -6    0.89    1.75
 -14  -2  -6   -0.53    1.89
 -15   2  -6   -0.25    1.88
 -15  -2  -6    1.97    2.37
 -16   2  -6    0.54    2.12
 -16  -2  -6    0.20    2.28
 -17  -2  -6   -0.61    2.41
 -21  -3   6    1.37    2.69
  21  -3  -6    0.77    2.45
  20  -3  -6    1.40    2.27
 -20  -3   6    0.81    2.30
  20   3  -6    1.16    2.54
  19  -3  -6   -0.98    1.98
  19   3  -6    1.42    2.27
  18   3  -6    2.09    2.17
  17  -3  -6   -0.37    1.73
  17   3  -6    0.67    2.00
  16  -3  -6    1.11    1.62
  16   3  -6    0.43    1.79
  15  -3  -6    0.65    1.34
  15  -3  -6    2.16    1.64
  15   3  -6    0.61    1.50
  14  -3  -6    5.03    1.43
  14  -3  -6    6.72    1.68
  14   3  -6    5.85    1.80
  13  -3  -6    0.66    1.22
  13  -3  -6    1.54    1.47
  13   3  -6    0.62    1.30
  12  -3  -6    3.45    1.29
  12  -3  -6    4.73    1.35
  12   3  -6    3.67    1.48
  11  -3  -6    2.03    1.19
  11   3  -6    1.71    1.15
  11  -3  -6    2.76    1.22
  11   3  -6    2.21    1.38
  10  -3  -6    0.73    1.08
  10  -3  -6    0.32    1.20
  10   3  -6    1.35    1.23
  10   3  -6    0.28    1.20
   9   3  -6   16.54    1.58
   9  -3  -6   20.56    1.69
   9   3  -6   17.66    1.54
   9  -3  -6   16.96    1.39
   8  -3  -6    4.93    1.10
   8   3  -6    5.13    1.25
   8   3  -6    5.42    1.10
   8  -3  -6    6.09    1.14
   7   3  -6   43.14    1.93
   7  -3  -6   46.58    2.11
   7  -3  -6   46.22    1.87
   7   3  -6   48.13    1.92
   6  -3  -6    6.40    1.23
   6   3  -6    6.89    1.02
   6  -3  -6    6.54    1.13
   6   3  -6    6.84    1.18
   5   3  -6    4.71    1.11
   5  -3  -6    4.79    1.15
   5  -3  -6    4.68    0.98
   5   3  -6    4.67    0.92
   4  -3  -6   34.58    1.09
   4  -3  -6   34.63    1.75
   4  -3  -6   34.23    1.59
   4   3  -6   35.19    1.38
   4   3  -6   32.58    1.63
   3  -3  -6   10.41    0.81
   3   3  -6   11.68    0.88
   3  -3  -6    9.31    1.19
   3  -3  -6   11.30    1.26
   3   3  -6   10.81    1.26
   2  -3  -6  133.99    2.27
   2  -3  -6  138.85    2.94
   2   3  -6  138.16    2.00
   2   3  -6  136.81    2.92
   1  -3  -6   19.23    1.13
   1   3  -6   19.73    0.76
   1   3  -6   18.62    1.28
   1  -3  -6   18.85    1.40
   0   3  -6   17.78    0.50
   0  -3  -6   18.50    1.19
   0   3  -6   20.11    1.46
   0  -3  -6   20.90    1.48
   0   3  -6   20.00    1.41
  -1   3  -6    7.58    1.06
  -1   3  -6    4.85    1.16
  -1  -3  -6    6.24    1.02
  -1  -3  -6    6.38    1.01
  -2  -3  -6    0.86    1.00
  -2   3  -6    0.77    1.00
  -2   3  -6    1.18    1.11
  -2  -3  -6    0.53    1.08
  -3   3  -6   32.79    1.70
  -3  -3  -6   32.63    1.77
  -3   3  -6   33.06    1.73
  -3  -3  -6   32.34    1.74
  -4   3  -6   14.92    1.39
  -4  -3  -6   15.32    1.48
  -4  -3  -6   16.18    1.56
  -4   3  -6   17.16    1.46
  -5   3  -6   31.19    1.84
  -5  -3  -6   31.18    2.01
  -5   3  -6   31.05    1.86
  -5  -3  -6   31.85    2.00
  -6   3  -6    2.91    1.15
  -6  -3  -6    1.65    1.19
  -6   3  -6    1.95    1.12
  -7   3  -6   17.44    1.73
  -7  -3  -6   16.63    1.86
  -7   3  -6   16.46    1.63
  -8   3  -6    0.83    1.32
  -8   3  -6    1.23    1.23
  -8  -3  -6    1.72    1.47
  -9   3  -6    0.20    1.39
  -9   3  -6    0.46    1.36
  -9  -3  -6    0.75    1.41
 -10   3  -6   -0.46    1.32
 -10  -3  -6    0.39    1.49
 -10   3  -6    0.44    1.37
 -11  -3  -6    2.53    1.75
 -11   3  -6    2.37    1.53
 -11   3  -6    1.26    1.50
 -12   3  -6    0.16    1.52
 -12  -3  -6    0.52    1.69
 -12   3  -6    0.41    1.57
 -13   3  -6    0.39    1.65
 -13  -3  -6   -0.44    1.75
 -13   3  -6    2.45    1.80
 -14  -3  -6    1.24    2.19
 -14   3  -6    0.79    1.80
  15   3   6    3.33    2.10
 -15  -3  -6    1.55    2.16
 -16  -3  -6    0.75    2.50
  21  -4  -6    0.71    2.55
  20  -4  -6    2.33    2.33
 -20  -4   6    0.21    2.67
  20   4  -6    1.25    2.40
  19  -4  -6   -0.32    2.16
  19   4  -6    1.44    2.40
  18  -4  -6    0.92    1.99
  18   4  -6    0.60    2.30
  17  -4  -6   -0.13    1.96
  17   4  -6    0.61    2.13
  16  -4  -6    3.11    1.81
  16   4  -6    7.30    2.22
  15  -4  -6    0.07    1.54
  15  -4  -6    0.08    1.66
  15   4  -6    1.40    1.82
  14  -4  -6    0.27    1.44
  14  -4  -6    1.95    1.44
  14   4  -6    0.41    1.63
  13  -4  -6    3.76    1.44
  13  -4  -6    4.03    1.65
  13   4  -6    4.49    1.54
  12   4  -6   36.68    2.22
  12  -4  -6   38.26    2.37
  12  -4  -6   33.18    2.14
  12   4  -6   35.84    2.49
  11  -4  -6    1.29    1.25
  11  -4  -6    1.71    1.22
  11   4  -6    1.70    1.23
  11   4  -6    0.97    1.22
  10   4  -6   10.25    1.49
  10  -4  -6   10.77    1.54
  10  -4  -6   11.53    1.63
  10   4  -6   10.79    1.54
   9  -4  -6   -0.01    1.07
   9   4  -6    0.39    1.19
   9  -4  -6    0.68    1.10
   9   4  -6   -0.25    1.14
   8   4  -6    4.25    1.12
   8  -4  -6    3.21    1.26
   8   4  -6    4.36    1.22
   8  -4  -6    5.03    1.21
   7   4  -6    4.83    1.18
  -7  -4   6    4.30    0.35
  -7  -4   6    4.33    0.32
   7  -4  -6    4.39    1.11
   7  -4  -6    4.00    1.14
   7   4  -6    4.89    1.19
   6  -4  -6   55.12    2.26
   6  -4  -6   56.22    2.18
  -6  -4   6   57.96    1.20
   6   4  -6   54.89    2.02
   6   4  -6   56.44    2.23
   5  -4  -6  135.33    3.30
   5   4  -6  131.51    3.14
   5   4  -6  134.62    2.75
   5  -4  -6  135.44    3.22
   4   4  -6   43.27    1.59
   4  -4  -6   45.09    1.95
   4   4  -6   46.39    2.07
   4  -4  -6   44.05    2.01
   4  -4  -6   43.19    1.15
   3   4  -6   60.97    2.29
   3   4  -6   59.17    1.62
   3  -4  -6   59.92    2.28
   3  -4  -6   59.18    1.46
   2  -4  -6    3.38    0.72
   2   4  -6    4.60    1.01
   2  -4  -6    3.43    1.02
   2   4  -6    4.58    0.68
   1   4  -6    0.51    1.06
   1  -4  -6    0.22    0.73
   1  -4  -6    0.28    0.95
   1   4  -6    0.46    0.49
   0  -4  -6   46.72    1.70
   0   4  -6   46.30    1.98
   0  -4  -6   46.96    2.11
   0   4  -6   44.36    0.79
  -1   4  -6    5.05    1.13
  -1  -4  -6    6.08    1.02
  -1  -4  -6    5.51    1.21
  -2  -4  -6    3.92    1.02
  -2   4  -6    4.22    1.29
  -2  -4  -6    5.07    1.14
  -2   4  -6    3.73    1.07
  -3   4  -6    2.60    1.14
  -3  -4  -6    2.96    1.14
  -3  -4  -6    1.89    1.24
  -3   4  -6    2.09    1.30
  -4   4  -6    9.36    1.37
  -4  -4  -6    8.01    1.29
  -4   4  -6    5.09    1.24
  -4  -4  -6    5.66    1.38
  -5   4  -6    4.41    1.25
  -5   4  -6    4.44    1.31
  -5  -4  -6    3.92    1.27
  -5  -4  -6    5.40    1.37
  -6   4  -6    4.41    1.34
  -6  -4  -6    4.54    1.29
  -6  -4  -6    5.54    1.36
  -6   4  -6    5.74    1.40
  -7  -4  -6   56.88    2.66
  -7   4  -6   53.68    2.56
  -7   4  -6   55.67    2.50
  -8   4  -6    1.03    1.48
  -8   4  -6    2.74    1.31
  -8  -4  -6    2.29    1.56
  -9   4  -6    3.36    1.39
  -9  -4  -6    6.06    1.63
  -9   4  -6    3.91    1.68
 -10  -4  -6    1.50    1.68
 -10   4  -6    0.57    1.47
 -10   4  -6    0.94    1.36
 -11   4  -6    0.51    1.47
 -11  -4  -6    1.06    1.77
 -11   4  -6    0.74    1.60
 -12   4  -6    1.28    1.62
 -12  -4  -6    0.09    1.71
 -12   4  -6    0.83    1.66
 -13  -4  -6    0.27    2.03
 -13   4  -6    0.06    1.67
 -13   4  -6    0.81    1.95
 -14   4  -6    0.63    2.12
 -14  -4  -6    0.56    2.23
 -15  -4  -6    0.34    2.57
  16   4   6    0.75    2.45
 -16  -4  -6    1.74    2.46
  19   5  -6   -0.09    2.59
  18  -5  -6    1.48    2.10
  18   5  -6    2.70    2.32
  17  -5  -6    2.22    2.05
  17   5  -6    2.25    2.05
  16  -5  -6   -0.04    1.86
  16  -5  -6    2.35    1.86
  16   5  -6    0.73    1.82
  15  -5  -6    0.65    1.74
  15  -5  -6    0.96    1.80
  15   5  -6    1.78    1.71
  14  -5  -6    0.67    1.56
  14  -5  -6    2.07    1.73
  14   5  -6    0.32    1.61
  13  -5  -6    5.23    1.73
  13  -5  -6    6.40    1.69
  13   5  -6    4.61    1.64
  12   5  -6    6.88    1.82
  12  -5  -6    5.62    1.61
  12  -5  -6    5.38    1.60
  12   5  -6    6.36    1.53
  11  -5  -6   26.46    2.12
  11   5  -6   28.62    2.07
  11   5  -6   29.69    2.30
  11  -5  -6   29.52    2.18
  10  -5  -6    0.69    1.28
  10   5  -6    0.10    1.21
  10   5  -6   -0.96    1.23
  10  -5  -6    0.80    1.32
   9   5  -6    8.33    1.52
   9  -5  -6    9.24    1.58
   9  -5  -6    7.82    1.45
   9   5  -6    8.21    1.41
   8   5  -6    6.48    1.40
   8  -5  -6    6.11    1.50
   8   5  -6    7.89    1.36
   8  -5  -6    7.21    1.41
   7   5  -6    8.60    1.36
   7   5  -6    7.70    1.39
   7  -5  -6    7.07    1.31
  -7  -5   6    7.71    0.64
   7  -5  -6    7.16    1.47
  -6  -5   6    1.13    0.70
   6   5  -6    1.24    1.02
   6   5  -6    1.70    1.18
   6  -5  -6    1.80    1.26
   6  -5  -6    2.09    1.13
   5   5  -6    9.72    1.20
   5  -5  -6   10.39    1.43
  -5  -5   6    9.62    0.94
   5   5  -6    9.16    1.43
   4  -5  -6   55.21    1.24
   4   5  -6   61.10    1.94
   4  -5  -6   56.39    2.44
   4   5  -6   59.74    2.45
   3   5  -6    5.46    0.90
   3  -5  -6    4.15    0.71
   3   5  -6    5.01    1.18
   3  -5  -6    5.54    1.40
   2  -5  -6   12.01    0.95
   2   5  -6   13.13    0.95
   2  -5  -6   13.55    1.63
   2   5  -6   12.04    1.35
   1   5  -6    0.94    0.60
   1   5  -6    0.78    1.24
   1  -5  -6    1.26    0.81
   1  -5  -6    1.45    1.05
   0  -5  -6    7.13    1.05
   0   5  -6    9.09    0.57
   0   5  -6    9.65    1.48
   0  -5  -6    7.89    1.34
  -1  -5  -6    2.74    1.02
  -1   5  -6    1.81    1.22
  -1  -5  -6    1.63    1.21
  -2  -5  -6   35.73    1.82
  -2   5  -6   35.97    2.14
  -2  -5  -6   33.79    2.04
  -3  -5  -6   14.85    1.49
  -3   5  -6   11.54    1.61
  -3  -5  -6   12.78    1.57
  -4   5  -6    0.08    1.12
  -4  -5  -6   -0.16    1.17
  -4   5  -6    0.46    1.25
  -4  -5  -6    1.65    1.16
  -5   5  -6    4.35    1.28
  -5   5  -6    4.43    1.58
  -5  -5  -6    4.35    1.50
  -5  -5  -6    4.83    1.33
  -6   5  -6    1.12    1.22
  -6  -5  -6    2.60    1.41
  -6   5  -6    2.11    1.56
  -6  -5  -6    2.43    1.35
  -7  -5  -6    2.11    1.63
  -7   5  -6    0.27    1.26
  -7  -5  -6   -0.68    1.35
  -7   5  -6    2.06    1.47
  -8   5  -6   11.41    1.94
  -8   5  -6    8.23    1.55
  -8  -5  -6    9.43    1.91
  -9   5  -6    2.80    1.69
  -9   5  -6    0.98    1.36
  -9  -5  -6   -0.04    1.78
 -10   5  -6    1.14    1.38
 -10   5  -6    1.69    1.64
 -10  -5  -6    1.23    1.81
 -11   5  -6    0.89    1.52
 -11   5  -6    1.12    1.60
 -11  -5  -6    2.01    1.97
 -12   5  -6    1.12    1.82
 -12  -5  -6    1.04    2.00
 -13   5  -6    1.48    2.17
 -13  -5  -6    4.33    2.14
 -14   5  -6   -0.32    2.13
 -14  -5  -6    0.55    2.32
 -15  -5  -6    0.61    2.73
  18  -6  -6    2.81    2.34
  18   6  -6    1.19    2.52
  17  -6  -6    1.56    2.23
  17  -6  -6    0.92    2.10
  17   6  -6    1.76    2.42
  16  -6  -6    0.40    2.12
  16  -6  -6    0.79    1.91
  16   6  -6    1.66    2.13
  15  -6  -6    1.38    2.00
  15  -6  -6    0.98    1.93
  15   6  -6    2.14    1.89
  14   6  -6    1.43    1.75
  14  -6  -6    2.19    1.83
  14  -6  -6    2.40    1.73
  13  -6  -6    0.66    1.73
  13   6  -6   -0.35    1.58
  13   6  -6    1.94    1.45
  13  -6  -6    0.93    1.74
  12  -6  -6    3.01    1.76
  12   6  -6    2.99    1.66
  12   6  -6    3.53    1.49
  12  -6  -6    2.92    1.69
  11  -6  -6   -0.32    1.47
  11   6  -6    0.86    1.57
  11  -6  -6   -0.37    1.54
  11   6  -6    0.11    1.35
  10  -6  -6    3.88    1.67
  10   6  -6    4.05    1.63
  10  -6  -6    6.45    1.68
  10   6  -6    3.09    1.40
   9   6  -6   -0.13    1.30
   9  -6  -6   -0.07    1.48
   9   6  -6    0.93    1.24
   9  -6  -6    0.51    1.42
   8   6  -6    1.40    1.25
   8   6  -6    0.20    1.25
   8  -6  -6    1.27    1.22
   8  -6  -6    0.59    1.30
   7   6  -6   20.69    1.80
   7  -6  -6   23.65    1.91
   7   6  -6   20.70    1.71
   6   6  -6   34.78    2.06
   6   6  -6   31.42    1.84
   6  -6  -6   30.21    2.13
  -6  -6   6   29.70    1.36
  -5  -6   6    1.31    0.94
   5   6  -6    1.16    1.07
   5   6  -6    0.11    1.32
   5  -6  -6    0.88    1.21
   4   6  -6   89.21    3.00
   4  -6  -6   94.18    3.18
  -4  -6   6   90.97    2.39
   4   6  -6   89.94    2.46
   3  -6  -6   49.69    1.46
   3  -6  -6   51.43    2.51
   3   6  -6   52.11    2.41
   3   6  -6   52.51    1.84
   2   6  -6   20.95    1.22
   2  -6  -6   22.07    1.85
   2   6  -6   20.22    1.88
   2  -6  -6   20.70    1.21
   1   6  -6    0.30    0.69
   1   6  -6    2.62    1.43
   1  -6  -6    0.74    0.86
   1  -6  -6    1.21    1.29
   0   6  -6   -0.76    1.14
   0  -6  -6    0.59    0.92
   0  -6  -6    0.82    1.08
  -1  -6  -6    1.49    1.03
  -1   6  -6    1.52    1.35
  -1  -6  -6    3.28    1.43
  -2  -6  -6    3.67    1.22
  -2   6  -6    5.30    1.41
  -2  -6  -6    6.20    1.37
  -3  -6  -6    1.16    1.18
  -3  -6  -6    1.69    1.25
  -3   6  -6    2.31    1.32
  -4  -6  -6    1.76    1.29
  -4   6  -6    1.72    1.43
  -4  -6  -6    1.36    1.38
  -5   6  -6    9.72    1.77
  -5  -6  -6    8.67    1.74
  -5  -6  -6    9.07    1.72
  -6  -6  -6    0.78    1.57
  -6   6  -6    2.22    1.47
  -6  -6  -6    1.20    1.51
  -7  -6  -6    6.27    1.85
  -7   6  -6    7.05    1.50
  -7  -6  -6    7.74    1.72
  -7   6  -6    7.00    1.91
  -8   6  -6    3.66    1.39
  -8  -6  -6    2.71    1.75
  -8  -6  -6    2.63    1.64
  -8   6  -6    5.14    1.68
  -9  -6  -6   -0.76    1.67
  -9   6  -6    0.87    1.42
  -9   6  -6    0.81    1.77
 -10  -6  -6    0.45    1.76
 -10   6  -6   -0.62    1.86
 -11   6  -6    0.77    2.04
 -11  -6  -6    0.95    1.85
 -12   6  -6   -0.08    2.16
 -12  -6  -6    2.40    2.20
 -13  -6  -6   -0.40    2.23
 -13   6  -6    1.50    2.18
 -14  -6  -6    0.99    2.55
 -14   6  -6   -0.55    2.47
 -15   6  -6    2.46    2.70
  17  -7  -6   -0.22    2.49
  17   7  -6   -0.54    2.61
  16  -7  -6    0.70    2.17
  16  -7  -6    0.36    2.09
  16   7  -6    0.78    2.29
  15   7  -6    0.51    2.04
  15  -7  -6    0.10    2.08
  15  -7  -6    2.46    1.91
  14  -7  -6    0.51    2.05
  14   7  -6    0.54    1.92
  14  -7  -6    1.47    1.81
  13  -7  -6    0.39    1.78
  13   7  -6    0.58    1.83
  13  -7  -6    0.51    1.73
  12  -7  -6    0.54    1.74
  12   7  -6    0.36    1.72
  12  -7  -6    1.66    1.76
  12   7  -6    1.44    1.57
  11  -7  -6    2.42    1.55
  11   7  -6    0.90    1.61
  11  -7  -6    0.73    1.53
  11   7  -6    1.83    1.48
  10   7  -6    0.80    1.57
  10  -7  -6    2.93    1.67
  10   7  -6    0.40    1.40
  10  -7  -6    2.32    1.73
   9   7  -6    0.86    1.49
   9   7  -6    0.39    1.38
   9  -7  -6    1.10    1.68
   8   7  -6   -0.55    1.29
   8   7  -6   -0.25    1.31
   8  -7  -6    0.60    1.49
   7   7  -6    1.52    1.31
   7   7  -6    1.05    1.36
   7  -7  -6    0.30    1.53
   6   7  -6    4.03    1.45
   6  -7  -6    3.59    1.55
  -5  -7   6    2.63    1.06
   5   7  -6    1.38    1.40
   5  -7  -6    2.26    1.57
  -4  -7   6    0.92    1.13
   4   7  -6    2.63    1.34
   4  -7  -6    1.88    1.38
  -3  -7   6    0.33    1.12
   3   7  -6    0.59    1.46
   3  -7  -6    0.18    1.24
   2  -7  -6    2.29    1.52
   2   7  -6    3.21    1.52
   1   7  -6    3.34    1.51
   1  -7  -6    3.25    1.02
   1  -7  -6    4.05    1.54
   0  -7  -6    1.49    1.04
   0   7  -6   -0.13    1.47
   0  -7  -6    0.95    1.45
  -1   7  -6    0.88    1.60
  -1  -7  -6    1.95    1.12
  -1  -7  -6    0.30    1.49
  -2  -7  -6    1.92    1.27
  -2   7  -6    1.92    1.55
  -2  -7  -6    2.70    1.48
  -3  -7  -6    0.98    1.29
  -3  -7  -6    0.20    1.37
  -3   7  -6    1.22    1.60
  -4   7  -6    1.49    1.59
  -4  -7  -6    1.58    1.44
  -4  -7  -6    1.18    1.47
  -5   7  -6    1.88    1.85
  -5  -7  -6    1.21    1.59
  -5  -7  -6    0.93    1.58
  -6  -7  -6    0.20    1.65
  -6   7  -6    2.28    1.79
  -6  -7  -6    1.48    1.54
  -7   7  -6   -0.28    1.80
  -7  -7  -6    1.15    1.62
  -7  -7  -6   -0.11    1.63
  -8  -7  -6    0.90    1.91
  -8   7  -6    0.55    1.79
  -8  -7  -6    0.43    1.77
  -9  -7  -6    0.34    2.00
  -9  -7  -6    2.35    1.83
  -9   7  -6    1.64    2.02
 -10  -7  -6   -0.11    2.09
 -10   7  -6   -0.07    2.04
 -11   7  -6    1.41    2.31
 -11  -7  -6    0.87    2.31
 -12  -7  -6    0.67    2.38
 -12   7  -6    0.79    2.43
 -13   7  -6    1.71    2.50
 -13  -7  -6    3.25    2.36
  17  -8  -6    0.41    2.68
  16  -8  -6    0.64    2.60
  16   8  -6   -0.11    2.39
  15  -8  -6    0.64    2.45
  15   8  -6    1.57    2.38
  14  -8  -6    1.47    2.10
  14   8  -6    1.94    2.31
  13   8  -6    0.70    2.17
  13  -8  -6    2.32    2.21
  12   8  -6    0.89    2.00
  12  -8  -6   -0.11    2.00
  11   8  -6    2.01    1.92
  11  -8  -6    2.18    2.04
  10   8  -6    1.20    1.66
  10   8  -6    2.16    1.63
  10  -8  -6    0.79    1.71
   9   8  -6    1.72    1.56
   9   8  -6    0.56    1.47
   9  -8  -6    0.93    1.74
   8   8  -6    1.41    1.52
   8   8  -6    1.23    1.57
   8  -8  -6    1.22    1.65
   7   8  -6    1.19    1.43
   7  -8  -6    1.09    1.61
   6   8  -6    7.57    1.71
   6  -8  -6    6.00    1.75
   5   8  -6    1.34    1.57
   5  -8  -6    1.33    1.57
  -4  -8   6    3.67    1.29
   4   8  -6    3.94    1.63
   4  -8  -6    4.01    1.59
  -3  -8   6   10.46    1.56
   3   8  -6   10.21    1.86
   3  -8  -6   11.26    2.00
  -2  -8   6    0.78    1.37
   2  -8  -6    2.03    1.77
   2   8  -6    0.08    1.39
   1   8  -6    2.28    1.67
  -1  -8   6    1.64    1.44
   1  -8  -6   -0.79    1.63
   0   8  -6    1.35    1.63
   0  -8  -6    2.14    1.48
  -1   8  -6    0.66    1.53
  -1  -8  -6    1.05    1.22
  -1  -8  -6    1.50    1.53
  -2  -8  -6   -0.13    1.34
  -2   8  -6    1.27    1.51
  -2  -8  -6    0.85    1.61
  -3  -8  -6    1.56    1.49
  -3   8  -6    1.65    1.74
  -3  -8  -6   -0.10    1.60
  -4  -8  -6   -0.47    1.51
  -4  -8  -6    0.99    1.58
  -4   8  -6    0.94    1.68
  -5   8  -6    0.19    1.77
  -5  -8  -6    0.41    1.66
  -5  -8  -6    0.35    1.70
  -6   8  -6    1.14    1.73
  -6  -8  -6    2.37    1.90
  -6  -8  -6    2.71    1.81
  -7  -8  -6    0.89    1.86
  -7   8  -6    0.03    2.10
  -7  -8  -6   -0.16    1.83
  -8  -8  -6    0.47    2.10
  -8   8  -6    0.15    2.23
  -8  -8  -6    2.34    1.90
  -9   8  -6    0.08    2.18
  -9  -8  -6   -0.34    2.16
  -9  -8  -6    0.81    1.91
 -10  -8  -6   -0.70    2.26
 -10   8  -6    0.92    2.21
 -11  -8  -6    0.82    2.56
 -11   8  -6    0.07    2.29
 -12  -8  -6    2.23    2.66
 -12   8  -6    0.28    2.41
  15   9  -6    0.58    2.61
  15  -9  -6    1.41    2.79
  14   9  -6    1.34    2.39
  14  -9  -6    0.85    2.36
  13   9  -6    0.64    2.29
  13  -9  -6    2.07    2.51
  12   9  -6    2.14    2.17
  12  -9  -6    4.36    2.32
  11   9  -6    2.66    2.04
  11  -9  -6    4.43    2.30
  10   9  -6    1.18    1.95
  10  -9  -6    2.00    2.14
   9   9  -6    2.51    1.87
   9  -9  -6    3.89    2.17
   9   9  -6    2.13    1.71
   8   9  -6    2.29    1.67
   8   9  -6    2.41    1.78
   8  -9  -6    0.80    1.82
   7   9  -6    1.13    1.61
   7  -9  -6    0.43    1.95
   6   9  -6    0.56    1.63
   6  -9  -6    1.17    1.69
   5   9  -6    1.67    1.71
   5  -9  -6    1.26    1.93
   4   9  -6    1.14    1.79
   4  -9  -6    2.39    1.94
  -3  -9   6    2.37    1.51
   3   9  -6    3.10    1.78
   3  -9  -6    0.99    1.62
  -2  -9   6    1.09    1.52
   2  -9  -6    1.39    1.92
   2   9  -6    1.89    1.72
   1   9  -6    0.42    1.63
  -1  -9   6    0.77    1.57
   1  -9  -6   -0.22    1.91
   0  -9   6    2.80    1.67
   0   9  -6    2.30    1.87
   0  -9  -6    2.14    1.88
   1  -9   6    3.49    1.77
  -1   9  -6   -0.72    1.74
  -1  -9  -6    0.84    1.63
   2  -9   6    2.95    1.94
  -2   9  -6    1.74    1.89
  -2  -9  -6    2.79    1.97
  -3   9  -6    1.04    2.06
  -3  -9  -6    0.68    1.78
  -4  -9  -6   -0.71    1.77
  -4   9  -6    0.32    2.06
  -4  -9  -6    1.44    1.71
  -5  -9  -6    0.55    1.85
  -5  -9  -6    2.52    1.88
  -5   9  -6    0.28    2.17
  -6  -9  -6   -0.52    2.05
  -6  -9  -6    0.92    2.01
  -6   9  -6    2.54    2.14
  -7   9  -6    1.70    2.33
  -7  -9  -6    1.45    2.00
  -7  -9  -6    0.47    2.10
  -8   9  -6    4.32    2.52
  -8  -9  -6    0.23    2.26
  -8  -9  -6    1.02    2.06
  -9   9  -6    0.50    2.57
  -9  -9  -6   -0.68    2.29
 -10   9  -6    1.77    2.49
 -10  -9  -6    0.40    2.52
 -11  -9  -6    0.88    2.68
  13  10  -6    1.43    2.52
  12  10  -6    1.83    2.48
  12 -10  -6    2.79    2.71
  11  10  -6    0.44    2.36
  11 -10  -6    0.66    2.45
  10  10  -6    1.29    2.17
  10 -10  -6    4.27    2.59
   9  10  -6    1.12    2.14
   9 -10  -6    0.79    2.12
   8 -10  -6    1.01    1.99
   7  10  -6   -0.98    1.81
   7 -10  -6    0.41    1.98
   6  10  -6    0.60    1.84
   6 -10  -6    0.16    2.16
   5  10  -6    1.42    1.86
   5 -10  -6    0.49    1.98
   4  10  -6    3.02    2.01
   4 -10  -6    2.69    2.19
   3  10  -6    1.12    1.92
   3 -10  -6    1.62    2.11
   2  10  -6   -0.35    1.81
   2 -10  -6   -0.94    1.88
  -1 -10   6    0.48    1.75
   1 -10  -6    0.42    2.06
   1  10  -6    0.04    2.00
   0  10  -6   -0.87    1.88
   0 -10   6    1.15    1.94
   0 -10  -6    0.56    2.08
   1 -10   6    1.70    2.03
  -1  10  -6    1.22    2.05
  -1 -10  -6    0.55    2.08
   2 -10   6    1.47    2.13
  -2  10  -6    0.40    1.99
  -2 -10  -6    1.77    1.89
   3 -10   6    0.90    2.26
  -3  10  -6    0.38    2.26
  -3 -10  -6   -0.46    2.09
   4 -10   6    3.11    2.35
  -4  10  -6    0.40    2.18
  -4 -10  -6    0.72    1.98
   5 -10   6    2.62    2.18
  -5  10  -6    1.43    2.33
  -5 -10  -6   -0.27    2.10
   6 -10   6    1.91    2.37
  -6 -10  -6    0.79    2.21
  -6  10  -6    1.41    2.50
   7 -10   6    1.76    2.35
  -7 -10  -6    1.35    2.24
  -7  10  -6    2.17    2.69
   8 -10   6    2.91    2.69
  -8  10  -6    1.15    2.82
  -9 -10  -6   -0.29    2.80
   9 -11  -6   -0.32    2.57
   8 -11  -6    0.95    2.30
   7 -11  -6    1.38    2.35
   6 -11  -6   -0.34    2.22
   5  11  -6    0.55    2.16
   5 -11  -6   -0.77    2.50
   4  11  -6    0.41    2.12
   4 -11  -6    0.90    2.17
   3  11  -6    3.21    2.28
   3 -11  -6    0.25    2.18
   2  11  -6    0.22    2.22
   2 -11  -6    0.30    2.18
   1 -11  -6    1.36    2.40
   1  11  -6    0.75    2.13
   0 -11   6   -0.65    2.15
   0 -11  -6    1.42    2.04
   0  11  -6    1.21    2.30
   1 -11   6    0.50    2.19
  -1  11  -6    0.62    2.33
  -1 -11  -6    0.38    2.22
   2 -11   6   -0.56    2.41
  -2  11  -6    0.42    2.19
  -2 -11  -6   -0.94    2.27
   3 -11   6    2.66    2.41
  -3  11  -6    3.00    2.58
  -3 -11  -6    0.32    2.40
   4 -11   6    0.80    2.58
  -4  11  -6    1.77    2.64
  -4 -11  -6    0.37    2.24
   5 -11   6    2.43    2.67
  -5  11  -6    1.30    2.89
  -5 -11  -6    1.37    2.51
   6 -11   6    1.31    2.72
  -6 -11  -6    2.57    2.59
   3  12  -6    1.22    2.50
   2  12  -6   -0.12    2.57
   2 -12  -6    0.19    2.71
   1  12  -6   -0.72    2.45
   1 -12  -6    0.43    2.55
   0 -12  -6    0.32    2.52
   0  12  -6    1.82    2.53
  -1 -12  -6    0.97    2.48
  -1  12  -6    1.62    2.53
   2 -12   6    0.24    2.61
  21   0  -7    0.66    2.59
  20   0  -7    0.38    2.13
  19   0  -7    0.64    2.22
  18   0  -7    0.29    2.01
  17   0  -7    0.71    1.88
  16   0  -7    1.34    1.72
  15   0  -7    1.27    1.46
  14   0  -7    0.81    1.38
  13   0  -7    0.78    1.31
  12   0  -7    0.54    1.29
  11   0  -7    1.05    1.09
  11   0  -7   -0.43    0.64
  10   0  -7    0.45    1.15
  10   0  -7    0.59    0.57
   9   0  -7    0.64    1.02
   9   0  -7    0.30    0.55
   8   0  -7    0.47    1.03
   8   0  -7   -0.12    0.54
   7   0  -7   -0.04    0.82
   7   0  -7    0.00    0.95
   7   0  -7    0.06    0.57
   6   0  -7    1.04    1.01
   6   0  -7    0.73    0.82
   6   0  -7    0.06    0.58
   5   0  -7    0.13    0.78
   5   0  -7    0.52    1.00
   5   0  -7    0.12    0.61
   4   0  -7    1.07    0.83
   4   0  -7   -0.02    0.64
   4   0  -7   -0.07    0.85
   3   0  -7    0.28    0.81
   3   0  -7    0.51    0.89
   3   0  -7    0.38    0.70
   3   0  -7    0.59    0.72
   2   0  -7    0.39    0.73
   2   0  -7    0.59    0.87
   2   0  -7    0.13    0.88
   2   0  -7    0.38    0.80
   1   0  -7    0.22    0.77
   1   0  -7    0.67    0.88
   1   0  -7   -0.09    0.65
   0   0  -7    0.33    0.73
   0   0  -7    0.17    0.74
  -1   0  -7   -0.13    0.70
  -1   0  -7   -0.02    0.96
  -2   0  -7    0.44    0.69
  -2   0  -7    0.52    0.81
  -3   0  -7    0.67    1.06
  -3   0  -7   -0.05    0.73
  -4   0  -7    1.27    1.05
  -4   0  -7    0.19    0.75
  -5   0  -7    1.71    1.33
  -5   0  -7    0.62    0.79
  -6   0  -7   -0.08    0.84
  -6   0  -7   -0.10    1.35
  -7   0  -7    0.26    0.91
  -7   0  -7    1.36    1.25
  -8   0  -7   -0.02    0.96
  -8   0  -7    0.90    1.24
  -9   0  -7   -0.13    1.46
 -10   0  -7   -0.22    1.33
 -11   0  -7    0.30    1.52
 -12   0  -7    0.32    1.80
 -13   0  -7    0.72    1.85
 -14   0  -7   -0.04    1.96
 -15   0  -7    0.96    2.20
 -16   0  -7    1.06    2.48
  21  -1  -7   -0.70    2.49
  21   1  -7    0.40    2.28
  20  -1  -7   -0.98    2.19
  20   1  -7    0.37    2.33
  19  -1  -7    1.42    2.00
  19   1  -7    0.51    1.98
  18  -1  -7    1.50    1.84
  18   1  -7    1.79    2.03
  17  -1  -7    0.11    1.77
  17   1  -7    0.79    1.79
  16  -1  -7    0.73    1.66
  16   1  -7    0.69    1.64
  15  -1  -7    1.09    1.67
  15   1  -7    0.18    1.62
  14  -1  -7   -0.49    1.53
  14   1  -7    0.30    1.47
  13  -1  -7    4.14    1.37
  13   1  -7    5.02    1.63
  12  -1  -7   68.43    1.96
  12  -1  -7   71.99    2.93
  12   1  -7   74.64    2.97
  11  -1  -7    8.29    1.40
  11   1  -7    8.53    1.51
  11  -1  -7    6.40    0.92
  10  -1  -7   13.34    1.50
  10   1  -7   14.72    1.56
  10  -1  -7   16.17    1.10
   9  -1  -7   10.02    1.40
   9   1  -7    9.32    1.37
   9  -1  -7    7.54    0.89
   9   1  -7    8.12    1.35
   8   1  -7   99.03    2.80
   8  -1  -7  103.41    2.91
   8   1  -7  104.17    2.82
   8  -1  -7  102.11    2.18
   7  -1  -7    0.50    1.02
   7   1  -7    0.91    0.98
   7   1  -7    0.98    0.91
   7  -1  -7    0.83    0.72
   6  -1  -7    5.78    1.13
   6  -1  -7    5.66    0.82
   6   1  -7    6.16    1.21
   6   1  -7    7.90    1.00
   5  -1  -7    0.14    0.88
   5   1  -7    0.04    0.79
   5  -1  -7   -0.02    0.70
   5   1  -7    0.89    0.84
   4  -1  -7   49.11    1.61
   4  -1  -7   52.58    1.86
   4   1  -7   52.93    1.87
   4   1  -7   50.90    1.65
   4  -1  -7   50.80    1.64
   4  -1  -7   52.24    1.85
   3  -1  -7  105.16    2.27
   3  -1  -7  102.61    2.39
   3   1  -7  100.11    2.08
   3  -1  -7  103.29    2.32
   3  -1  -7  103.04    2.33
   3   1  -7  101.93    2.42
   2  -1  -7  145.14    2.70
   2  -1  -7  148.77    2.67
   2   1  -7  145.71    2.92
   2   1  -7  150.79    2.87
   2  -1  -7  149.09    2.76
   2  -1  -7  154.54    2.90
   2   1  -7  148.33    2.33
   1  -1  -7  113.22    2.23
   1  -1  -7  121.16    2.72
   1   1  -7  121.68    2.78
   1   1  -7  117.49    1.98
   1  -1  -7  117.26    2.52
   1   1  -7  117.77    2.56
   0  -1  -7    4.40    0.96
   0   1  -7    3.96    0.88
   0   1  -7    3.75    0.89
   0  -1  -7    4.56    1.05
   0  -1  -7    4.56    0.76
  -1   1  -7    2.05    1.03
  -1  -1  -7    2.28    0.86
  -1   1  -7    3.23    0.88
  -1  -1  -7    2.96    1.04
  -1  -1  -7    3.57    0.73
  -2  -1  -7   27.57    1.56
  -2  -1  -7   29.84    1.17
  -2   1  -7   30.05    1.44
  -2   1  -7   27.60    1.65
  -3   1  -7   12.65    1.27
  -3  -1  -7   13.42    1.39
  -3   1  -7   12.65    1.14
  -3  -1  -7   10.84    0.85
  -4  -1  -7    5.74    0.78
  -4   1  -7    5.23    1.12
  -4  -1  -7    6.68    1.24
  -4   1  -7    7.40    1.03
  -5  -1  -7   91.09    2.90
  -5   1  -7   89.06    2.82
  -5   1  -7   90.97    2.44
  -5  -1  -7   90.55    1.87
  -6   1  -7    1.78    1.33
  -6  -1  -7    3.60    1.35
  -6   1  -7    2.53    1.06
  -6  -1  -7    2.96    0.77
  -7   1  -7   18.91    1.86
  -7  -1  -7   19.85    1.86
  -7  -1  -7   16.85    1.08
  -7   1  -7   17.94    1.50
   8  -1   7    1.19    0.85
  -8   1  -7    1.10    1.37
  -8  -1  -7    1.43    1.53
  -8   1  -7    0.62    1.11
  -9   1  -7    1.23    1.47
  -9  -1  -7   -0.12    1.41
  -9   1  -7    0.20    1.16
 -10   1  -7    0.51    1.25
 -10   1  -7    0.66    1.36
 -10  -1  -7    0.25    1.54
 -11   1  -7    0.06    1.64
 -11  -1  -7    2.10    1.73
 -12   1  -7    1.71    1.68
 -12  -1  -7    1.11    1.71
 -13   1  -7    1.04    1.88
 -13  -1  -7    0.71    1.83
 -14   1  -7   -0.55    1.93
 -14  -1  -7    0.04    1.94
 -15   1  -7    0.71    2.11
 -15  -1  -7    0.44    2.26
 -16   1  -7   -0.52    2.36
 -17   1  -7    0.45    2.57
  21  -2  -7   -0.98    2.40
  21   2  -7    0.57    2.48
 -20  -2   7    0.47    2.28
  20  -2  -7    1.12    2.31
  20   2  -7   -0.10    2.42
  19  -2  -7   -0.16    2.15
  19   2  -7    1.17    2.06
  18  -2  -7    0.19    1.84
  18   2  -7    2.28    1.93
  17  -2  -7    0.91    1.89
  17   2  -7    0.92    1.82
  16  -2  -7    1.65    1.70
  16   2  -7    0.87    1.75
  15  -2  -7    3.37    1.74
  15   2  -7    1.31    1.67
  14  -2  -7    2.61    1.43
  14   2  -7    3.23    1.64
  13   2  -7   38.39    2.51
  13  -2  -7   36.36    1.79
  13  -2  -7   35.14    2.42
  12   2  -7   13.88    1.65
  12  -2  -7   14.72    1.74
  12  -2  -7   12.50    1.28
  11  -2  -7   61.50    2.73
  11   2  -7   60.94    2.56
  11  -2  -7   59.07    2.03
  10   2  -7    2.10    1.14
  10  -2  -7    1.45    1.24
  10   2  -7    0.79    1.05
  10  -2  -7    1.92    0.95
   9  -2  -7    3.62    1.31
   9   2  -7    1.45    1.02
   9   2  -7    3.67    1.17
   9  -2  -7    3.23    0.90
   8  -2  -7    0.60    0.90
   8   2  -7    0.67    1.16
   8   2  -7    1.75    0.94
   8  -2  -7    1.17    0.90
   7  -2  -7   63.76    2.37
   7   2  -7   58.32    2.21
   7   2  -7   58.08    2.05
   7  -2  -7   65.31    2.00
  -7  -2   7   56.80    0.87
   6   2  -7   53.64    2.14
   6  -2  -7   51.21    2.10
   6  -2  -7   53.62    1.87
   6   2  -7   53.71    1.88
   5  -2  -7  112.68    2.82
   5   2  -7  111.23    2.41
   5  -2  -7  117.82    2.59
   5   2  -7  119.75    2.93
   4  -2  -7   61.37    2.11
   4  -2  -7   61.50    1.99
   4   2  -7   65.42    1.78
   4   2  -7   64.42    2.20
   4  -2  -7   59.66    1.65
   3  -2  -7    2.08    0.83
   3   2  -7    2.50    1.07
   3  -2  -7    2.06    0.77
   3   2  -7    2.31    0.68
   3  -2  -7    2.05    0.91
   2  -2  -7   46.87    1.61
   2   2  -7   46.22    1.30
   2   2  -7   50.84    1.97
   2  -2  -7   45.34    1.75
   2  -2  -7   46.32    1.75
   1   2  -7    2.04    1.00
   1  -2  -7    0.78    0.81
   1   2  -7    1.26    0.51
   1   2  -7    1.39    0.88
   1  -2  -7    1.14    0.88
   0   2  -7   45.70    1.92
   0  -2  -7   41.98    1.73
   0   2  -7   41.93    1.81
   0  -2  -7   45.72    1.36
   0  -2  -7   43.02    1.84
  -1   2  -7    9.56    1.24
  -1  -2  -7   11.77    0.84
  -1  -2  -7   11.16    1.22
  -1   2  -7   10.73    1.23
  -1  -2  -7   11.13    1.18
  -2   2  -7    0.44    0.88
  -2   2  -7    0.59    0.88
  -2  -2  -7    0.35    0.98
  -2  -2  -7    0.23    0.56
  -2  -2  -7    0.95    1.08
   2  -2   7    0.21    0.27
  -3   2  -7   51.51    2.11
  -3  -2  -7   50.07    2.09
  -3  -2  -7   48.09    1.20
   3  -2   7   46.07    0.72
  -3   2  -7   47.74    1.96
  -3  -2  -7   47.19    2.18
  -4  -2  -7    8.03    0.62
  -4   2  -7    8.67    1.30
  -4  -2  -7    9.10    1.42
  -4   2  -7    8.50    1.25
  -5   2  -7   12.61    1.57
  -5  -2  -7    8.68    0.60
  -5  -2  -7    7.76    1.52
   5  -2   7    9.37    0.55
  -5   2  -7    9.10    1.28
  -6   2  -7   46.84    2.09
  -6   2  -7   49.67    2.43
  -6  -2  -7   51.20    2.50
  -7   2  -7   10.13    1.46
  -7  -2  -7   11.04    1.82
  -7   2  -7   12.98    1.71
  -8   2  -7   28.13    2.13
  -8  -2  -7   29.73    2.20
  -8   2  -7   28.92    1.92
  -9   2  -7    2.62    1.32
  -9   2  -7    0.13    1.45
  -9  -2  -7    1.32    1.38
 -10   2  -7    1.45    1.34
 -10   2  -7    1.65    1.56
 -10  -2  -7    1.51    1.68
 -11   2  -7    0.54    1.44
 -11   2  -7    0.03    1.40
 -11  -2  -7    0.78    1.52
 -12   2  -7    0.96    1.68
 -12  -2  -7   -0.74    1.91
 -13   2  -7   -0.82    1.78
 -13  -2  -7    0.59    2.03
 -14  -2  -7    1.02    2.13
 -14   2  -7    1.54    2.04
 -15   2  -7    1.77    2.26
 -15  -2  -7   -0.29    2.26
 -16  -2  -7   -0.16    2.65
 -16   2  -7    0.52    2.36
  21  -3  -7   -0.56    2.60
 -21  -3   7    1.86    2.68
  20   3  -7    1.01    2.38
  19  -3  -7    1.30    2.09
  19   3  -7    1.18    2.29
  18  -3  -7    0.40    2.09
  18   3  -7   -0.01    2.15
  17  -3  -7    2.15    1.98
  17   3  -7    1.75    1.72
  16  -3  -7    1.31    1.84
  16   3  -7    0.75    1.85
  15  -3  -7    0.61    1.64
  15   3  -7    1.00    1.51
  14  -3  -7    2.65    1.34
  14  -3  -7    2.47    1.68
  14   3  -7    2.26    1.58
  13  -3  -7    1.25    1.53
  13   3  -7    0.17    1.52
  13  -3  -7   -0.08    1.20
  12  -3  -7   50.43    2.60
  12  -3  -7   46.80    2.15
  12   3  -7   50.81    2.60
  11   3  -7    7.48    1.41
  11  -3  -7    6.98    1.35
  11  -3  -7   10.89    1.37
  11   3  -7   10.00    1.60
  10   3  -7   12.61    1.58
  10  -3  -7   15.15    1.77
  10   3  -7   13.36    1.50
  10  -3  -7   12.27    1.35
   9  -3  -7    9.93    1.52
   9  -3  -7   10.57    1.30
   9   3  -7    8.74    1.45
   9   3  -7   10.24    1.35
   8  -3  -7   39.40    2.12
   8   3  -7   41.24    2.01
   8   3  -7   38.65    2.08
   8  -3  -7   38.98    1.81
   7  -3  -7   36.61    2.02
   7   3  -7   36.82    1.91
  -7  -3   7   33.53    0.60
   7  -3  -7   34.61    1.72
   7   3  -7   35.33    1.80
   6  -3  -7   88.68    2.73
   6   3  -7   87.71    2.63
   6   3  -7   88.08    2.39
   6  -3  -7   84.99    2.48
   5  -3  -7   10.45    0.82
   5   3  -7    9.67    1.02
   5  -3  -7    8.88    1.33
   5  -3  -7    8.49    1.15
   5   3  -7   11.35    1.37
   4  -3  -7   91.73    1.91
   4  -3  -7   97.25    2.75
   4   3  -7   92.58    2.09
   4  -3  -7   95.85    2.63
   4   3  -7   90.87    2.68
   3  -3  -7  223.66    3.05
   3   3  -7  227.45    4.00
   3   3  -7  223.26    2.87
   3  -3  -7  233.17    3.91
   3  -3  -7  239.33    4.07
   2   3  -7  174.17    2.29
   2   3  -7  179.07    3.58
   2  -3  -7  174.78    3.44
   2  -3  -7  169.86    2.81
   1   3  -7    3.70    0.51
   1  -3  -7    3.39    0.86
   1   3  -7    4.13    1.05
   1  -3  -7    3.61    1.01
   0   3  -7    6.14    0.37
   0   3  -7    6.11    1.16
   0  -3  -7    6.67    1.02
   0  -3  -7    7.11    1.17
   0   3  -7    6.54    1.23
  -1  -3  -7   37.25    1.75
  -1   3  -7   35.83    1.82
  -1  -3  -7   33.88    1.86
  -1   3  -7   35.71    1.82
  -2  -3  -7   69.97    2.37
  -2   3  -7   69.34    2.49
  -2  -3  -7   72.45    2.62
  -2   3  -7   74.48    2.52
  -3   3  -7    0.88    1.16
  -3  -3  -7    1.25    1.05
  -3   3  -7    0.45    1.15
  -3  -3  -7    1.02    1.21
  -4   3  -7    5.70    1.23
  -4  -3  -7    6.16    1.27
  -4   3  -7    4.60    1.26
  -4  -3  -7    5.50    1.36
  -5  -3  -7   11.71    1.62
  -5   3  -7    8.59    1.50
  -5   3  -7   12.05    1.48
  -6   3  -7    1.18    1.31
  -6  -3  -7    1.77    1.44
  -6   3  -7    1.80    1.36
  -7   3  -7   61.30    2.72
  -7  -3  -7   58.92    2.79
  -7   3  -7   58.53    2.57
  -8   3  -7   13.69    1.79
  -8  -3  -7   13.35    1.95
  -8   3  -7   13.21    1.72
  -9  -3  -7    1.15    1.41
  -9   3  -7    0.63    1.38
  -9   3  -7    2.09    1.44
 -10   3  -7    0.32    1.41
 -10  -3  -7    2.09    1.78
 -10   3  -7    0.20    1.41
 -11   3  -7    0.92    1.62
 -11  -3  -7   -0.35    1.56
 -11   3  -7    0.56    1.51
 -12   3  -7    2.26    1.73
 -12  -3  -7    1.35    1.76
 -12   3  -7    1.10    1.75
 -13   3  -7   -0.75    1.81
 -13  -3  -7    1.01    1.86
 -14   3  -7    0.56    2.00
 -14  -3  -7    2.21    2.28
 -15   3  -7    2.88    2.24
 -15  -3  -7    1.07    2.44
  20  -4  -7   -0.01    2.31
  20   4  -7    3.28    2.77
  19  -4  -7    0.78    2.30
  18  -4  -7    0.10    2.19
  18   4  -7    2.67    2.26
  17  -4  -7    0.92    2.04
  17   4  -7   -0.89    1.95
  16  -4  -7    2.07    1.89
  16   4  -7    2.64    1.79
  15  -4  -7    2.94    1.62
  15  -4  -7    3.72    1.88
  15   4  -7    2.43    1.87
  14  -4  -7    0.08    1.40
  14  -4  -7   -0.20    1.58
  14   4  -7    0.72    1.55
  13  -4  -7    0.41    1.57
  13   4  -7    1.11    1.54
  13  -4  -7    1.19    1.37
  12  -4  -7    1.34    1.56
  12   4  -7    2.29    1.46
  12   4  -7    0.72    1.58
  12  -4  -7    1.01    1.25
  11  -4  -7    7.99    1.69
  11   4  -7    6.80    1.48
  11   4  -7    7.14    1.60
  11  -4  -7    8.83    1.43
  10   4  -7    2.39    1.38
  10  -4  -7    0.08    1.28
  10   4  -7    2.54    1.26
  10  -4  -7    0.70    1.12
   9  -4  -7    4.56    1.47
   9   4  -7    4.23    1.25
   9   4  -7    3.54    1.35
   9  -4  -7    3.01    1.17
   8  -4  -7    1.94    1.15
   8   4  -7    1.60    1.17
   8   4  -7    0.67    1.14
   8  -4  -7    1.55    1.14
   7   4  -7   16.34    1.66
   7  -4  -7   16.58    1.71
   7   4  -7   18.83    1.47
   7  -4  -7   16.90    1.52
  -7  -4   7   16.33    0.61
   6  -4  -7   20.36    1.76
   6   4  -7   21.64    1.71
   6   4  -7   20.28    1.43
   6  -4  -7   19.69    1.56
   5   4  -7   50.29    1.83
   5  -4  -7   49.64    1.30
   5  -4  -7   51.31    2.27
   5  -4  -7   51.30    2.27
   5   4  -7   52.28    2.22
   4  -4  -7    3.63    0.72
   4   4  -7    2.86    1.22
   4  -4  -7    4.35    1.24
   4   4  -7    3.67    0.90
   3  -4  -7   21.22    1.14
   3  -4  -7   24.21    1.73
   3   4  -7   21.62    1.11
   3   4  -7   21.82    1.71
   2  -4  -7    2.68    0.81
   2   4  -7    3.86    1.30
   2   4  -7    4.14    0.67
   2  -4  -7    4.19    1.18
   1  -4  -7    0.77    0.82
   1   4  -7    0.41    0.44
   1  -4  -7    0.95    1.11
   1   4  -7    0.68    0.98
   0   4  -7    1.81    1.12
   0  -4  -7    1.28    0.93
   0  -4  -7    1.17    0.91
  -1   4  -7   16.28    1.49
  -1  -4  -7   14.54    1.31
  -1  -4  -7   13.02    1.51
  -2  -4  -7    7.78    1.32
  -2   4  -7    5.63    1.25
  -2  -4  -7    5.88    1.42
  -2   4  -7    5.78    1.20
  -3   4  -7    3.49    1.12
  -3  -4  -7    3.31    1.15
  -3   4  -7    2.71    1.31
  -3  -4  -7    1.86    1.18
  -4   4  -7    4.24    1.32
  -4  -4  -7    6.09    1.38
  -4  -4  -7    4.90    1.40
  -4   4  -7    3.12    1.23
  -5  -4  -7    6.73    1.46
  -5   4  -7    6.36    1.34
  -5  -4  -7    6.77    1.60
  -5   4  -7    6.36    1.58
  -6   4  -7    0.38    1.39
  -6   4  -7    0.52    1.33
  -6  -4  -7    1.32    1.50
  -6  -4  -7    2.22    1.29
  -7   4  -7    2.64    1.34
  -7   4  -7    1.97    1.58
  -7  -4  -7    2.63    1.51
  -8   4  -7    1.03    1.43
  -8   4  -7    0.52    1.44
  -8  -4  -7    0.78    1.63
  -9   4  -7    0.40    1.38
  -9  -4  -7    0.88    1.71
  -9   4  -7    2.48    1.49
 -10   4  -7    0.47    1.56
 -10  -4  -7    0.82    1.73
 -10   4  -7    0.19    1.67
 -11   4  -7    1.56    1.65
 -11  -4  -7    1.29    1.64
 -12   4  -7    1.21    1.68
 -12  -4  -7    1.20    1.89
 -12   4  -7    0.96    1.91
 -13   4  -7    0.98    1.85
 -13  -4  -7    0.24    2.15
 -13   4  -7    0.35    1.98
 -14  -4  -7    2.42    2.51
 -15  -4  -7    0.50    2.39
  20  -5  -7    1.08    2.41
  19  -5  -7    2.10    2.40
  19   5  -7    0.73    2.60
  18  -5  -7    1.99    2.28
  18   5  -7   -0.41    2.42
  17  -5  -7    1.13    2.03
  17   5  -7    1.71    2.27
  16  -5  -7    1.59    1.84
  16  -5  -7   -0.36    1.85
  16   5  -7    0.05    2.06
  15  -5  -7    2.02    1.75
  15  -5  -7    3.05    1.84
  15   5  -7    2.49    1.73
  14  -5  -7    0.41    1.56
  14  -5  -7    1.62    1.60
  14   5  -7    0.37    1.73
  13  -5  -7    0.60    1.62
  13   5  -7    0.55    1.48
  13   5  -7    1.41    1.63
  13  -5  -7   -0.17    1.45
  12  -5  -7    1.50    1.62
  12   5  -7    1.01    1.45
  12   5  -7   -0.04    1.59
  12  -5  -7    1.08    1.36
  11  -5  -7    0.99    1.38
  11   5  -7    0.62    1.37
  11   5  -7    0.97    1.38
  11  -5  -7    0.55    1.33
  10  -5  -7    2.01    1.51
  10   5  -7    0.53    1.33
  10  -5  -7    0.70    1.24
  10   5  -7    0.69    1.30
   9  -5  -7    1.62    1.37
   9   5  -7    2.09    1.31
   9  -5  -7    1.44    1.30
   9   5  -7    1.56    1.32
   8  -5  -7   11.95    1.71
   8   5  -7   12.99    1.55
   8   5  -7   14.04    1.53
   8  -5  -7   12.33    1.58
   7   5  -7    1.89    1.30
   7  -5  -7    0.15    1.33
   7  -5  -7    0.51    1.32
   7   5  -7    0.60    1.07
  -6  -5   7    2.85    0.77
   6   5  -7    2.52    1.18
   6  -5  -7    2.62    1.18
   6  -5  -7    3.27    1.17
   6   5  -7    3.15    1.11
   5   5  -7    0.15    0.96
   5   5  -7    0.34    1.23
   5  -5  -7   -0.02    1.07
   4  -5  -7    1.06    0.64
   4   5  -7    1.18    1.28
   4  -5  -7    1.69    1.32
   4   5  -7    1.63    0.92
   3   5  -7   36.75    2.06
   3  -5  -7   33.71    1.35
   3  -5  -7   35.09    2.05
   3   5  -7   34.75    1.40
   2  -5  -7    7.07    0.96
   2   5  -7    7.84    0.81
   2   5  -7    8.16    1.50
   2  -5  -7    7.45    1.36
   1  -5  -7    0.89    0.86
   1   5  -7    0.75    0.52
   1  -5  -7    1.38    1.09
   1   5  -7    2.44    1.34
   0   5  -7    5.61    1.39
   0  -5  -7    7.47    1.14
   0  -5  -7    5.91    1.37
  -1   5  -7    1.11    1.38
  -1  -5  -7    1.44    1.06
  -1  -5  -7    2.87    1.38
  -2   5  -7    7.55    1.50
  -2  -5  -7    7.91    1.32
  -2  -5  -7    9.00    1.48
  -3  -5  -7    2.90    1.30
  -3   5  -7    1.91    1.53
  -3  -5  -7    1.93    1.38
  -4   5  -7    4.15    1.35
  -4  -5  -7    3.51    1.28
  -4  -5  -7    3.37    1.46
  -4   5  -7    3.71    1.56
  -5   5  -7    0.37    1.44
  -5   5  -7   -0.34    1.32
  -5  -5  -7    0.16    1.29
  -5  -5  -7    0.12    1.32
  -6   5  -7    4.88    1.69
  -6  -5  -7    4.53    1.61
  -6   5  -7    3.18    1.45
  -6  -5  -7    3.84    1.62
  -7   5  -7   -0.10    1.61
  -7   5  -7    0.91    1.41
  -7  -5  -7    1.79    1.59
  -7  -5  -7    0.26    1.42
  -8  -5  -7    0.38    1.53
  -8   5  -7    0.67    1.65
  -8   5  -7    2.77    1.47
  -9   5  -7    0.31    1.49
  -9  -5  -7    0.45    1.68
  -9   5  -7   -0.06    1.76
 -10  -5  -7    1.55    1.66
 -10   5  -7   -0.54    1.67
 -10   5  -7    0.15    1.60
 -11   5  -7   -0.37    1.65
 -11  -5  -7    1.82    1.86
 -11   5  -7    0.36    1.89
 -12  -5  -7    3.23    2.01
 -12   5  -7   -0.54    2.04
 -13  -5  -7    0.23    2.21
 -13   5  -7    0.32    2.17
 -14   5  -7    1.47    2.46
 -14  -5  -7    2.53    2.70
  19  -6  -7    0.29    2.38
  18  -6  -7    1.25    2.31
  18   6  -7   -0.54    2.28
  17  -6  -7    2.29    2.22
  17   6  -7    2.26    2.20
  16  -6  -7    0.78    2.00
  16   6  -7    1.75    2.00
  16  -6  -7    0.48    2.06
  15  -6  -7    2.79    1.96
  15   6  -7    1.36    1.86
  15  -6  -7    3.57    1.96
  14  -6  -7    2.71    1.87
  14   6  -7    3.78    2.01
  14  -6  -7    2.24    1.82
  13   6  -7    5.98    1.68
  13  -6  -7    4.19    1.93
  13   6  -7    4.93    1.93
  13  -6  -7    6.19    1.81
  12  -6  -7    0.58    1.76
  12   6  -7    1.78    1.56
  12  -6  -7    1.63    1.58
  12   6  -7    0.50    1.57
  11   6  -7    1.07    1.54
  11  -6  -7   -0.15    1.46
  11   6  -7    1.90    1.48
  11  -6  -7   -0.01    1.58
  10   6  -7    2.86    1.54
  10  -6  -7    3.63    1.66
  10   6  -7    2.98    1.56
  10  -6  -7    3.22    1.67
   9   6  -7    0.17    1.37
   9  -6  -7    0.85    1.49
   9   6  -7    0.64    1.34
   9  -6  -7    0.46    1.48
   8   6  -7    1.47    1.43
   8   6  -7    1.62    1.31
   8  -6  -7    1.43    1.31
   8  -6  -7    0.94    1.40
   7   6  -7   16.56    1.73
   7  -6  -7   15.82    1.77
   7   6  -7   18.03    1.65
   6   6  -7    0.20    1.10
   6   6  -7    0.28    1.18
   6  -6  -7    1.29    1.44
   5   6  -7   11.89    1.31
   5  -6  -7   14.43    1.71
  -5  -6   7   15.38    1.27
   5   6  -7   12.52    1.61
   4   6  -7   74.59    2.22
   4  -6  -7   76.12    3.04
   4   6  -7   79.53    3.03
   3   6  -7    3.31    0.91
   3  -6  -7    3.24    0.84
   3   6  -7    3.71    1.33
   3  -6  -7    2.96    1.27
   2  -6  -7    1.54    0.88
   2   6  -7    2.17    1.26
   2  -6  -7    1.85    1.37
   2   6  -7    1.73    0.78
   1  -6  -7    2.04    0.98
   1  -6  -7    1.61    1.25
   1   6  -7    2.49    1.33
   0  -6  -7    4.03    1.11
   0   6  -7    4.58    1.32
   0  -6  -7    4.90    1.34
  -1   6  -7   -0.16    1.25
  -1  -6  -7    1.07    1.13
  -1  -6  -7    1.03    1.29
  -2  -6  -7    0.74    1.15
  -2   6  -7    0.82    1.48
  -2  -6  -7   -0.41    1.41
  -3  -6  -7    1.18    1.28
  -3   6  -7   -0.05    1.55
  -3  -6  -7    1.71    1.46
  -4  -6  -7    0.33    1.29
  -4  -6  -7    1.28    1.35
  -4   6  -7    0.17    1.39
  -5  -6  -7   -0.01    1.36
  -5  -6  -7    1.07    1.58
  -5   6  -7    1.07    1.41
  -6   6  -7    6.33    1.75
  -6  -6  -7    6.94    1.65
  -6  -6  -7    4.70    1.61
  -7   6  -7    0.84    1.83
  -7  -6  -7    0.97    1.50
  -7   6  -7    1.04    1.34
  -7  -6  -7    1.07    1.73
  -8   6  -7    0.92    1.43
  -8   6  -7    2.39    1.93
  -8  -6  -7    2.45    1.72
  -9   6  -7    1.96    2.00
  -9  -6  -7    0.55    1.80
  -9   6  -7    0.76    1.54
 -10   6  -7    1.64    1.90
 -10  -6  -7    0.39    1.99
 -11   6  -7    0.36    1.97
 -11  -6  -7    1.68    2.18
 -12   6  -7    0.82    2.17
 -12  -6  -7    1.39    2.42
 -13   6  -7    2.21    2.38
 -13  -6  -7    0.65    2.39
 -14   6  -7    0.44    2.67
  17  -7  -7    0.96    2.32
  17   7  -7    1.83    2.41
  17  -7  -7    0.23    2.51
  16  -7  -7    1.59    2.20
  16   7  -7    0.24    2.24
  16  -7  -7    1.57    2.31
  15  -7  -7    1.51    2.11
  15   7  -7    0.62    2.07
  15  -7  -7    1.35    2.16
  14  -7  -7    1.32    1.91
  14   7  -7    3.01    2.10
  14  -7  -7    2.52    1.94
  13   7  -7    0.15    2.01
  13  -7  -7    1.74    1.95
  13   7  -7    1.15    1.66
  13  -7  -7    1.86    2.00
  12   7  -7   12.57    2.13
  12  -7  -7   14.70    2.30
  12   7  -7   13.48    2.04
  12  -7  -7   15.22    2.29
  11   7  -7    4.53    1.82
  11  -7  -7    3.97    1.87
  11   7  -7    4.70    1.67
  11  -7  -7    2.82    1.67
  10   7  -7    2.91    1.62
  10   7  -7    2.04    1.55
  10  -7  -7    4.32    1.78
   9   7  -7    8.45    1.68
   9   7  -7    9.86    1.76
   9  -7  -7    8.80    1.87
   8   7  -7    0.97    1.32
   8   7  -7    1.65    1.43
   8  -7  -7    1.34    1.44
   7   7  -7    3.82    1.41
   7   7  -7    2.47    1.40
   7  -7  -7    4.09    1.71
   6   7  -7    3.53    1.29
   6   7  -7    3.45    1.47
   6  -7  -7    4.71    1.69
   5   7  -7   15.46    1.51
   5   7  -7   18.87    2.03
   5  -7  -7   15.47    1.91
   4   7  -7    6.66    1.23
  -4  -7   7    6.40    1.29
   4   7  -7    4.35    1.46
   4  -7  -7    6.47    1.82
   3   7  -7    1.76    1.30
   3  -7  -7    3.21    1.62
   2   7  -7    0.93    1.48
   2  -7  -7    0.36    1.53
   1   7  -7    5.67    1.46
   1  -7  -7    5.46    1.18
   1  -7  -7    7.29    1.76
   0   7  -7    0.75    1.35
   0  -7  -7    0.49    1.14
   0  -7  -7    1.39    1.46
  -1   7  -7    5.92    1.79
  -1  -7  -7    6.71    1.40
  -1  -7  -7    6.89    1.55
  -2   7  -7    8.89    1.93
  -2  -7  -7   11.41    1.59
  -2  -7  -7    7.87    1.63
  -3  -7  -7    1.00    1.33
  -3   7  -7   -0.13    1.74
  -3  -7  -7    0.32    1.38
  -4   7  -7    1.16    1.70
  -4  -7  -7    0.27    1.46
  -4  -7  -7    1.87    1.46
  -5  -7  -7    0.98    1.67
  -5  -7  -7    0.49    1.53
  -5   7  -7   -0.20    1.67
  -6  -7  -7    2.21    1.56
  -6  -7  -7    1.43    1.71
  -6   7  -7    1.70    1.97
  -7   7  -7    3.53    1.85
  -7  -7  -7    3.79    1.75
  -7  -7  -7    2.02    1.78
  -8   7  -7    1.76    1.86
  -8  -7  -7    3.42    2.04
  -8  -7  -7    2.90    2.00
  -9   7  -7    0.59    2.01
  -9  -7  -7    0.55    1.86
 -10  -7  -7    0.36    2.10
 -10   7  -7    2.20    2.26
 -11   7  -7    1.81    2.43
 -11  -7  -7    2.73    2.36
 -12   7  -7    0.36    2.61
 -12  -7  -7    0.14    2.37
 -13   7  -7    0.59    2.71
  17  -8  -7    1.16    2.79
  16   8  -7   -0.43    2.67
  16  -8  -7    0.34    2.59
  15  -8  -7    4.27    2.27
  15   8  -7    0.85    2.45
  15  -8  -7    2.47    2.50
  14  -8  -7    0.27    2.08
  14   8  -7    1.27    2.18
  13   8  -7    1.60    2.08
  13  -8  -7    4.15    2.21
  12   8  -7    2.28    2.09
  12  -8  -7    2.21    2.04
  11   8  -7    1.16    1.84
  11   8  -7    2.48    1.75
  11  -8  -7    1.71    1.84
  10   8  -7    4.04    1.85
  10   8  -7    5.38    1.83
  10  -8  -7    4.29    2.09
   9   8  -7    0.72    1.63
   9  -8  -7    1.00    1.87
   9   8  -7    0.27    1.57
   8   8  -7    1.73    1.56
   8   8  -7    1.55    1.67
   8  -8  -7    2.98    1.90
   7   8  -7    4.91    1.58
   7   8  -7    4.24    1.64
   7  -8  -7    6.45    1.76
   6   8  -7    0.25    1.31
   6   8  -7    0.55    1.55
   6  -8  -7    1.81    1.87
   5   8  -7   15.00    2.03
   5  -8  -7   17.84    2.34
   4   8  -7   12.91    1.97
   4  -8  -7   12.67    2.01
  -3  -8   7    2.75    1.36
   3   8  -7    2.14    1.52
   3  -8  -7    1.81    1.82
  -2  -8   7    2.96    1.52
   2   8  -7    2.84    1.66
   2  -8  -7    1.89    1.57
   1  -8  -7    0.39    1.52
   1   8  -7    1.30    1.67
   0   8  -7    0.92    1.48
   0  -8  -7    1.35    1.75
  -1   8  -7    1.56    1.71
  -1  -8  -7    0.19    1.47
  -2  -8  -7   -0.17    1.44
  -2  -8  -7    0.06    1.77
  -2   8  -7    0.13    1.73
  -3  -8  -7    1.14    1.53
  -3   8  -7    0.12    1.74
  -3  -8  -7    2.08    1.79
  -4  -8  -7    0.90    1.62
  -4  -8  -7    1.60    1.79
  -5  -8  -7    1.33    1.68
  -5  -8  -7    0.18    1.84
  -5   8  -7   -0.65    1.76
  -6  -8  -7    2.57    1.79
  -6  -8  -7    3.49    2.02
  -6   8  -7    5.16    2.27
  -7  -8  -7    1.42    1.89
  -7  -8  -7   -0.02    1.89
  -7   8  -7    1.11    1.98
  -8   8  -7    0.54    2.06
  -8  -8  -7    1.28    2.09
  -8  -8  -7    0.34    1.99
  -9   8  -7    2.14    2.29
  -9  -8  -7    0.47    2.15
  -9  -8  -7    2.49    2.11
 -10   8  -7    1.02    2.48
 -10  -8  -7    0.65    2.41
 -11   8  -7    0.23    2.69
 -11  -8  -7    1.74    2.51
  15  -9  -7    1.27    2.61
  15   9  -7    0.41    2.63
  14   9  -7    1.83    2.36
  14  -9  -7    1.59    2.63
  13   9  -7    1.15    2.41
  13  -9  -7    0.66    2.41
  12   9  -7    0.58    2.25
  12  -9  -7    0.58    2.20
  11   9  -7    1.94    2.07
  11  -9  -7    1.17    2.32
  10   9  -7    0.57    1.89
  10  -9  -7   -0.23    2.05
   9   9  -7    1.51    1.82
   9   9  -7    0.87    1.84
   9  -9  -7    1.08    2.21
   8   9  -7   -0.20    1.73
   8  -9  -7    1.17    2.15
   7   9  -7    2.87    1.90
   7  -9  -7   -0.08    1.99
   6   9  -7   -0.02    1.70
   6  -9  -7    1.07    1.82
   5   9  -7   -0.25    1.74
   5  -9  -7    0.52    1.75
   4   9  -7    2.19    1.88
   4  -9  -7    2.74    1.74
   3   9  -7    0.87    1.66
   3  -9  -7    0.19    1.81
  -2  -9   7    0.83    1.57
   2   9  -7    0.91    1.73
   2  -9  -7    0.75    1.83
  -1  -9   7    1.09    1.62
   1  -9  -7    0.90    1.91
   1   9  -7    1.42    1.70
   0   9  -7    0.88    1.94
   0  -9   7    2.40    1.78
   0  -9  -7    1.98    1.95
   1  -9   7    1.37    1.86
  -1   9  -7    1.77    1.96
  -1  -9  -7    0.56    1.85
  -2   9  -7    2.07    2.03
  -2  -9  -7    0.46    1.79
  -3   9  -7   -0.51    2.00
  -3  -9  -7    2.86    2.05
  -4   9  -7    0.28    1.94
  -4  -9  -7    2.22    2.02
  -5  -9  -7    0.48    1.97
  -5   9  -7   -0.71    2.12
  -5  -9  -7    1.68    1.97
  -6  -9  -7    0.96    1.99
  -6   9  -7    0.81    2.28
  -6  -9  -7    1.09    1.97
  -7  -9  -7   -0.77    2.17
  -7  -9  -7    1.34    2.13
  -7   9  -7    0.63    2.49
  -8  -9  -7    0.62    2.27
  -8  -9  -7    1.91    2.31
  -8   9  -7    1.12    2.58
  -9  -9  -7    0.49    2.53
  -9   9  -7   -0.08    2.65
 -10  -9  -7    0.62    2.57
  13  10  -7    0.57    2.72
  12  10  -7   -0.03    2.45
  12 -10  -7    1.37    2.44
  11 -10  -7    0.33    2.38
  10 -10  -7    2.08    2.46
   9 -10  -7    1.33    2.16
   8  10  -7    0.75    1.94
   8 -10  -7    1.57    2.27
   7  10  -7    0.78    1.93
   7 -10  -7   -0.66    2.15
   6  10  -7    0.30    2.00
   6 -10  -7    1.63    1.99
   5  10  -7    2.72    1.98
   5 -10  -7    0.74    2.21
   4  10  -7   -0.01    2.06
   4 -10  -7    1.79    2.29
   3  10  -7    0.80    2.09
   3 -10  -7   -0.32    2.26
   2  10  -7    2.10    2.11
   2 -10  -7    1.52    1.94
  -1 -10   7    0.84    1.88
   1 -10  -7    0.04    2.10
   1  10  -7    1.64    1.95
   0 -10   7    1.72    1.98
   0 -10  -7    1.54    2.00
   0  10  -7   -0.49    2.13
  -1  10  -7    1.38    2.20
   1 -10   7    1.01    2.00
  -1 -10  -7    1.21    1.90
   2 -10   7    1.54    2.18
  -2  10  -7    2.14    2.01
  -2 -10  -7    0.30    2.14
   3 -10   7    4.47    2.39
  -3  10  -7    0.25    2.31
  -3 -10  -7   -0.38    2.20
   4 -10   7    0.73    2.34
  -4 -10  -7    1.98    2.06
  -4  10  -7    0.10    2.49
   5 -10   7    4.34    2.50
  -5  10  -7    0.89    2.39
  -5 -10  -7   -0.05    2.14
  -6  10  -7    0.57    2.65
  -6 -10  -7    0.55    2.42
  -7  10  -7   -0.72    2.56
  -7 -10  -7    0.81    2.44
  -9 -10  -7    0.73    2.78
   8 -11  -7    0.60    2.65
   7 -11  -7    2.35    2.55
   6  11  -7   -0.17    2.26
   6 -11  -7    1.98    2.65
   5  11  -7    0.19    2.20
   5 -11  -7   -0.96    2.28
   4  11  -7    3.80    2.39
   4 -11  -7    1.64    2.58
   3  11  -7    3.10    2.45
   3 -11  -7    1.45    2.47
   2  11  -7    0.68    2.30
   2 -11  -7    0.32    2.51
   1  11  -7    0.30    2.20
   1 -11  -7    1.70    2.13
   0 -11  -7    0.35    2.39
   0  11  -7    0.39    2.24
   1 -11   7    0.68    2.28
  -1 -11  -7   -0.47    2.29
  -1  11  -7    1.80    2.37
  -2  11  -7    1.23    2.49
   2 -11   7    1.18    2.45
  -2 -11  -7   -0.35    2.30
   3 -11   7    1.17    2.55
  -3  11  -7    0.04    2.60
  -3 -11  -7   -0.39    2.46
   4 -11   7    2.90    2.68
  -4  11  -7    0.36    2.78
  -4 -11  -7   -0.53    2.50
   5 -11   7   -0.03    2.68
  -5 -11  -7    1.03    2.54
  -6 -11  -7    1.52    2.59
   3  12  -7   -0.08    2.68
   2  12  -7    0.33    2.70
  20   0  -8    1.92    2.36
  19   0  -8    0.96    2.16
  18   0  -8    1.43    1.99
  17   0  -8    0.93    1.92
  16   0  -8   -0.18    1.57
  15   0  -8    0.76    1.53
  14   0  -8    6.65    1.62
  13   0  -8   35.53    2.36
  12   0  -8   12.61    1.67
  11   0  -8   24.30    1.83
  10   0  -8   13.61    1.61
  10   0  -8   11.99    0.88
   9   0  -8    1.03    1.01
   9   0  -8    0.49    0.62
   8   0  -8    6.84    0.79
   8   0  -8    6.02    1.12
   7   0  -8    3.28    1.05
   7   0  -8    3.34    0.69
   6   0  -8   93.16    2.69
   6   0  -8   97.91    2.61
   6   0  -8   89.07    1.99
   5   0  -8    1.37    0.82
   5   0  -8    0.69    0.93
   5   0  -8    1.16    0.76
   4   0  -8  111.58    2.56
   4   0  -8  114.02    2.74
   4   0  -8  117.51    2.46
   3   0  -8   54.29    1.95
   3   0  -8   54.40    1.83
   3   0  -8   56.90    1.82
   3   0  -8   55.14    1.99
   2   0  -8    0.10    0.95
   2   0  -8    0.48    0.75
   2   0  -8    0.24    0.87
   1   0  -8    5.20    0.97
   1   0  -8    5.39    0.98
   0   0  -8   51.75    2.07
   0   0  -8   50.69    1.77
  -1   0  -8   23.99    1.67
  -1   0  -8   25.04    1.35
  -2   0  -8   81.75    2.65
  -2   0  -8   85.46    2.18
  -3   0  -8    9.00    1.31
  -3   0  -8    9.21    1.03
  -4   0  -8   44.89    2.28
  -4   0  -8   44.29    1.71
  -5   0  -8    6.03    1.04
  -5   0  -8    6.20    1.28
  -6   0  -8   27.77    1.96
  -6   0  -8   25.36    1.46
  -7   0  -8   31.00    2.29
  -7   0  -8   30.74    1.59
  -8   0  -8    6.34    1.69
  -9   0  -8    2.53    1.44
 -10   0  -8    2.55    1.72
 -11   0  -8    1.87    1.81
 -12   0  -8    2.67    1.83
 -13   0  -8   -0.42    2.12
 -14   0  -8    2.50    2.36
 -15   0  -8   -0.82    2.34
 -16   0  -8    0.60    2.63
  21  -1  -8    0.83    2.57
  21   1  -8    2.79    2.63
  20   1  -8    2.19    2.18
  19  -1  -8    1.27    2.19
  19   1  -8    2.64    2.17
  18  -1  -8   -0.40    2.02
  18   1  -8    0.99    2.11
  17  -1  -8    0.34    1.75
  17   1  -8    0.75    1.91
  16  -1  -8    1.71    1.54
  16   1  -8    1.12    1.62
  15  -1  -8    1.21    1.41
  15   1  -8    1.49    1.71
  14  -1  -8    1.05    1.54
  14   1  -8    0.49    1.31
  13   1  -8   38.79    2.40
  13  -1  -8   34.77    2.31
  12  -1  -8   20.85    1.88
  12   1  -8   25.48    2.06
  12  -1  -8   23.83    1.37
  11  -1  -8    0.60    1.40
  11   1  -8    1.43    1.14
  11  -1  -8    0.51    0.88
  10  -1  -8   11.02    1.60
  10  -1  -8   10.56    1.06
  10   1  -8   10.18    1.40
   9   1  -8   12.20    1.35
   9   1  -8    9.87    1.47
   9  -1  -8   10.40    1.02
   9  -1  -8   10.84    1.45
   8   1  -8    1.82    1.22
   8  -1  -8    1.32    1.12
   8   1  -8    2.70    1.14
   8  -1  -8    1.99    0.82
   7  -1  -8    1.95    1.00
   7   1  -8    1.31    1.03
   7   1  -8    1.43    1.00
   7  -1  -8    1.38    0.78
   6  -1  -8    0.31    0.86
   6   1  -8    0.20    0.87
   6   1  -8    0.27    1.10
   6  -1  -8    1.15    0.81
   5   1  -8  107.96    2.86
   5  -1  -8  108.39    2.70
   5  -1  -8  110.07    2.75
   5   1  -8  107.86    2.51
   5  -1  -8  105.44    2.40
   4  -1  -8   39.43    1.79
   4   1  -8   39.45    1.58
   4  -1  -8   40.99    1.66
   4   1  -8   39.24    1.83
   4  -1  -8   38.34    1.73
   4  -1  -8   38.50    1.62
   3   1  -8  249.95    3.98
   3  -1  -8  248.09    3.74
   3   1  -8  237.73    3.29
   3  -1  -8  240.59    3.67
   3  -1  -8  251.45    3.81
   3  -1  -8  241.66    3.75
   3   1  -8  247.06    3.92
   2  -1  -8   61.24    1.97
   2   1  -8   62.52    1.69
   2  -1  -8   61.60    1.92
   2   1  -8   63.29    2.05
   2   1  -8   65.21    2.18
   2  -1  -8   59.24    2.09
   2  -1  -8   62.10    2.06
   1   1  -8   20.73    1.54
   1   1  -8   19.45    1.03
   1  -1  -8   21.48    1.46
   1  -1  -8   20.03    1.21
   1  -1  -8   21.47    1.52
   1   1  -8   20.92    1.36
   0   1  -8    1.86    0.90
   0   1  -8    2.36    0.89
   0  -1  -8    3.81    1.14
   0  -1  -8    2.23    0.91
   0  -1  -8    2.65    0.80
  -1   1  -8   51.65    2.18
  -1  -1  -8   52.16    1.65
  -1   1  -8   51.29    1.92
  -1  -1  -8   54.40    2.15
  -2  -1  -8    2.44    0.78
  -2  -1  -8    3.36    1.06
  -2   1  -8    1.20    1.12
  -2   1  -8    2.42    0.97
  -3   1  -8    8.69    1.13
  -3  -1  -8    7.83    0.87
  -3  -1  -8    8.91    1.36
  -3   1  -8   11.65    1.41
  -4   1  -8   81.23    2.90
  -4  -1  -8   76.14    2.81
  -4   1  -8   73.82    2.27
  -4  -1  -8   75.65    1.84
  -5   1  -8    1.88    1.07
  -5  -1  -8    2.13    0.82
  -5   1  -8    2.87    1.36
  -5  -1  -8    2.67    1.34
  -6   1  -8   37.82    2.35
  -6  -1  -8   36.92    2.41
  -6  -1  -8   39.41    1.49
  -6   1  -8   39.53    1.89
  -7   1  -8   11.87    1.74
  -7   1  -8   12.23    1.40
  -7  -1  -8   11.62    1.79
  -8   1  -8    0.21    1.49
  -8   1  -8   -0.36    1.16
  -8  -1  -8    0.65    1.54
  -9   1  -8    0.89    1.57
  -9   1  -8    1.30    1.30
  -9  -1  -8    1.21    1.50
 -10   1  -8    1.83    1.50
 -10  -1  -8    0.81    1.53
 -11   1  -8    2.76    1.72
 -11  -1  -8    2.93    1.93
 -12   1  -8    0.35    1.71
 -12  -1  -8    1.48    1.87
 -13   1  -8    0.71    1.98
 -13  -1  -8    1.24    2.18
 -14   1  -8    2.25    2.13
 -14  -1  -8    2.04    2.37
 -15   1  -8    1.35    2.39
 -15  -1  -8    0.43    2.63
 -16   1  -8    1.96    2.52
  21  -2  -8    0.54    2.56
  20  -2  -8   -0.16    2.28
  20   2  -8    0.50    2.37
  19  -2  -8    0.10    2.06
  19   2  -8   -0.12    2.17
  18  -2  -8    1.04    2.05
  18   2  -8    0.24    2.08
  17   2  -8    1.17    1.84
  17  -2  -8    2.55    1.86
  16  -2  -8    1.56    1.71
  16   2  -8    0.26    1.70
  15  -2  -8    0.41    1.68
  15   2  -8    2.22    1.71
  14  -2  -8    1.47    1.46
  14   2  -8    2.93    1.64
  13  -2  -8    1.58    1.33
  13   2  -8    0.10    1.53
  13  -2  -8    0.21    1.08
  12  -2  -8    3.81    1.56
  12   2  -8    4.39    1.51
  12  -2  -8    3.63    1.13
  11   2  -8    0.60    1.24
  11  -2  -8    1.44    1.38
  11   2  -8    0.85    1.33
  11  -2  -8    1.46    1.02
  10   2  -8    1.70    1.37
  10  -2  -8    0.55    1.24
  10   2  -8    1.67    1.21
  10  -2  -8    0.46    0.97
   9  -2  -8   11.77    1.57
   9   2  -8   13.00    1.49
   9  -2  -8   14.30    1.30
   9   2  -8   15.16    1.59
   8  -2  -8    0.85    1.18
   8   2  -8    0.55    1.06
   8   2  -8    0.04    1.06
   8  -2  -8    0.26    0.93
   7  -2  -8   73.11    2.58
   7   2  -8   68.99    2.27
   7   2  -8   71.90    2.55
   7  -2  -8   68.86    2.14
   6  -2  -8    1.12    0.97
   6   2  -8   -0.08    0.86
   6  -2  -8    0.30    0.89
   6   2  -8    0.40    0.90
   5  -2  -8    0.02    0.91
   5   2  -8    0.09    0.81
   5  -2  -8   -0.06    0.89
   5   2  -8    0.11    0.99
   4  -2  -8   11.02    1.05
   4  -2  -8    9.76    1.25
   4   2  -8   11.59    1.04
   4   2  -8   11.92    1.39
   4  -2  -8   11.60    1.16
   3   2  -8    1.17    1.09
   3  -2  -8    0.69    0.79
   3   2  -8    0.51    0.66
   3  -2  -8    0.43    1.02
   3  -2  -8    0.42    0.98
   2   2  -8    6.63    0.75
   2  -2  -8    5.89    1.01
   2   2  -8    8.72    1.28
   2  -2  -8    7.17    1.19
   1  -2  -8   11.59    1.03
   1   2  -8   10.50    0.77
   1  -2  -8   10.91    1.18
   1   2  -8   10.79    1.30
   1  -2  -8   10.23    1.18
   1   2  -8   11.14    1.40
   0  -2  -8    1.74    0.99
   0  -2  -8    2.32    0.77
   0   2  -8    1.40    0.96
   0   2  -8    1.04    0.93
   0  -2  -8    2.29    1.13
  -1   2  -8    4.56    1.23
  -1  -2  -8    5.42    1.06
  -1  -2  -8    5.17    0.79
  -1  -2  -8    7.29    1.36
  -1   2  -8    6.76    1.09
  -2   2  -8    0.85    1.20
  -2  -2  -8    1.10    0.68
  -2  -2  -8    2.09    1.30
  -2  -2  -8    0.29    0.96
  -2   2  -8    1.27    0.99
  -3  -2  -8    8.53    0.81
  -3   2  -8    9.22    1.23
  -3   2  -8    7.11    1.25
  -3  -2  -8    6.89    1.40
  -4  -2  -8   17.16    1.63
  -4  -2  -8   14.79    0.88
  -4   2  -8   17.73    1.78
  -4   2  -8   16.01    1.48
  -5  -2  -8   19.08    1.83
  -5   2  -8   19.98    1.84
  -5   2  -8   17.06    1.59
  -6  -2  -8    1.78    1.31
  -6   2  -8    0.57    1.22
  -6   2  -8    1.96    1.43
  -7  -2  -8    0.56    1.29
  -7   2  -8    0.40    1.26
  -7   2  -8   -0.21    1.43
  -8   2  -8   -0.08    1.28
  -8  -2  -8    0.78    1.62
  -8   2  -8   -0.01    1.26
  -9   2  -8    0.64    1.39
  -9   2  -8    0.64    1.32
  -9  -2  -8    0.04    1.59
 -10   2  -8    2.11    1.53
 -10  -2  -8    0.40    1.73
 -10   2  -8    1.13    1.41
 -11   2  -8    0.74    1.74
 -11  -2  -8    0.25    1.74
 -12   2  -8    0.76    1.86
 -12  -2  -8    1.30    2.11
 -13   2  -8   -0.24    1.90
 -13  -2  -8    1.12    2.11
 -14   2  -8    1.86    2.17
 -14  -2  -8    1.34    2.46
 -15   2  -8    0.22    2.33
 -15  -2  -8    0.78    2.60
 -16   2  -8    0.62    2.54
  21  -3  -8   -0.15    2.57
  20  -3  -8    1.10    2.48
  20   3  -8    1.45    2.25
  19  -3  -8   -0.26    2.14
  19   3  -8    3.04    2.42
  18  -3  -8    0.13    2.12
  18   3  -8   -0.55    1.88
  17  -3  -8   -0.29    2.00
  17   3  -8    1.20    2.08
  16  -3  -8    0.11    1.68
  16   3  -8    1.81    1.83
  15  -3  -8    0.42    1.75
  15   3  -8    1.35    1.62
  14  -3  -8    0.06    1.60
  14   3  -8    0.47    1.62
  14  -3  -8    0.30    1.22
  13  -3  -8    7.59    1.87
  13   3  -8    5.18    1.68
  13  -3  -8    5.63    1.35
  12   3  -8    1.59    1.45
  12  -3  -8    1.58    1.37
  12   3  -8    0.75    1.36
  12  -3  -8    0.74    1.14
  11  -3  -8    2.69    1.43
  11   3  -8    3.96    1.49
  11   3  -8    5.04    1.32
  11  -3  -8    4.57    1.25
  10  -3  -8    2.49    1.24
  10   3  -8    4.01    1.39
  10   3  -8    2.52    1.30
  10  -3  -8    2.24    1.11
   9  -3  -8   39.52    2.17
   9   3  -8   30.39    2.02
   9   3  -8   35.97    1.99
   9  -3  -8   33.17    1.82
   8  -3  -8   21.59    1.80
   8   3  -8   19.12    1.74
   8  -3  -8   19.47    1.55
   8   3  -8   19.97    1.60
   7  -3  -8   16.53    1.55
   7   3  -8   17.97    1.71
   7  -3  -8   15.63    1.49
   7   3  -8   16.37    1.42
   6  -3  -8    1.61    1.06
   6   3  -8    2.51    0.94
   6  -3  -8    2.27    1.03
   6   3  -8    1.63    1.22
   5   3  -8    3.93    1.25
   5  -3  -8    4.11    0.80
   5  -3  -8    5.13    1.21
   5   3  -8    4.67    0.95
   5  -3  -8    4.81    1.19
   4   3  -8    0.01    1.06
   4  -3  -8    1.27    0.98
   4   3  -8    0.25    0.70
   4  -3  -8    0.75    0.71
   4  -3  -8    0.76    1.03
   3  -3  -8    1.05    0.85
   3   3  -8    0.23    1.15
   3   3  -8    1.17    0.71
   3  -3  -8    0.90    1.03
   2  -3  -8    8.93    1.07
   2   3  -8    9.54    0.78
   2   3  -8    8.94    1.36
   2  -3  -8    8.23    1.15
   1   3  -8    0.21    0.48
   1  -3  -8    1.07    0.85
   1   3  -8    0.19    1.04
   1  -3  -8    0.33    1.11
   0  -3  -8    0.45    0.98
   0   3  -8    0.86    1.04
   0  -3  -8    0.88    1.19
   0   3  -8    0.32    0.96
  -1   3  -8   42.93    2.17
  -1  -3  -8   39.48    1.93
  -1   3  -8   38.15    2.03
  -1  -3  -8   38.21    2.04
  -2   3  -8    0.76    1.07
  -2  -3  -8    1.52    1.03
  -2   3  -8    1.08    1.16
  -2  -3  -8    0.00    1.08
  -3   3  -8    6.07    1.38
  -3  -3  -8    7.37    1.26
  -3   3  -8    5.95    1.43
  -3  -3  -8    7.91    1.53
  -4   3  -8   12.04    1.68
  -4  -3  -8   12.26    1.53
  -4  -3  -8   10.79    1.67
  -4   3  -8   10.36    1.46
  -5   3  -8    1.23    1.34
  -5  -3  -8    1.14    1.39
  -5   3  -8    0.47    1.37
  -6   3  -8    0.38    1.43
  -6  -3  -8    1.01    1.43
  -6   3  -8    0.41    1.33
  -7   3  -8    2.66    1.51
  -7  -3  -8    2.48    1.65
  -7   3  -8    1.82    1.40
  -8   3  -8    0.82    1.53
  -8  -3  -8    0.85    1.63
  -8   3  -8    0.83    1.39
  -9   3  -8    2.32    1.53
  -9  -3  -8   -0.37    1.72
  -9   3  -8    0.22    1.43
 -10   3  -8   -0.18    1.56
 -10  -3  -8    0.87    1.84
 -10   3  -8   -0.26    1.51
 -11   3  -8    0.16    1.79
 -11  -3  -8    2.35    1.87
 -11   3  -8    0.67    1.68
 -12  -3  -8    0.16    1.88
 -12   3  -8    1.83    1.86
 -13   3  -8    1.38    1.99
 -13  -3  -8    0.04    2.08
 -14   3  -8    0.06    2.24
 -14  -3  -8    0.38    2.31
 -15   3  -8   -0.19    2.42
 -15  -3  -8    0.77    2.65
  20  -4  -8    0.26    2.48
  19  -4  -8    2.27    2.32
  19   4  -8    1.83    2.40
  18  -4  -8    2.43    2.09
  18   4  -8    2.25    2.08
  17  -4  -8    1.68    2.08
  17   4  -8   -0.08    2.09
  16  -4  -8    0.70    1.81
  16   4  -8    2.72    1.74
  15  -4  -8    2.77    1.91
  15   4  -8    2.82    1.76
  14  -4  -8    6.35    1.93
  14   4  -8    6.97    1.92
  14  -4  -8    5.89    1.60
  13   4  -8    2.67    1.55
  13  -4  -8    1.24    1.42
  13   4  -8    0.13    1.55
  13  -4  -8    0.61    1.35
  12  -4  -8    1.57    1.39
  12   4  -8    2.35    1.40
  12   4  -8    3.93    1.49
  12  -4  -8    2.83    1.38
  11  -4  -8    3.09    1.43
  11   4  -8    3.44    1.39
  11   4  -8    4.12    1.51
  11  -4  -8    3.57    1.37
  10  -4  -8    0.09    1.30
  10   4  -8   -0.67    1.21
  10   4  -8    0.31    1.32
  10  -4  -8   -0.18    1.19
   9  -4  -8    1.56    1.20
   9   4  -8    1.05    1.20
   9   4  -8    0.56    1.24
   9  -4  -8   -0.09    1.22
   8  -4  -8    4.33    1.43
   8   4  -8    2.49    1.18
   8   4  -8    3.57    1.39
   8  -4  -8    1.17    1.20
   7  -4  -8    4.65    1.21
   7   4  -8    6.88    1.22
   7  -4  -8    6.21    1.42
   7   4  -8    4.75    1.42
   6  -4  -8   13.24    1.65
   6   4  -8   14.76    1.68
   6   4  -8   14.94    1.31
   6  -4  -8   13.74    1.55
   5  -4  -8  116.63    2.17
   5  -4  -8  113.70    3.25
   5   4  -8  123.84    2.69
   5  -4  -8  121.57    3.34
   5   4  -8  125.57    3.45
   4  -4  -8    7.96    0.96
   4   4  -8    7.51    0.97
   4   4  -8    9.53    1.47
   4  -4  -8    8.98    1.27
   3  -4  -8    7.23    1.01
   3   4  -8    7.95    0.87
   3   4  -8    9.89    1.43
   3  -4  -8    9.49    1.34
   2  -4  -8   20.22    1.29
   2   4  -8   20.61    0.99
   2   4  -8   23.97    1.75
   2  -4  -8   20.25    1.70
   1  -4  -8   26.70    1.53
   1   4  -8   23.80    0.81
   1   4  -8   23.47    1.74
   1  -4  -8   23.93    1.79
   0  -4  -8   15.73    1.37
   0   4  -8   15.61    1.61
   0  -4  -8   15.13    1.49
  -1   4  -8    0.81    1.08
  -1  -4  -8    0.80    1.07
  -1  -4  -8    2.26    1.23
  -2   4  -8    2.20    1.26
  -2  -4  -8    3.56    1.22
  -2  -4  -8    0.57    1.33
  -2   4  -8    3.23    1.25
  -3   4  -8    0.62    1.14
  -3  -4  -8    0.96    1.23
  -3   4  -8    0.82    1.29
  -3  -4  -8    0.10    1.40
  -4   4  -8   11.48    1.54
  -4   4  -8   12.23    1.62
  -4  -4  -8   11.07    1.62
  -4  -4  -8   11.73    1.75
  -5   4  -8    4.86    1.45
  -5  -4  -8    3.48    1.58
  -5   4  -8    1.74    1.51
  -5  -4  -8    3.99    1.44
  -6   4  -8    4.47    1.42
  -6  -4  -8    7.32    1.79
  -6   4  -8    4.94    1.63
  -7   4  -8    4.54    1.62
  -7  -4  -8    5.43    1.68
  -7   4  -8    7.33    1.76
  -8   4  -8    5.06    1.68
  -8  -4  -8    3.34    1.55
  -8   4  -8    3.91    1.70
  -9   4  -8    1.65    1.54
  -9  -4  -8    1.27    1.66
  -9   4  -8    0.52    1.67
 -10   4  -8    1.01    1.68
 -10   4  -8   -0.84    1.65
 -10  -4  -8   -0.06    1.97
 -11   4  -8   -0.10    1.88
 -11   4  -8    1.13    1.79
 -11  -4  -8   -0.82    1.99
 -12   4  -8    0.69    2.01
 -12   4  -8    1.17    1.93
 -12  -4  -8    0.45    1.94
 -13   4  -8    2.57    2.00
 -13  -4  -8    2.40    2.09
 -14  -4  -8    2.09    2.67
  20  -5  -8    0.75    2.54
  19  -5  -8   -0.92    2.37
  19   5  -8    0.42    2.57
  18  -5  -8    0.53    2.16
  18   5  -8    3.89    2.23
  17  -5  -8    2.74    2.19
  17   5  -8    2.00    2.09
  16  -5  -8    0.46    1.87
  16   5  -8    0.36    2.10
  15  -5  -8   -0.91    1.83
  15   5  -8    0.04    1.80
  15  -5  -8   -0.25    1.68
  14  -5  -8    0.28    1.67
  14   5  -8    0.84    1.61
  14  -5  -8    0.66    1.56
  13   5  -8   10.68    1.96
  13  -5  -8   11.94    2.09
  13   5  -8   11.59    2.00
  13  -5  -8   11.16    1.82
  12  -5  -8   10.34    1.98
  12   5  -8   12.92    1.96
  12   5  -8   13.17    1.93
  12  -5  -8   12.03    1.82
  11  -5  -8    0.34    1.46
  11   5  -8    1.42    1.47
  11   5  -8    0.46    1.35
  11  -5  -8    0.73    1.43
  10  -5  -8   16.00    2.04
  10   5  -8   16.92    1.88
  10  -5  -8   16.11    1.89
  10   5  -8   12.38    1.77
   9  -5  -8    3.80    1.54
   9   5  -8    5.44    1.42
   9   5  -8    7.12    1.50
   9  -5  -8    7.61    1.49
   8  -5  -8    5.51    1.54
   8  -5  -8    5.61    1.44
   8   5  -8    5.12    1.33
   8   5  -8    4.70    1.37
   7   5  -8    2.92    1.27
   7  -5  -8    2.72    1.43
   7  -5  -8    1.78    1.22
   7   5  -8    1.57    1.19
   6  -5  -8    9.47    1.57
   6   5  -8   11.34    1.36
   6   5  -8   11.25    1.60
   6  -5  -8   10.62    1.69
   5   5  -8   30.48    2.16
   5  -5  -8   31.35    2.16
   5   5  -8   32.08    1.66
   4   5  -8   17.60    1.67
   4   5  -8   17.71    1.23
   4  -5  -8   21.00    1.91
   4  -5  -8   16.43    1.11
   3  -5  -8    8.85    1.03
   3   5  -8   10.95    1.59
   3  -5  -8   11.78    1.55
   3   5  -8    9.66    0.97
   2  -5  -8   10.80    1.12
   2   5  -8   10.90    1.57
   2   5  -8   10.49    0.83
   2  -5  -8   11.32    1.64
   1  -5  -8    3.13    0.99
   1  -5  -8    3.98    1.31
   1   5  -8    3.06    1.31
   0  -5  -8    7.61    1.26
   0  -5  -8    8.32    1.43
   0   5  -8    9.48    1.42
  -1  -5  -8   47.74    2.17
  -1   5  -8   49.01    2.44
  -1  -5  -8   49.54    2.50
  -2  -5  -8   19.09    1.68
  -2  -5  -8   21.16    1.92
  -2   5  -8   21.73    1.99
  -3  -5  -8    0.94    1.31
  -3   5  -8    1.90    1.55
  -3  -5  -8    1.85    1.45
  -4   5  -8    3.75    1.39
  -4  -5  -8    2.08    1.39
  -4   5  -8    3.11    1.44
  -4  -5  -8    3.29    1.61
  -5   5  -8    0.60    1.40
  -5  -5  -8    2.56    1.59
  -5   5  -8    0.29    1.60
  -5  -5  -8    1.32    1.64
  -6  -5  -8    3.05    1.54
  -6   5  -8    3.83    1.58
  -6  -5  -8    3.33    1.69
  -6   5  -8    2.05    1.57
  -7  -5  -8    4.00    1.82
  -7   5  -8    6.50    1.62
  -7   5  -8    5.62    1.81
  -8   5  -8    0.53    1.55
  -8  -5  -8    1.38    1.86
  -8   5  -8   -0.45    1.58
  -9   5  -8    1.72    1.62
  -9  -5  -8    1.97    1.75
  -9   5  -8   -0.09    1.77
 -10   5  -8   -0.25    1.85
 -10   5  -8    0.39    1.71
 -10  -5  -8    0.74    2.02
 -11   5  -8    1.71    2.17
 -11   5  -8    0.74    1.79
 -11  -5  -8    1.98    1.96
 -12   5  -8    0.10    2.23
 -12  -5  -8    1.40    2.11
 -13   5  -8    1.55    2.42
 -13  -5  -8    0.33    2.25
  19  -6  -8    0.09    2.57
  18  -6  -8   -0.71    2.38
  18   6  -8    0.77    2.57
  17  -6  -8   -0.40    2.34
  17   6  -8    1.01    2.45
  16  -6  -8    1.14    2.12
  16   6  -8    0.43    2.04
  16  -6  -8    2.40    2.10
  15  -6  -8    2.63    2.00
  15   6  -8    1.54    2.08
  15  -6  -8    0.94    1.92
  14  -6  -8    1.92    2.00
  14   6  -8    2.33    1.77
  14   6  -8    0.37    1.76
  14  -6  -8    1.33    1.83
  13  -6  -8    3.45    1.83
  13   6  -8    2.44    1.69
  13   6  -8    2.70    1.93
  13  -6  -8    2.82    1.85
  12  -6  -8    0.70    1.63
  12   6  -8    1.53    1.62
  12   6  -8    0.93    1.72
  12  -6  -8    0.75    1.55
  11  -6  -8    5.06    1.78
  11   6  -8    7.98    1.82
  11  -6  -8    5.86    1.81
  11   6  -8    7.25    1.83
  10  -6  -8    1.06    1.44
  10   6  -8    0.03    1.51
  10  -6  -8    1.39    1.58
  10   6  -8    1.41    1.43
   9  -6  -8    1.26    1.36
   9   6  -8    1.58    1.53
   9  -6  -8    1.16    1.55
   9   6  -8    0.30    1.32
   8   6  -8    0.15    1.45
   8  -6  -8   -0.39    1.54
   8  -6  -8    0.47    1.36
   8   6  -8   -0.41    1.24
   7   6  -8    3.74    1.45
   7  -6  -8    4.73    1.46
   7   6  -8    3.60    1.26
   6  -6  -8    8.40    1.63
   6   6  -8    7.07    1.56
   6   6  -8    7.30    1.29
   5   6  -8    1.46    1.43
   5  -6  -8    1.30    1.45
   5   6  -8    2.15    1.10
   4   6  -8    0.50    1.45
   4  -6  -8    0.59    1.49
   4   6  -8    0.66    0.97
   3   6  -8    0.49    1.46
   3  -6  -8    0.33    1.42
   2  -6  -8    0.13    0.93
   2   6  -8    1.11    1.20
   2  -6  -8    1.66    1.42
   1  -6  -8    1.09    1.02
   1  -6  -8    0.83    1.32
   1   6  -8    1.60    1.38
   0   6  -8    1.23    1.29
   0  -6  -8    0.96    1.13
   0  -6  -8    0.65    1.38
  -1   6  -8    1.38    1.51
  -1  -6  -8   -0.12    1.16
  -1  -6  -8    1.16    1.51
  -2   6  -8    2.18    1.44
  -2  -6  -8    0.71    1.24
  -2  -6  -8    2.12    1.58
  -3   6  -8    0.49    1.67
  -3  -6  -8    0.66    1.32
  -3  -6  -8    0.91    1.57
  -4  -6  -8    1.43    1.44
  -4   6  -8    1.33    1.46
  -4  -6  -8    2.51    1.65
  -5  -6  -8    0.37    1.56
  -5   6  -8    0.16    1.58
  -5  -6  -8    0.13    1.68
  -6  -6  -8    0.72    1.52
  -6  -6  -8    0.44    1.74
  -6   6  -8    0.86    1.60
  -7   6  -8    3.18    1.56
  -7  -6  -8    3.57    1.73
  -7  -6  -8    4.35    1.92
  -7   6  -8    1.68    1.84
  -8   6  -8    2.86    1.65
  -8  -6  -8    2.10    1.74
  -8   6  -8    2.70    1.96
  -9   6  -8    0.03    1.61
  -9  -6  -8   -0.14    1.94
  -9   6  -8    1.48    1.83
 -10  -6  -8    0.29    1.97
 -10   6  -8    1.02    2.16
 -11   6  -8    0.85    2.21
 -11  -6  -8    0.53    2.37
 -12   6  -8    0.93    2.45
 -12  -6  -8    0.06    2.57
 -13  -6  -8    1.21    2.70
 -13   6  -8   -0.40    2.74
 -14   6  -8   -0.17    2.90
  17  -7  -8    1.29    2.52
  17   7  -8    0.32    2.62
  16  -7  -8    0.76    2.28
  16   7  -8    0.65    2.29
  16  -7  -8    1.08    2.32
  15  -7  -8    1.39    2.20
  15   7  -8    2.26    2.18
  15  -7  -8    0.89    2.10
  14  -7  -8   -0.09    2.07
  14   7  -8    2.27    2.19
  14  -7  -8    0.22    1.95
  13  -7  -8    3.03    2.11
  13   7  -8   -0.19    1.73
  13   7  -8   -0.27    1.95
  13  -7  -8    1.25    1.98
  12  -7  -8    0.50    1.86
  12   7  -8    0.69    1.70
  12  -7  -8    1.65    1.84
  12   7  -8    0.61    1.77
  11  -7  -8    2.32    1.91
  11   7  -8    0.39    1.65
  11  -7  -8    0.26    1.76
  11   7  -8    0.24    1.65
  10   7  -8    0.96    1.59
  10  -7  -8    0.34    1.54
  10   7  -8    1.06    1.56
   9  -7  -8    0.75    1.54
   9   7  -8    1.20    1.51
   9   7  -8    0.71    1.47
   8   7  -8    0.90    1.58
   8  -7  -8    2.42    1.74
   8   7  -8    0.61    1.39
   7   7  -8    1.08    1.52
   7  -7  -8    0.77    1.40
   7   7  -8    1.56    1.32
   6   7  -8    1.02    1.53
   6  -7  -8    1.06    1.52
   6   7  -8    0.18    1.19
   5   7  -8    2.89    1.54
   5  -7  -8    5.71    1.58
   4   7  -8    0.84    1.53
   4  -7  -8    1.13    1.62
   3   7  -8    0.88    1.56
   3  -7  -8    0.02    1.46
   2   7  -8    0.81    1.59
   2  -7  -8    0.90    1.39
   1  -7  -8    1.09    1.53
   1   7  -8   -0.37    1.55
   0   7  -8    2.11    1.52
   0  -7  -8    0.57    1.14
   0  -7  -8    1.30    1.60
  -1   7  -8    0.71    1.64
  -1  -7  -8    0.77    1.27
  -1  -7  -8    2.05    1.51
  -2   7  -8    2.88    1.79
  -2  -7  -8    1.63    1.39
  -2  -7  -8   -0.47    1.51
  -3   7  -8    0.22    1.57
  -3  -7  -8    0.72    1.46
  -3  -7  -8    1.39    1.68
  -4  -7  -8    1.67    1.60
  -4   7  -8    2.58    1.90
  -4  -7  -8    0.07    1.72
  -5  -7  -8    0.46    1.69
  -5   7  -8    0.47    1.86
  -5  -7  -8    0.44    1.81
  -6  -7  -8    0.05    1.73
  -6  -7  -8   -0.98    1.90
  -6   7  -8    0.37    1.83
  -7  -7  -8    0.59    1.81
  -7  -7  -8    1.14    1.98
  -7   7  -8    0.74    1.89
  -8  -7  -8    1.56    1.89
  -8  -7  -8    1.62    2.04
  -8   7  -8    0.35    2.03
  -9  -7  -8    2.04    2.21
  -9   7  -8   -0.36    2.05
 -10  -7  -8    0.62    2.21
 -10   7  -8    0.11    2.36
 -11  -7  -8    0.90    2.29
 -11   7  -8    1.99    2.62
 -12  -7  -8    1.59    2.52
 -12   7  -8   -0.07    2.85
  17  -8  -8    0.18    2.50
  17  -8  -8    0.29    2.79
  16  -8  -8    1.92    2.54
  16   8  -8   -0.62    2.79
  16  -8  -8    1.50    2.58
  15  -8  -8   -0.15    2.35
  15   8  -8    0.17    2.32
  15  -8  -8    0.86    2.40
  14  -8  -8    2.98    2.49
  14   8  -8    3.04    2.34
  13  -8  -8    0.02    2.09
  13   8  -8    0.82    2.08
  12   8  -8    0.13    1.85
  12  -8  -8    0.36    2.09
  12   8  -8    1.08    2.03
  11   8  -8    2.14    1.83
  11  -8  -8    0.72    2.02
  11   8  -8    2.89    2.02
  10   8  -8    2.46    1.82
  10   8  -8    2.12    1.81
  10  -8  -8    1.58    1.86
   9   8  -8    0.86    1.64
   9  -8  -8    1.29    1.67
   9   8  -8    2.41    1.81
   8   8  -8    0.88    1.57
   8   8  -8    0.54    1.63
   8  -8  -8   -0.01    1.80
   7   8  -8    0.96    1.73
   7  -8  -8    2.89    2.02
   6   8  -8    4.05    1.88
   6  -8  -8    3.57    1.93
   5   8  -8    1.61    1.76
   5  -8  -8    0.63    1.77
   4   8  -8    1.02    1.52
   4  -8  -8   -0.11    1.85
  -3  -8   8    0.57    1.34
   3   8  -8    0.06    1.74
   3  -8  -8    1.19    1.58
   2   8  -8   -0.06    1.76
   2  -8  -8   -0.66    1.83
   1  -8  -8    0.39    1.76
   1   8  -8    0.20    1.60
   0  -8  -8    0.61    1.75
   0   8  -8    2.25    1.86
  -1   8  -8    1.48    1.77
  -1  -8  -8    0.72    1.65
  -2   8  -8    0.27    1.94
  -2  -8  -8    0.69    1.56
  -2  -8  -8   -0.41    1.73
  -3  -8  -8    0.90    1.60
  -3   8  -8   -0.50    1.72
  -3  -8  -8    1.96    1.77
  -4   8  -8   -0.59    1.81
  -4  -8  -8    1.22    1.71
  -4  -8  -8    1.23    1.96
  -5  -8  -8    1.59    1.93
  -5   8  -8   -0.20    1.93
  -5  -8  -8    1.58    1.93
  -6  -8  -8   -0.36    1.91
  -6   8  -8    2.21    2.26
  -6  -8  -8   -0.16    1.88
  -7  -8  -8    0.81    2.04
  -7   8  -8   -0.21    2.35
  -7  -8  -8    0.65    1.99
  -8  -8  -8    0.07    2.10
  -8  -8  -8    1.29    2.08
  -8   8  -8    0.57    2.41
  -9  -8  -8    0.41    2.34
  -9   8  -8    0.51    2.49
 -10  -8  -8   -0.27    2.45
 -11  -8  -8    3.06    2.76
  15   9  -8    0.81    2.59
  15  -9  -8    1.96    2.75
  14  -9  -8    1.77    2.77
  14   9  -8    0.46    2.65
  13  -9  -8    2.02    2.49
  13   9  -8   -0.26    2.31
  12  -9  -8    4.36    2.37
  12   9  -8    1.81    2.24
  11   9  -8   -0.15    2.16
  11  -9  -8   -0.34    2.37
  10   9  -8    2.72    2.01
  10  -9  -8    3.60    2.14
   9   9  -8    0.65    1.86
   9  -9  -8    2.62    2.23
   8   9  -8    1.58    1.94
   8  -9  -8   -0.04    2.18
   7   9  -8    1.79    1.92
   7  -9  -8   -0.40    1.86
   6   9  -8    1.45    1.99
   6  -9  -8    0.95    2.05
   5   9  -8    2.70    1.96
   5  -9  -8    3.57    1.95
   4   9  -8    4.32    2.03
   4  -9  -8    4.29    1.94
   3   9  -8    0.31    1.83
   3  -9  -8    2.00    2.04
  -2  -9   8    1.89    1.69
   2   9  -8    2.88    2.02
   2  -9  -8    0.48    1.87
  -1  -9   8    1.06    1.70
   1  -9  -8    0.85    2.06
   1   9  -8    0.74    1.77
   0  -9  -8    0.86    1.98
   0   9  -8    1.31    2.02
  -1   9  -8    4.93    2.16
  -1  -9  -8    5.19    2.12
  -2   9  -8    2.35    1.87
  -2  -9  -8    0.90    2.09
  -3   9  -8    1.44    1.95
  -3  -9  -8    1.14    1.92
  -4   9  -8    0.99    2.08
  -4  -9  -8    0.60    2.14
  -5   9  -8   -0.57    2.13
  -5  -9  -8   -0.81    2.08
  -6  -9  -8    0.93    2.24
  -6   9  -8    0.73    2.50
  -6  -9  -8    0.13    2.18
  -7  -9  -8    3.15    2.51
  -7   9  -8    3.60    2.72
  -7  -9  -8    1.65    2.41
  -8  -9  -8    0.22    2.44
  -8   9  -8    2.41    2.80
  -8  -9  -8    0.67    2.53
  -9  -9  -8   -0.69    2.65
  11 -10  -8    0.64    2.71
  10 -10  -8    1.54    2.29
   9 -10  -8    1.57    2.44
   9  10  -8   -0.09    2.07
   8  10  -8    0.36    2.04
   8 -10  -8    2.13    2.54
   7  10  -8    2.43    2.09
   7 -10  -8    3.18    2.42
   6  10  -8    2.36    2.05
   6 -10  -8    0.27    2.10
   5  10  -8    3.59    2.25
   5 -10  -8    3.84    2.51
   4  10  -8    2.85    2.29
   4 -10  -8    1.49    2.26
   3  10  -8   -0.04    2.25
   3 -10  -8    2.42    2.26
   2  10  -8    0.48    2.02
   2 -10  -8    1.12    2.26
   1  10  -8    1.85    2.25
   1 -10  -8    1.57    1.97
   0 -10   8    1.10    2.01
   0 -10  -8    1.35    2.26
   0  10  -8    1.08    2.30
   1 -10   8    1.03    2.10
  -1 -10  -8    0.37    2.32
  -1  10  -8    1.86    2.33
  -2  10  -8    0.58    2.12
   2 -10   8    3.84    2.35
  -2 -10  -8    2.41    2.33
   3 -10   8    4.46    2.43
  -3  10  -8    4.13    2.21
  -3 -10  -8    1.21    2.28
  -4 -10  -8    3.64    2.37
  -4  10  -8   -0.48    2.24
  -5  10  -8    1.34    2.64
  -5 -10  -8    0.18    2.45
  -6  10  -8    2.69    2.70
  -6 -10  -8    2.48    2.40
   7  11  -8    0.94    2.29
   7 -11  -8    2.56    2.60
   6  11  -8    1.24    2.41
   6 -11  -8    0.57    2.50
   5  11  -8   -0.54    2.27
   5 -11  -8    0.92    2.72
   4  11  -8    1.38    2.32
   4 -11  -8    0.27    2.40
   3  11  -8    0.62    2.46
   3 -11  -8    1.59    2.29
   2  11  -8    0.24    2.32
   2 -11  -8    1.89    2.25
   1  11  -8    0.29    2.46
   1 -11  -8   -0.48    2.42
   0 -11  -8   -0.18    2.46
   0  11  -8    0.72    2.40
  -1 -11  -8    1.70    2.56
  -1  11  -8    1.70    2.38
   2 -11   8    1.29    2.57
  -2 -11  -8    0.03    2.53
  -2  11  -8   -0.36    2.68
   3 -11   8    2.41    2.61
  -3 -11  -8    1.54    2.57
   4 -11   8    1.79    2.87
  -4 -11  -8    0.00    2.83
  21   0  -9    0.32    2.54
  20   0  -9    1.25    2.21
  19   0  -9    1.23    2.11
  18   0  -9    0.39    2.15
  17   0  -9   -0.05    1.67
  16   0  -9    1.09    1.77
  15   0  -9    0.75    1.69
  14   0  -9    1.67    1.37
  13   0  -9   -0.23    1.56
  12   0  -9    0.51    1.47
  11   0  -9    1.35    1.16
  10   0  -9    0.38    1.09
  10   0  -9    0.60    0.71
   9   0  -9    0.02    1.25
   9   0  -9    0.73    0.73
   8   0  -9    0.88    1.32
   8   0  -9   -0.40    0.97
   8   0  -9    0.29    0.73
   7   0  -9    0.47    1.10
   7   0  -9    0.20    0.96
   7   0  -9   -0.23    0.70
   6   0  -9    0.80    1.00
   6   0  -9    0.31    0.97
   6   0  -9   -0.22    0.81
   5   0  -9    0.08    0.97
   5   0  -9    0.39    0.98
   5   0  -9   -0.19    0.80
   4   0  -9    0.45    0.97
   4   0  -9    0.41    0.87
   4   0  -9    1.11    0.91
   4   0  -9   -0.12    0.90
   3   0  -9    1.26    1.03
   3   0  -9    0.09    0.80
   3   0  -9    0.65    0.87
   2   0  -9    0.59    0.88
   2   0  -9    0.48    0.77
   2   0  -9    0.66    0.92
   1   0  -9    0.38    1.07
   1   0  -9    0.76    0.94
   0   0  -9    0.60    0.87
   0   0  -9    0.88    1.13
  -1   0  -9    0.09    1.15
  -1   0  -9    0.93    0.87
  -2   0  -9    0.28    0.86
  -2   0  -9    0.45    1.14
  -3   0  -9    1.22    1.01
  -3   0  -9    0.51    1.28
  -4   0  -9   -0.22    1.33
  -4   0  -9   -0.09    0.97
  -5   0  -9    0.01    1.36
  -5   0  -9    0.80    0.97
  -6   0  -9    0.39    1.46
  -6   0  -9   -0.05    0.98
  -7   0  -9    0.94    1.25
  -8   0  -9    0.94    1.37
  -9   0  -9    0.49    1.66
 -10   0  -9   -0.13    1.59
 -11   0  -9    1.50    1.72
 -12   0  -9   -0.16    1.88
 -13   0  -9    1.11    2.24
 -14   0  -9    1.58    2.46
 -15   0  -9    1.09    2.45
  21  -1  -9    1.33    2.48
  20  -1  -9   -0.07    2.18
  20   1  -9    1.20    2.19
  19  -1  -9    1.55    2.01
  19   1  -9    1.37    2.18
  18  -1  -9    1.97    2.11
  18   1  -9    1.19    1.86
  17  -1  -9    1.84    1.98
  17   1  -9    1.40    1.73
  16  -1  -9    0.88    1.72
  16   1  -9    0.77    1.81
  15  -1  -9    1.27    1.77
  15   1  -9    0.86    1.71
  14  -1  -9    2.83    1.44
  14   1  -9    3.28    1.70
  13  -1  -9    0.10    1.29
  13   1  -9   -0.49    1.53
  12  -1  -9    9.34    1.66
  12   1  -9    9.97    1.68
  11  -1  -9    1.49    1.19
  11   1  -9    2.50    1.39
  11  -1  -9    1.04    0.84
  10   1  -9    1.44    1.42
  10  -1  -9    2.14    1.33
  10   1  -9    1.97    1.14
  10  -1  -9    1.74    0.85
   9   1  -9    4.15    1.48
   9  -1  -9    3.68    1.27
   9   1  -9    4.18    1.24
   9  -1  -9    3.81    0.90
   8   1  -9   29.60    1.98
   8  -1  -9   30.87    1.93
   8   1  -9   33.99    1.90
   8  -1  -9   30.33    1.48
   7   1  -9   15.25    1.53
   7  -1  -9   15.21    1.48
   7   1  -9   15.81    1.40
   7  -1  -9   13.69    1.17
   6  -1  -9   84.94    2.69
   6   1  -9   88.79    2.76
   6  -1  -9   89.23    2.35
   6   1  -9   90.75    2.55
   5  -1  -9    4.80    1.21
   5  -1  -9    3.72    1.13
   5   1  -9    2.24    0.90
   5  -1  -9    2.96    0.94
   5   1  -9    4.57    1.30
   4  -1  -9    0.86    0.97
   4  -1  -9    1.36    1.00
   4   1  -9    1.18    0.85
   4  -1  -9    0.76    0.92
   4  -1  -9    0.50    0.93
   4   1  -9    1.28    0.96
   3  -1  -9    8.58    1.15
   3  -1  -9    8.52    1.11
   3   1  -9    7.76    0.97
   3   1  -9    5.58    1.23
   3  -1  -9   10.02    1.18
   3  -1  -9    7.71    1.17
   3   1  -9    8.25    1.27
   2   1  -9    7.99    1.18
   2   1  -9    7.43    0.93
   2   1  -9    7.43    1.30
   2  -1  -9    7.67    1.09
   2  -1  -9    7.25    1.07
   2  -1  -9    8.93    1.28
   1   1  -9    0.50    0.89
   1   1  -9    0.50    0.97
   1  -1  -9    0.71    0.92
   1  -1  -9    0.81    1.05
   1  -1  -9   -0.08    0.85
   0   1  -9   23.63    1.76
   0  -1  -9   24.20    1.67
   0  -1  -9   21.58    1.31
   0   1  -9   20.45    1.44
  -1   1  -9    9.75    1.43
  -1  -1  -9    9.05    1.36
  -1  -1  -9    8.74    1.04
  -1   1  -9    8.17    1.17
  -2   1  -9    0.67    1.12
  -2  -1  -9    1.48    1.11
  -2   1  -9    0.58    1.03
  -2  -1  -9    0.67    0.77
  -3   1  -9   10.50    1.45
  -3  -1  -9    9.66    1.06
  -3   1  -9    8.34    1.25
  -3  -1  -9    6.46    1.38
  -4  -1  -9    0.78    0.84
  -4  -1  -9    0.12    1.27
  -4   1  -9    0.83    1.07
  -4   1  -9    0.97    1.19
  -5  -1  -9    4.55    0.93
  -5   1  -9    5.48    1.55
  -5  -1  -9    4.26    1.33
  -5   1  -9    4.95    1.20
  -6  -1  -9    1.16    1.51
  -6   1  -9    1.48    1.36
  -6   1  -9    1.34    1.09
  -7   1  -9    1.08    1.52
  -7  -1  -9    0.61    1.37
  -7   1  -9    0.54    1.11
  -8   1  -9    1.79    1.22
  -8   1  -9    1.31    1.56
  -8  -1  -9    2.27    1.70
  -9   1  -9    0.73    1.69
  -9  -1  -9   -0.07    1.50
 -10   1  -9    1.21    1.54
 -10  -1  -9    0.71    1.76
 -11   1  -9    1.91    1.92
 -11  -1  -9    1.38    1.73
 -12   1  -9   -0.06    2.00
 -12  -1  -9    0.71    2.04
 -13  -1  -9    1.46    2.12
 -13   1  -9    1.51    2.05
 -14   1  -9    1.86    2.42
 -14  -1  -9    2.17    2.49
 -15  -1  -9    2.37    2.69
 -15   1  -9    0.45    2.66
  20  -2  -9    2.63    2.27
  20   2  -9    0.20    2.31
  19  -2  -9    1.62    2.37
  19   2  -9    1.86    2.06
  18  -2  -9    0.77    1.86
  18   2  -9    1.55    1.96
  17  -2  -9   -0.16    1.80
  17   2  -9    1.29    1.78
  16  -2  -9    1.83    1.74
  16   2  -9    2.48    1.74
  15  -2  -9    0.13    1.69
  15   2  -9    1.34    1.77
  14  -2  -9    2.23    1.69
  14   2  -9    0.26    1.59
  13  -2  -9    1.25    1.57
  13   2  -9    0.64    1.49
  12  -2  -9    1.46    1.38
  12   2  -9    2.43    1.48
  12  -2  -9    1.98    1.11
  11   2  -9   12.83    1.67
  11  -2  -9   13.67    1.78
  11   2  -9   15.02    1.75
  11  -2  -9   12.65    1.31
  10  -2  -9    5.83    1.46
  10   2  -9    6.23    1.39
  10   2  -9    5.15    1.39
  10  -2  -9    5.67    1.10
   9   2  -9   28.18    2.09
   9  -2  -9   26.04    1.89
   9   2  -9   29.42    1.93
   9  -2  -9   24.91    1.58
   8  -2  -9   19.64    1.79
   8   2  -9   16.05    1.68
   8   2  -9   19.52    1.58
   8  -2  -9   17.67    1.42
   7  -2  -9    0.96    1.01
   7   2  -9   -0.32    0.97
   7   2  -9    1.46    1.18
   7  -2  -9    0.43    0.97
   6  -2  -9    1.59    1.07
   6   2  -9    2.39    0.99
   6  -2  -9    1.76    1.00
   6   2  -9    2.36    1.23
   5  -2  -9   30.48    1.79
   5   2  -9   30.62    1.54
   5   2  -9   31.70    1.94
   5  -2  -9   33.74    1.75
   5  -2  -9   34.05    1.57
   4  -2  -9   76.10    2.24
   4  -2  -9   79.27    2.62
   4   2  -9   76.85    2.10
   4   2  -9   79.67    2.63
   4  -2  -9   77.64    2.49
   3  -2  -9    1.22    0.90
   3  -2  -9    2.60    0.99
   3   2  -9    0.79    0.78
   3   2  -9    1.09    1.13
   3  -2  -9    1.63    0.95
   2   2  -9    0.53    0.99
   2   2  -9    0.33    1.11
   2  -2  -9    0.33    0.90
   2   2  -9   -0.07    0.68
   2  -2  -9    0.58    0.88
   2  -2  -9    0.48    1.06
   1   2  -9   43.28    1.33
   1  -2  -9   46.90    1.71
   1  -2  -9   45.58    2.00
   1   2  -9   45.90    2.11
   1   2  -9   43.15    2.07
   1  -2  -9   45.37    2.18
   0  -2  -9   14.86    1.14
   0   2  -9   13.35    1.57
   0  -2  -9   13.85    1.41
   0  -2  -9   13.43    1.45
   0   2  -9   12.28    1.46
  -1   2  -9    0.03    1.24
  -1  -2  -9    0.32    1.01
  -1  -2  -9    0.21    0.76
  -1   2  -9    1.29    1.03
  -1  -2  -9    0.71    1.30
  -2   2  -9   15.20    1.56
  -2  -2  -9   17.64    1.55
  -2  -2  -9   15.86    1.08
  -2   2  -9   16.22    1.52
  -3   2  -9   95.12    3.18
  -3  -2  -9   98.04    3.18
  -3  -2  -9   92.57    1.97
  -3   2  -9   96.59    2.88
  -4   2  -9   13.15    1.73
  -4  -2  -9   13.65    1.81
  -4   2  -9   15.62    1.60
  -5   2  -9    6.31    1.35
  -5   2  -9    6.79    1.49
  -5  -2  -9    6.72    1.69
  -6   2  -9    1.15    1.17
  -6   2  -9    3.01    1.54
  -6  -2  -9    1.52    1.35
  -7   2  -9    3.27    1.29
  -7   2  -9    1.98    1.45
  -7  -2  -9    1.19    1.41
  -8   2  -9    0.76    1.32
  -8   2  -9    2.24    1.66
  -8  -2  -9    0.79    1.67
  -9   2  -9    0.09    1.67
  -9   2  -9    0.47    1.38
  -9  -2  -9    0.87    1.73
 -10   2  -9    1.13    1.85
 -10  -2  -9   -0.56    1.83
 -11   2  -9    0.22    1.82
 -11  -2  -9    1.93    2.13
 -12  -2  -9    0.14    1.95
 -12   2  -9    1.01    1.95
 -13   2  -9    2.19    2.28
 -13  -2  -9    1.62    2.22
 -14   2  -9    1.84    2.42
 -14  -2  -9    1.87    2.50
 -15   2  -9    0.54    2.66
  20  -3  -9    0.20    2.46
  20   3  -9    1.68    2.32
  19  -3  -9    1.12    2.11
  19   3  -9    1.74    2.33
  18  -3  -9    0.68    2.04
  18   3  -9    1.11    2.19
  17  -3  -9    2.46    1.85
  17   3  -9    1.68    2.02
  16  -3  -9    1.63    1.96
  16   3  -9    0.46    1.86
  15  -3  -9    0.73    1.65
  15   3  -9    0.41    1.80
  14  -3  -9    8.70    1.89
  14   3  -9    8.08    1.76
  13  -3  -9    8.05    1.86
  13   3  -9    9.97    1.81
  13  -3  -9    7.83    1.46
  12   3  -9    3.20    1.54
  12  -3  -9    2.67    1.62
  12   3  -9    2.12    1.45
  12  -3  -9    0.87    1.27
  11   3  -9   18.93    1.85
  11  -3  -9   18.77    2.08
  11   3  -9   20.32    1.84
  11  -3  -9   19.81    1.66
  10  -3  -9    2.36    1.41
  10   3  -9    2.95    1.52
  10   3  -9    2.76    1.28
  10  -3  -9    2.43    1.19
   9  -3  -9    2.34    1.43
   9   3  -9    2.78    1.26
   9   3  -9    2.09    1.16
   9  -3  -9    1.72    1.14
   8  -3  -9   55.42    2.57
   8   3  -9   48.98    2.51
   8   3  -9   50.70    2.22
   8  -3  -9   51.91    2.25
   7  -3  -9   17.39    1.82
   7   3  -9   17.21    1.44
   7   3  -9   17.49    1.76
   7  -3  -9   16.12    1.55
   6  -3  -9   43.53    2.33
   6   3  -9   45.41    1.91
   6   3  -9   43.32    2.24
   6  -3  -9   41.19    2.06
   5   3  -9    2.19    1.32
   5  -3  -9    2.40    0.85
   5   3  -9    2.05    0.94
   5  -3  -9    1.44    1.08
   5  -3  -9    2.72    1.23
   4   3  -9    3.99    1.26
   4  -3  -9    3.72    0.96
   4  -3  -9    2.20    1.02
   4   3  -9    3.90    0.88
   4  -3  -9    4.22    1.09
   3  -3  -9   10.12    1.14
   3   3  -9   11.39    0.98
   3   3  -9   11.95    1.38
   3  -3  -9   12.99    1.51
   2  -3  -9   37.72    1.77
   2   3  -9   35.65    1.25
   2   3  -9   37.48    2.02
   2  -3  -9   37.32    2.08
   1  -3  -9    0.51    1.00
   1   3  -9    1.13    1.05
   1   3  -9    0.54    0.54
   1  -3  -9    0.51    1.02
   0   3  -9   17.97    1.73
   0  -3  -9   17.23    1.49
   0   3  -9   16.52    1.69
   0  -3  -9   14.33    1.56
  -1   3  -9   35.24    2.09
  -1  -3  -9   36.52    1.99
  -1   3  -9   34.68    2.06
  -1  -3  -9   31.66    2.17
  -2   3  -9    7.68    1.56
  -2  -3  -9    7.50    1.46
  -2  -3  -9    4.74    1.44
  -2   3  -9    6.66    1.43
  -3   3  -9   39.30    2.35
  -3  -3  -9   41.62    2.32
  -3   3  -9   40.67    2.15
  -3  -3  -9   40.91    2.33
  -4   3  -9    7.52    1.41
  -4   3  -9    9.81    1.59
  -4  -3  -9    8.36    1.66
  -5   3  -9    2.69    1.45
  -5   3  -9    0.93    1.41
  -5  -3  -9    2.64    1.36
  -6   3  -9    1.59    1.41
  -6   3  -9    0.11    1.37
  -6  -3  -9    0.46    1.45
  -7  -3  -9    0.38    1.43
  -7   3  -9    2.24    1.52
  -7   3  -9    1.42    1.46
  -8   3  -9    0.57    1.45
  -8  -3  -9    0.76    1.76
  -8   3  -9    1.68    1.53
  -9   3  -9    1.12    1.57
  -9  -3  -9    1.02    1.87
  -9   3  -9    0.37    1.54
 -10   3  -9    0.93    1.79
 -10  -3  -9    1.41    2.01
 -10   3  -9    0.08    1.74
 -11   3  -9    1.92    2.04
 -11  -3  -9    2.10    1.90
 -12   3  -9    2.54    2.09
 -12  -3  -9    1.15    2.24
 -13   3  -9    0.42    2.18
 -13  -3  -9    2.45    2.57
 -14   3  -9    0.35    2.54
 -14  -3  -9    3.20    2.91
 -15   3  -9   -0.56    2.62
  20  -4  -9    2.27    2.72
  19  -4  -9    1.85    2.31
  19   4  -9    0.37    2.35
  18  -4  -9    1.00    2.16
  18   4  -9    0.60    2.33
  17  -4  -9    3.82    2.27
  17   4  -9   -0.19    2.05
  16  -4  -9    2.13    1.81
  16   4  -9    1.18    1.84
  15  -4  -9    1.61    1.66
  15   4  -9    2.44    1.79
  14  -4  -9    1.00    1.58
  14   4  -9    0.36    1.75
  14  -4  -9    0.07    1.44
  13  -4  -9    0.15    1.65
  13   4  -9    0.31    1.66
  13   4  -9    0.78    1.44
  13  -4  -9    1.00    1.39
  12  -4  -9    4.73    1.80
  12   4  -9    3.85    1.51
  12   4  -9    6.17    1.69
  12  -4  -9    4.50    1.46
  11  -4  -9    2.02    1.41
  11   4  -9    1.26    1.52
  11   4  -9    1.59    1.40
  11  -4  -9    1.03    1.28
  10  -4  -9    1.07    1.50
  10   4  -9    1.82    1.33
  10   4  -9    1.04    1.21
  10  -4  -9    1.21    1.23
   9  -4  -9   12.74    1.74
   9   4  -9   12.92    1.81
   9   4  -9   11.57    1.49
   9  -4  -9   11.19    1.54
   8  -4  -9    3.77    1.57
   8   4  -9    5.71    1.35
   8  -4  -9    6.25    1.33
   8   4  -9    7.98    1.59
   7   4  -9   13.64    1.67
   7   4  -9   12.06    1.41
   7  -4  -9   11.35    1.74
   7  -4  -9   13.36    1.62
   6   4  -9    6.60    1.54
   6  -4  -9    6.52    1.52
   6   4  -9    6.83    1.13
   6  -4  -9    5.48    1.31
   5  -4  -9   18.34    1.84
   5  -4  -9   17.53    1.20
   5   4  -9   16.72    1.31
   5   4  -9   17.09    1.79
   5  -4  -9   18.56    1.65
   4  -4  -9    1.27    0.80
   4   4  -9    1.48    1.14
   4   4  -9    1.17    0.79
   4  -4  -9    1.45    1.20
   3  -4  -9   12.14    1.21
   3   4  -9   10.83    0.96
   3   4  -9   11.69    1.47
   3  -4  -9   11.03    1.61
   2   4  -9    2.73    0.67
   2  -4  -9    2.99    1.04
   2  -4  -9    2.72    1.15
   1   4  -9    0.28    1.29
   1  -4  -9    0.22    0.98
   1  -4  -9   -0.17    1.27
   0  -4  -9    3.35    1.14
   0  -4  -9    3.82    1.46
   0   4  -9    2.70    1.42
  -1   4  -9    0.68    1.35
  -1  -4  -9    0.78    1.20
  -1  -4  -9    1.98    1.26
  -1   4  -9    1.23    1.32
  -2   4  -9    1.68    1.26
  -2  -4  -9    2.39    1.29
  -2  -4  -9    2.25    1.30
  -2   4  -9    1.78    1.32
  -3   4  -9    1.32    1.28
  -3   4  -9    0.32    1.40
  -3  -4  -9    0.98    1.36
  -3  -4  -9   -0.01    1.46
  -4   4  -9    5.63    1.58
  -4   4  -9    3.44    1.36
  -4  -4  -9    4.86    1.55
  -4  -4  -9    5.34    1.74
  -5   4  -9    1.35    1.34
  -5   4  -9    0.02    1.39
  -5  -4  -9    0.51    1.50
  -6   4  -9    0.17    1.52
  -6  -4  -9    0.63    1.56
  -6   4  -9    1.81    1.55
  -7   4  -9    0.59    1.50
  -7  -4  -9    2.62    1.72
  -7   4  -9    1.30    1.60
  -8   4  -9   -0.33    1.69
  -8  -4  -9    1.32    1.81
  -8   4  -9    1.31    1.72
  -9   4  -9   -0.41    1.70
  -9  -4  -9    2.26    1.98
  -9   4  -9   -0.41    1.71
 -10   4  -9   -0.44    1.88
 -10   4  -9    0.91    1.79
 -10  -4  -9   -0.05    1.94
 -11   4  -9    3.40    2.02
 -11  -4  -9    1.44    2.16
 -11   4  -9    0.85    2.05
 -12   4  -9   -0.63    2.07
 -12  -4  -9   -0.05    2.14
 -13   4  -9   -0.76    2.28
 -13  -4  -9   -0.43    2.34
  19  -5  -9    0.63    2.51
  19   5  -9   -0.46    2.45
  18  -5  -9    3.57    2.43
  18   5  -9    3.90    2.65
  17  -5  -9    1.10    2.05
  17   5  -9    1.36    2.05
  16  -5  -9    1.99    2.06
  16   5  -9    0.87    2.01
  15  -5  -9    0.52    1.96
  15   5  -9    1.16    1.98
  15  -5  -9    1.46    1.75
  14  -5  -9    0.37    1.70
  14   5  -9    3.42    1.78
  14   5  -9    3.09    1.92
  14  -5  -9    1.90    1.70
  13  -5  -9    1.39    1.76
  13   5  -9   -0.52    1.72
  13   5  -9    0.90    1.60
  13  -5  -9    0.61    1.58
  12  -5  -9    1.51    1.75
  12   5  -9    0.67    1.51
  12   5  -9    0.69    1.66
  12  -5  -9    1.04    1.51
  11  -5  -9    0.35    1.47
  11   5  -9    0.60    1.52
  11   5  -9    0.79    1.43
  11  -5  -9    1.38    1.48
  10  -5  -9    1.42    1.56
  10   5  -9    1.38    1.58
  10   5  -9    2.11    1.39
  10  -5  -9    2.10    1.39
   9  -5  -9    5.67    1.56
   9   5  -9    6.94    1.54
   9   5  -9    4.15    1.40
   9  -5  -9    5.10    1.57
   8   5  -9   13.79    1.88
   8  -5  -9   11.34    1.84
   8  -5  -9   11.64    1.67
   8   5  -9    9.83    1.45
   7   5  -9    6.17    1.45
   7  -5  -9    5.43    1.61
   7   5  -9    4.45    1.21
   7  -5  -9    5.25    1.54
   6   5  -9   10.96    1.34
   6   5  -9   10.64    1.75
   6  -5  -9   11.38    1.71
   5   5  -9   32.62    1.62
   5   5  -9   35.66    2.36
   5  -5  -9   35.88    2.29
   4  -5  -9    4.12    0.97
   4   5  -9    3.12    1.46
   4   5  -9    2.37    0.92
   4  -5  -9    3.56    1.35
   3  -5  -9   -0.08    0.91
   3   5  -9    2.43    1.47
   3  -5  -9    0.99    1.37
   2   5  -9    6.10    1.43
   2  -5  -9    3.46    1.07
   2  -5  -9    4.69    1.53
   1  -5  -9    4.68    1.16
   1   5  -9    4.64    1.38
   1  -5  -9    2.86    1.23
   0  -5  -9    4.58    1.24
   0  -5  -9    6.06    1.63
   0   5  -9    5.29    1.37
  -1  -5  -9    2.73    1.28
  -1  -5  -9    0.50    1.34
  -1   5  -9    3.22    1.55
  -2   5  -9    3.46    1.62
  -2  -5  -9    2.01    1.33
  -2  -5  -9    2.22    1.42
  -3   5  -9    0.85    1.51
  -3  -5  -9    1.88    1.43
  -3  -5  -9    2.83    1.66
  -4   5  -9    2.74    1.43
  -4   5  -9    0.17    1.37
  -4  -5  -9    1.05    1.38
  -4  -5  -9    0.04    1.61
  -5   5  -9    0.75    1.42
  -5   5  -9   -0.47    1.49
  -5  -5  -9    1.27    1.59
  -5  -5  -9    1.77    1.54
  -6   5  -9    0.94    1.57
  -6  -5  -9    2.35    1.70
  -6   5  -9   -0.05    1.65
  -7   5  -9    0.20    1.61
  -7  -5  -9    0.39    1.67
  -7   5  -9    1.70    1.68
  -8   5  -9   -0.21    1.68
  -8  -5  -9    0.58    1.61
  -8   5  -9    1.95    1.79
  -9   5  -9    1.99    1.76
  -9  -5  -9   -0.25    1.81
  -9   5  -9    0.57    1.88
 -10  -5  -9    0.90    2.15
 -10   5  -9   -0.20    2.14
 -10   5  -9    0.09    1.91
 -11   5  -9    0.36    1.99
 -11  -5  -9   -0.08    2.07
 -11   5  -9   -0.21    2.23
 -12  -5  -9    0.83    2.26
 -12   5  -9   -0.81    2.47
  18  -6  -9    2.62    2.47
  18   6  -9    0.13    2.41
  17  -6  -9    1.18    2.34
  17   6  -9    0.58    2.44
  16  -6  -9    0.74    2.32
  16   6  -9   -0.86    2.14
  15  -6  -9    3.13    2.24
  15   6  -9    2.42    2.06
  15  -6  -9   -0.23    2.01
  14  -6  -9    0.06    1.88
  14   6  -9    1.16    1.80
  14   6  -9    0.90    1.97
  14  -6  -9    0.42    1.81
  13  -6  -9    0.37    1.92
  13   6  -9    1.77    1.74
  13   6  -9   -0.40    1.83
  13  -6  -9    0.69    1.76
  12  -6  -9    0.01    1.86
  12   6  -9    0.75    1.75
  12   6  -9   -0.33    1.67
  12  -6  -9    1.08    1.77
  11  -6  -9    0.75    1.54
  11   6  -9    0.49    1.59
  11   6  -9    0.58    1.62
  11  -6  -9   -0.46    1.53
  10  -6  -9    0.66    1.70
  10   6  -9    1.83    1.60
  10   6  -9    0.75    1.53
  10  -6  -9    0.20    1.53
   9  -6  -9    2.72    1.74
   9   6  -9    1.64    1.37
   9  -6  -9    1.36    1.58
   9   6  -9    1.90    1.69
   8   6  -9    0.97    1.41
   8  -6  -9    1.81    1.48
   8   6  -9    0.37    1.28
   7   6  -9    2.65    1.53
   7  -6  -9    3.73    1.69
   7   6  -9    2.86    1.26
   6   6  -9    0.05    1.54
   6   6  -9    0.32    1.09
   6  -6  -9    1.04    1.47
   5   6  -9    0.70    1.48
   5  -6  -9    0.21    1.31
   4   6  -9    0.39    1.31
   4  -6  -9    1.54    1.46
   3   6  -9    0.89    1.54
   3  -6  -9    1.55    1.55
   2  -6  -9   -0.23    1.02
   2   6  -9    0.75    1.46
   2  -6  -9    0.98    1.47
   1  -6  -9    6.46    1.26
   1   6  -9    5.76    1.69
   1  -6  -9    7.42    1.69
   0  -6  -9    0.20    1.19
   0  -6  -9    0.12    1.35
   0   6  -9    0.14    1.44
  -1  -6  -9   -0.30    1.26
  -1  -6  -9    0.66    1.56
  -1   6  -9    0.53    1.61
  -2   6  -9    2.06    1.70
  -2  -6  -9   -0.26    1.35
  -2  -6  -9    1.37    1.45
  -3   6  -9    4.33    1.56
  -3  -6  -9    2.62    1.54
  -3  -6  -9    2.85    1.66
  -4   6  -9    1.52    1.76
  -4  -6  -9    1.87    1.53
  -4  -6  -9    1.04    1.73
  -5   6  -9   -0.47    1.77
  -5  -6  -9    0.13    1.69
  -5  -6  -9    1.16    1.62
  -6  -6  -9    1.29    1.61
  -6   6  -9    1.73    1.73
  -6  -6  -9    1.62    1.77
  -7   6  -9    1.95    1.74
  -7  -6  -9    3.48    2.03
  -7   6  -9    1.00    1.77
  -8   6  -9    0.52    1.76
  -8  -6  -9    0.77    2.06
  -8   6  -9    1.57    1.93
  -9   6  -9    0.96    1.84
  -9  -6  -9    0.13    2.16
  -9   6  -9    1.21    2.01
 -10  -6  -9    1.36    2.15
 -10   6  -9   -0.02    2.30
 -11  -6  -9    1.01    2.51
 -11   6  -9    0.12    2.50
 -12  -6  -9    0.29    2.78
 -12   6  -9   -0.56    2.69
 -13   6  -9    0.44    2.86
  17  -7  -9    1.64    2.70
  17   7  -9    2.36    2.76
  16  -7  -9    1.78    2.46
  16   7  -9    1.54    2.36
  16  -7  -9    0.36    2.35
  15  -7  -9    1.51    2.35
  15   7  -9    1.23    2.33
  15  -7  -9    0.03    2.13
  14  -7  -9    1.74    1.95
  14   7  -9    1.29    1.91
  14   7  -9    1.24    2.15
  14  -7  -9    0.49    2.09
  13  -7  -9    1.27    2.11
  13   7  -9    2.24    1.90
  13   7  -9    1.09    2.02
  13  -7  -9    0.78    2.00
  12  -7  -9    1.90    2.00
  12   7  -9    1.83    1.85
  12   7  -9    0.69    1.88
  12  -7  -9    1.03    1.85
  11  -7  -9    2.68    1.89
  11   7  -9    2.50    1.86
  11  -7  -9    2.72    1.96
  11   7  -9    1.30    1.73
  10   7  -9    2.83    1.81
  10  -7  -9    3.79    1.75
  10   7  -9    3.83    1.69
   9  -7  -9    1.32    1.61
   9   7  -9    2.33    1.55
   9   7  -9    1.94    1.74
   8   7  -9    3.03    1.59
   8  -7  -9    4.62    1.93
   8   7  -9    3.40    1.49
   7   7  -9    6.39    1.74
   7  -7  -9    8.74    1.81
   6   7  -9    9.56    1.84
   6  -7  -9    9.83    1.90
   5   7  -9    7.62    1.75
   5  -7  -9    8.52    1.70
   4   7  -9    2.24    1.73
   4  -7  -9    2.00    1.66
   3   7  -9    0.74    1.68
   3  -7  -9    1.09    1.40
   2   7  -9    3.76    1.79
   2  -7  -9    3.33    1.66
   1   7  -9    0.96    1.64
   1  -7  -9    1.29    1.65
   0  -7  -9   13.79    1.70
   0  -7  -9   18.05    2.18
   0   7  -9   15.76    2.18
  -1  -7  -9   15.41    1.80
  -1   7  -9   20.46    2.36
  -1  -7  -9   16.68    2.08
  -2   7  -9    9.25    2.06
  -2  -7  -9    6.11    1.64
  -2  -7  -9    5.73    1.97
  -3   7  -9    0.10    1.66
  -3  -7  -9   -0.33    1.56
  -3  -7  -9    2.01    1.66
  -4   7  -9    2.10    1.70
  -4  -7  -9    2.15    1.67
  -4  -7  -9    0.62    1.91
  -5   7  -9   -0.57    1.98
  -5  -7  -9    1.24    1.84
  -5  -7  -9    1.72    1.83
  -6  -7  -9    0.40    1.84
  -6   7  -9    2.43    2.07
  -6  -7  -9    1.10    1.85
  -7  -7  -9    1.23    2.14
  -7   7  -9    1.47    2.28
  -7  -7  -9    2.26    2.11
  -8  -7  -9    1.14    2.21
  -8   7  -9   -0.71    2.33
  -9  -7  -9    0.80    2.20
  -9   7  -9    0.82    2.24
 -10  -7  -9    1.20    2.37
 -10   7  -9   -0.64    2.64
 -11  -7  -9    0.25    2.45
 -11   7  -9    0.21    2.89
  16  -8  -9    1.68    2.50
  16   8  -9    0.74    2.69
  16  -8  -9   -0.50    2.72
  15   8  -9    0.49    2.34
  15  -8  -9   -0.01    2.42
  14   8  -9    2.02    2.34
  14  -8  -9    0.85    2.30
  13   8  -9    0.19    2.01
  13   8  -9    1.74    2.12
  13  -8  -9    0.97    2.22
  12   8  -9    1.04    1.98
  12  -8  -9    0.59    2.09
  12   8  -9    1.29    2.03
  11   8  -9    1.02    1.93
  11  -8  -9   -0.37    1.99
  11   8  -9    0.02    1.87
  10   8  -9    2.72    1.96
  10  -8  -9    0.08    1.92
  10   8  -9    0.36    1.78
   9  -8  -9    0.75    1.95
   9   8  -9    1.04    1.73
   8   8  -9    1.65    1.85
   8  -8  -9    2.08    1.83
   7   8  -9    2.13    1.85
   7  -8  -9    0.59    1.90
   6   8  -9    1.61    1.72
   6  -8  -9    0.86    1.72
   5   8  -9    1.33    1.89
   5  -8  -9    0.31    1.78
   4   8  -9   -0.30    1.65
   4  -8  -9    2.54    1.70
   3   8  -9    0.67    1.68
   3  -8  -9    0.82    1.78
   2   8  -9    2.22    1.93
   2  -8  -9   -0.03    1.65
   1   8  -9   -0.11    1.60
   1  -8  -9    0.11    1.90
   0  -8  -9    1.55    1.89
   0   8  -9    1.69    1.87
  -1  -8  -9    0.49    1.91
  -1   8  -9    0.70    1.69
  -2   8  -9    2.00    1.92
  -2  -8  -9    2.50    1.92
  -3  -8  -9    1.09    1.79
  -3   8  -9    0.53    1.76
  -3  -8  -9    0.43    1.80
  -4  -8  -9   -0.16    1.89
  -4   8  -9    1.75    1.83
  -4  -8  -9    1.58    2.12
  -5   8  -9    0.71    2.21
  -5  -8  -9    1.29    2.03
  -5  -8  -9    0.78    1.96
  -6   8  -9    0.86    2.07
  -6  -8  -9   -0.39    2.05
  -6  -8  -9   -0.33    2.20
  -7  -8  -9    1.77    2.37
  -7   8  -9    1.64    2.32
  -7  -8  -9    1.20    2.38
  -8  -8  -9    2.01    2.51
  -8   8  -9    0.19    2.32
  -9  -8  -9   -0.74    2.59
 -10  -8  -9    2.04    2.66
  15   9  -9    0.05    2.93
  14   9  -9    0.03    2.53
  13  -9  -9    0.92    2.56
  13   9  -9    1.20    2.48
  12  -9  -9    0.24    2.49
  11   9  -9    1.88    2.14
  11  -9  -9    1.56    2.45
  10   9  -9    0.47    2.17
  10  -9  -9    0.05    2.13
   9  -9  -9    1.41    2.03
   9   9  -9    1.06    2.01
   8   9  -9    2.99    2.03
   8  -9  -9    3.00    2.05
   7   9  -9    1.38    2.10
   7  -9  -9    0.77    1.94
   6   9  -9    0.38    1.83
   6  -9  -9    0.50    2.16
   5   9  -9    0.08    2.08
   5  -9  -9    0.46    2.05
   4   9  -9    1.65    2.12
   4  -9  -9    1.59    1.93
   3   9  -9    2.20    2.08
   3  -9  -9    3.06    2.14
   2   9  -9    1.53    1.88
   2  -9  -9    0.32    1.99
   1   9  -9    2.14    2.06
   1  -9  -9    0.02    1.95
   0  -9  -9    0.75    1.86
   0   9  -9    2.18    2.08
  -1  -9  -9    1.72    1.91
  -1   9  -9    1.58    1.91
  -2   9  -9    2.54    2.22
  -2  -9  -9    0.19    1.97
  -3   9  -9    1.71    2.32
  -3  -9  -9    1.72    2.03
  -4   9  -9   -0.05    2.40
  -4  -9  -9    1.38    2.24
  -5  -9  -9    0.16    2.28
  -5   9  -9    2.28    2.14
  -6   9  -9   -0.54    2.62
  -6  -9  -9   -0.31    2.47
  -7   9  -9    0.27    2.82
  -7  -9  -9    2.18    2.49
  -8  -9  -9    0.71    2.64
  -8  -9  -9    0.23    2.61
  -9  -9  -9   -0.25    2.74
  11 -10  -9    0.35    2.80
  10 -10  -9    2.58    2.51
   9 -10  -9    0.97    2.69
   9  10  -9   -0.14    2.33
   8  10  -9   -0.06    2.25
   8 -10  -9    0.01    2.57
   7  10  -9    2.17    2.24
   7 -10  -9    1.39    2.58
   6  10  -9    4.12    2.41
   6 -10  -9    1.79    2.23
   5  10  -9    1.65    2.28
   5 -10  -9   -0.90    2.29
   4  10  -9    0.13    2.30
   4 -10  -9    0.58    2.04
   3  10  -9    0.56    2.23
   3 -10  -9    0.80    2.02
   2  10  -9    1.01    2.26
   2 -10  -9    1.64    2.18
   1  10  -9    1.09    2.12
   1 -10  -9    0.95    2.39
   0 -10  -9    1.81    2.14
   0  10  -9    0.18    2.32
   1 -10   9    2.49    2.25
  -1 -10  -9   -0.08    2.13
  -1  10  -9    0.36    2.32
   2 -10   9    3.94    2.30
  -2 -10  -9    0.69    2.32
  -2  10  -9    3.63    2.56
  -3  10  -9   -0.50    2.53
  -3 -10  -9    2.49    2.41
  -4  10  -9    0.27    2.65
  -4 -10  -9    1.19    2.34
  -5 -10  -9    0.37    2.45
  -6 -10  -9   -0.20    2.77
   7  11  -9   -0.92    2.56
   6  11  -9    0.71    2.45
   4  11  -9   -0.92    2.48
   4 -11  -9   -0.15    2.74
   3  11  -9    1.89    2.62
   3 -11  -9    1.37    2.68
   2  11  -9    2.29    2.48
   2 -11  -9    1.59    2.71
   1  11  -9    0.68    2.32
   1 -11  -9    2.61    2.69
   0  11  -9    2.61    2.71
   0 -11  -9    0.73    2.46
   2 -11   9    3.23    2.53
   3 -11   9   -0.35    2.83
  20   0 -10    0.29    2.33
  19   0 -10    1.03    2.21
  18   0 -10    1.28    2.03
  17   0 -10    1.12    2.04
  16   0 -10    4.03    2.00
  15   0 -10   12.03    2.19
  14   0 -10    1.30    1.46
  13   0 -10    3.08    1.43
  12   0 -10   15.54    1.91
  11   0 -10   17.85    1.79
  10   0 -10   12.81    1.70
   9   0 -10   21.71    1.80
   9   0 -10   19.67    1.24
   8   0 -10   46.16    2.34
   8   0 -10   49.36    2.34
   8   0 -10   46.48    1.72
   7   0 -10   28.74    1.93
   7   0 -10   30.55    1.83
   7   0 -10   30.15    1.54
   6   0 -10    1.26    1.11
   6   0 -10    0.99    1.29
   6   0 -10    0.81    0.91
   5   0 -10  173.69    3.58
   5   0 -10  172.00    3.79
   5   0 -10  169.07    3.30
   4   0 -10    1.27    1.07
   4   0 -10    1.86    1.01
   4   0 -10    2.05    1.20
   3   0 -10   39.77    2.07
   3   0 -10   39.48    1.79
   3   0 -10   43.35    1.99
   2   0 -10   28.10    1.75
   2   0 -10   27.30    1.70
   2   0 -10   26.43    1.50
   1   0 -10    0.85    1.03
   1   0 -10    2.32    1.03
   0   0 -10   17.44    1.58
   0   0 -10   16.86    1.43
  -1   0 -10   16.60    1.75
  -1   0 -10   14.28    1.36
  -2   0 -10  207.16    4.65
  -2   0 -10  199.78    3.64
  -3   0 -10  164.81    4.24
  -3   0 -10  159.24    3.29
  -4   0 -10   -0.07    1.03
  -4   0 -10    1.19    1.48
  -5   0 -10    2.78    1.46
  -5   0 -10    0.74    1.07
  -6   0 -10    3.48    1.68
  -7   0 -10    0.47    1.40
  -8   0 -10    2.16    1.52
  -9   0 -10    0.43    1.82
 -10   0 -10    1.10    1.74
 -11   0 -10    1.86    1.92
 -12   0 -10    1.88    2.17
 -13   0 -10    3.04    2.47
 -14   0 -10    2.24    2.52
  20  -1 -10    1.65    2.51
  20   1 -10    1.45    2.26
  19  -1 -10    0.96    2.05
  19   1 -10    1.51    2.07
  18  -1 -10    2.74    2.26
  18   1 -10    2.81    2.20
  17  -1 -10    1.87    2.00
  17   1 -10    1.58    1.92
  16  -1 -10    0.66    1.86
  16   1 -10    1.13    1.96
  15  -1 -10    3.41    1.61
  15   1 -10    3.82    1.88
  14  -1 -10    0.26    1.48
  14   1 -10    1.35    1.59
  13  -1 -10    4.16    1.48
  13   1 -10    2.75    1.67
  12  -1 -10    3.58    1.60
  12   1 -10    4.30    1.63
  11  -1 -10    1.99    1.50
  11   1 -10    0.85    1.30
  11  -1 -10    0.63    0.93
  10   1 -10    6.98    1.56
  10  -1 -10    4.96    1.32
  10   1 -10    4.83    1.33
  10  -1 -10    6.30    1.03
   9   1 -10   36.84    2.30
   9  -1 -10   35.99    2.15
   9   1 -10   34.25    2.09
   9  -1 -10   35.48    1.64
   8   1 -10   55.69    2.67
   8  -1 -10   57.52    2.51
   8   1 -10   54.35    2.37
   8  -1 -10   58.66    2.05
   7  -1 -10   86.02    2.92
   7   1 -10   84.06    3.00
   7   1 -10   86.82    2.71
   7  -1 -10   83.87    2.41
   6  -1 -10    6.92    1.26
   6   1 -10   10.47    1.29
   6   1 -10   10.33    1.37
   6  -1 -10    7.86    1.37
   6  -1 -10    8.64    1.21
   5  -1 -10    0.92    1.10
   5  -1 -10    0.71    1.09
   5   1 -10    0.05    0.96
   5  -1 -10    0.41    1.01
   5   1 -10    0.28    1.06
   4  -1 -10   72.09    2.45
   4  -1 -10   71.65    2.49
   4  -1 -10   75.52    2.54
   4   1 -10   79.20    2.34
   4   1 -10   73.01    2.61
   4  -1 -10   75.40    2.52
   3   1 -10   31.23    1.84
   3  -1 -10   30.01    1.76
   3  -1 -10   31.02    1.83
   3   1 -10   31.65    1.57
   3  -1 -10   33.35    1.82
   3   1 -10   31.97    1.92
   3  -1 -10   34.79    1.88
   2   1 -10   -0.14    1.07
   2   1 -10    0.63    1.16
   2  -1 -10    0.22    1.08
   2   1 -10    0.96    0.84
   2  -1 -10    0.46    1.03
   2  -1 -10    0.26    1.02
   1   1 -10    0.54    0.98
   1   1 -10    0.81    0.98
   1  -1 -10    0.44    1.14
   1  -1 -10    0.39    0.96
   0   1 -10    9.19    1.32
   0  -1 -10   10.30    1.19
   0   1 -10    8.93    1.38
   0  -1 -10    9.72    1.49
  -1   1 -10   12.48    1.70
  -1  -1 -10   12.99    1.48
  -1  -1 -10   13.06    1.24
  -1   1 -10   11.28    1.40
  -2   1 -10   28.54    2.14
  -2  -1 -10   24.09    1.89
  -2  -1 -10   26.74    1.55
  -2   1 -10   26.17    1.78
  -3   1 -10   14.82    1.66
  -3  -1 -10   13.70    1.62
  -3  -1 -10   12.77    1.21
  -3   1 -10   14.89    1.51
  -4  -1 -10    2.31    0.95
  -4  -1 -10    3.21    1.54
  -4   1 -10    4.56    1.38
  -4   1 -10    5.28    1.22
  -5  -1 -10    1.77    1.54
  -5   1 -10    0.32    1.17
  -5   1 -10    0.73    1.49
  -6   1 -10    0.72    1.52
  -6  -1 -10    1.42    1.41
  -6   1 -10    0.32    1.15
  -7   1 -10    1.29    1.48
  -7  -1 -10    1.72    1.64
  -8   1 -10    1.23    1.52
  -8  -1 -10    1.41    1.55
  -9  -1 -10    1.87    1.87
  -9   1 -10    1.49    1.73
 -10   1 -10    0.70    1.94
 -10  -1 -10    1.31    1.81
 -11   1 -10    0.46    2.07
 -11  -1 -10    2.41    2.02
 -12   1 -10    1.38    2.27
 -12  -1 -10    1.64    2.29
 -13   1 -10   -0.31    2.25
 -13  -1 -10    1.27    2.16
 -14   1 -10    1.49    2.52
 -14  -1 -10    2.18    2.40
  20  -2 -10    0.31    2.54
  20   2 -10    0.39    2.52
  19  -2 -10    1.46    2.20
  19   2 -10    1.19    2.24
  18  -2 -10    2.07    1.98
  18   2 -10    1.75    2.19
  17  -2 -10    0.66    1.80
  17   2 -10    0.70    2.00
  16  -2 -10    0.87    1.87
  16   2 -10    1.28    1.74
  15  -2 -10    0.55    1.54
  15   2 -10    0.55    1.56
  14  -2 -10    1.36    1.47
  14   2 -10    1.43    1.47
  13  -2 -10    0.39    1.54
  13   2 -10    1.26    1.55
  12  -2 -10    5.74    1.52
  12   2 -10    2.15    1.37
  12  -2 -10    4.12    1.22
  11   2 -10    0.64    1.51
  11  -2 -10    2.23    1.41
  11   2 -10    0.60    1.28
  11  -2 -10    0.00    1.03
  10  -2 -10    2.64    1.32
  10   2 -10    3.80    1.44
  10   2 -10    3.51    1.29
  10  -2 -10    2.61    1.12
   9  -2 -10    1.96    1.23
   9   2 -10    1.48    1.29
   9   2 -10    2.23    1.22
   9  -2 -10    1.76    1.11
   8  -2 -10   17.00    1.69
   8   2 -10   16.02    1.69
   8   2 -10   16.55    1.57
   8  -2 -10   14.75    1.46
   7  -2 -10   23.15    1.89
   7   2 -10   24.30    1.88
   7  -2 -10   26.60    1.69
   7   2 -10   26.62    1.71
   6  -2 -10   52.82    2.45
   6   2 -10   54.76    2.11
   6   2 -10   53.94    2.45
   6  -2 -10   51.61    2.15
   5  -2 -10   14.94    1.34
   5  -2 -10   15.93    1.54
   5   2 -10   16.19    1.31
   5   2 -10   13.30    1.52
   5  -2 -10   15.38    1.48
   4  -2 -10   39.41    1.87
   4  -2 -10   41.69    2.14
   4   2 -10   40.51    1.69
   4   2 -10   37.34    2.04
   4  -2 -10   41.09    2.05
   3   2 -10   10.06    1.04
   3   2 -10    9.70    1.33
   3  -2 -10    7.54    1.21
   3  -2 -10   10.96    1.35
   2  -2 -10    1.57    1.00
   2   2 -10    1.64    1.30
   2   2 -10    0.88    1.25
   2  -2 -10    2.06    1.10
   2   2 -10    2.05    0.78
   2  -2 -10    0.85    1.03
   1   2 -10    0.58    1.14
   1   2 -10    0.26    1.08
   1  -2 -10    0.50    1.08
   1  -2 -10    0.15    0.92
   1  -2 -10    0.18    1.10
   0   2 -10   -0.01    1.22
   0  -2 -10    1.08    1.22
   0   2 -10    0.14    1.18
   0  -2 -10    0.46    0.91
   0  -2 -10    2.35    1.32
  -1   2 -10    4.96    1.46
  -1  -2 -10    5.06    1.27
  -1   2 -10    5.85    1.40
  -1  -2 -10    3.52    0.96
  -1  -2 -10    3.16    1.42
  -2   2 -10    2.37    1.39
  -2  -2 -10    1.70    1.37
  -2   2 -10    1.23    1.18
  -2  -2 -10    1.53    0.90
  -3   2 -10    1.04    1.42
  -3  -2 -10    0.85    1.42
  -3   2 -10    0.45    1.27
  -4   2 -10    0.83    1.42
  -4  -2 -10    0.00    1.42
  -4   2 -10    0.64    1.24
  -5   2 -10    3.05    1.54
  -5  -2 -10    1.16    1.54
  -5   2 -10    1.32    1.24
  -6   2 -10    1.36    1.59
  -6  -2 -10   -0.01    1.39
  -6   2 -10    0.88    1.29
  -7   2 -10    0.18    1.45
  -7  -2 -10    0.07    1.49
  -7   2 -10    0.56    1.33
  -8   2 -10    1.60    1.46
  -8   2 -10    1.69    1.80
  -8  -2 -10    1.33    1.78
  -9  -2 -10    0.27    1.65
  -9   2 -10    0.29    1.87
 -10   2 -10    1.28    1.85
 -10  -2 -10    0.17    1.79
 -11  -2 -10   -0.27    2.08
 -11   2 -10    0.19    2.15
 -12   2 -10    1.18    2.36
 -12  -2 -10    2.90    2.44
 -13   2 -10    0.87    2.48
 -13  -2 -10   -0.22    2.52
 -14   2 -10    0.02    2.49
  20  -3 -10    1.93    2.54
  20   3 -10    1.11    2.64
  19  -3 -10    1.04    2.48
  19   3 -10    0.09    2.16
  18  -3 -10    1.58    2.30
  18   3 -10    3.14    2.11
  17  -3 -10    3.34    2.11
  17   3 -10    0.30    1.96
  16  -3 -10    2.97    1.93
  16   3 -10    1.08    2.00
  15  -3 -10    0.79    1.58
  15   3 -10    1.62    1.67
  14  -3 -10    1.54    1.72
  14   3 -10    0.25    1.55
  13   3 -10   -0.31    1.54
  13  -3 -10    1.51    1.63
  13   3 -10    1.69    1.44
  13  -3 -10   -0.42    1.35
  12  -3 -10    2.64    1.66
  12   3 -10    1.83    1.52
  12   3 -10    0.54    1.44
  12  -3 -10    1.24    1.33
  11  -3 -10    0.82    1.27
  11   3 -10   -0.21    1.47
  11   3 -10   -0.15    1.23
  11  -3 -10   -0.39    1.22
  10  -3 -10    2.34    1.51
  10   3 -10    1.67    1.55
  10   3 -10    2.60    1.39
  10  -3 -10    1.03    1.17
   9  -3 -10   12.56    1.62
   9   3 -10   13.71    1.62
   9  -3 -10   11.39    1.50
   9   3 -10   11.74    1.82
   8  -3 -10   28.94    2.20
   8   3 -10   27.20    1.82
   8   3 -10   27.07    2.21
   8  -3 -10   25.98    1.83
   7  -3 -10    7.33    1.40
   7   3 -10    6.53    1.25
   7  -3 -10    8.89    1.38
   7   3 -10    8.11    1.63
   6  -3 -10   27.64    1.98
   6   3 -10   28.42    1.67
   6   3 -10   29.95    2.14
   6  -3 -10   25.32    1.78
   5   3 -10    6.70    1.49
   5  -3 -10    6.49    1.13
   5  -3 -10    6.19    1.42
   5   3 -10    6.34    1.13
   5  -3 -10    5.83    1.36
   4  -3 -10   32.85    1.72
   4   3 -10   29.95    1.50
   4   3 -10   31.88    2.16
   4  -3 -10   30.25    2.01
   3   3 -10    4.29    1.44
   3  -3 -10    4.20    1.13
   3   3 -10    3.76    0.84
   3  -3 -10    6.06    1.32
   2   3 -10    5.90    0.84
   2  -3 -10    5.56    1.24
   2   3 -10    6.95    1.38
   2  -3 -10    7.07    1.30
   1  -3 -10    6.97    1.31
   1   3 -10    8.65    1.48
   1  -3 -10    8.65    1.53
   0   3 -10    0.58    1.34
   0  -3 -10    0.49    1.17
   0   3 -10    1.78    1.29
   0  -3 -10    2.42    1.42
  -1   3 -10    5.31    1.54
  -1   3 -10    2.78    1.25
  -1  -3 -10    3.76    1.31
  -1  -3 -10    4.20    1.25
  -2   3 -10    1.15    1.44
  -2  -3 -10    1.06    1.27
  -2  -3 -10    1.90    1.45
  -2   3 -10    0.66    1.33
  -3   3 -10    0.89    1.24
  -3  -3 -10    0.52    1.27
  -3   3 -10    1.09    1.38
  -4   3 -10    2.30    1.38
  -4  -3 -10    2.25    1.45
  -4   3 -10    1.61    1.32
  -5   3 -10    0.79    1.53
  -5  -3 -10    1.31    1.42
  -5   3 -10    0.56    1.41
  -6   3 -10   -0.11    1.42
  -6   3 -10    2.25    1.45
  -6  -3 -10    0.92    1.44
  -7   3 -10    0.48    1.50
  -7   3 -10    1.39    1.58
  -7  -3 -10   -0.26    1.51
  -8   3 -10    0.58    1.73
  -8  -3 -10    0.45    1.85
  -8   3 -10   -0.19    1.53
  -9   3 -10    0.84    1.71
  -9   3 -10    1.05    1.91
  -9  -3 -10    1.46    1.99
 -10   3 -10    1.34    1.85
 -10  -3 -10    1.60    2.19
 -11   3 -10    1.22    2.13
 -11  -3 -10    0.20    2.18
 -12   3 -10   -0.38    2.20
 -12  -3 -10    0.00    2.45
 -13   3 -10    0.62    2.41
 -13  -3 -10    2.25    2.51
 -14   3 -10    0.78    2.72
  19  -4 -10    0.53    2.38
  19   4 -10   -0.02    2.61
  18  -4 -10    3.67    2.42
  18   4 -10    0.29    2.42
  17  -4 -10    1.74    2.13
  17   4 -10    1.05    2.20
  16  -4 -10    2.17    2.08
  16   4 -10    2.95    2.18
  15  -4 -10    1.73    1.98
  15   4 -10    1.50    1.74
  14  -4 -10    1.41    1.83
  14   4 -10    1.00    1.78
  13  -4 -10    2.00    1.82
  13   4 -10    1.13    1.52
  13   4 -10   -0.22    1.57
  13  -4 -10   -0.55    1.48
  12  -4 -10    4.38    1.80
  12   4 -10    4.40    1.60
  12   4 -10    4.76    1.67
  12  -4 -10    2.32    1.41
  11  -4 -10    1.50    1.63
  11   4 -10    3.37    1.67
  11   4 -10    2.39    1.40
  11  -4 -10    2.21    1.42
  10  -4 -10    4.52    1.73
  10   4 -10    5.05    1.76
  10   4 -10    5.36    1.42
  10  -4 -10    3.62    1.40
   9  -4 -10    2.68    1.58
   9   4 -10    3.51    1.32
   9   4 -10    3.53    1.62
   9  -4 -10    3.19    1.40
   8  -4 -10    0.80    1.47
   8   4 -10    0.49    1.20
   8  -4 -10    1.48    1.38
   8   4 -10    1.14    1.35
   7  -4 -10   23.84    2.14
   7   4 -10   24.82    2.02
   7   4 -10   26.10    1.71
   7  -4 -10   25.61    2.00
   6  -4 -10   17.02    1.76
   6   4 -10   16.18    1.39
   6  -4 -10   18.50    1.81
   6   4 -10   18.64    1.80
   5  -4 -10   38.52    1.72
   5   4 -10   38.82    1.75
   5   4 -10   39.48    2.32
   5  -4 -10   38.77    2.23
   4   4 -10    1.42    1.47
   4  -4 -10    2.08    1.01
   4   4 -10    2.30    0.91
   4  -4 -10    0.97    1.27
   3  -4 -10   52.59    2.08
   3   4 -10   48.81    2.52
   3  -4 -10   53.54    2.59
   2  -4 -10    7.27    1.26
   2   4 -10    8.65    1.67
   2  -4 -10    6.12    1.37
   1  -4 -10    0.29    1.08
   1   4 -10    1.96    1.46
   1  -4 -10    1.97    1.30
   0  -4 -10    5.52    1.30
   0   4 -10    3.79    1.50
   0  -4 -10    5.17    1.60
  -1  -4 -10    1.04    1.22
  -1   4 -10    0.53    1.36
  -1  -4 -10    1.74    1.45
  -1   4 -10    0.76    1.33
  -2  -4 -10    9.94    1.62
  -2  -4 -10    9.90    1.69
  -2   4 -10   10.93    1.62
  -2   4 -10   10.74    1.81
  -3   4 -10   13.35    1.80
  -3   4 -10   13.10    1.80
  -3  -4 -10   12.42    1.75
  -3  -4 -10   15.91    2.07
  -4   4 -10    1.40    1.43
  -4   4 -10    1.63    1.39
  -4  -4 -10    1.79    1.52
  -4  -4 -10    2.38    1.47
  -5   4 -10    3.49    1.64
  -5   4 -10    3.15    1.69
  -5  -4 -10    3.50    1.68
  -6   4 -10    2.04    1.55
  -6   4 -10    0.25    1.53
  -6  -4 -10    0.91    1.75
  -7   4 -10    0.18    1.67
  -7   4 -10    0.30    1.59
  -7  -4 -10    0.44    1.58
  -8   4 -10    0.56    1.75
  -8   4 -10    1.09    1.88
  -8  -4 -10    0.39    1.95
  -9   4 -10   -0.40    1.84
  -9  -4 -10    0.57    2.11
 -10   4 -10    0.18    2.10
 -10  -4 -10    0.58    2.12
 -11   4 -10    0.28    2.16
 -11  -4 -10    0.51    2.10
 -12   4 -10    1.80    2.44
 -12  -4 -10    2.31    2.56
 -13   4 -10    1.16    2.58
  19  -5 -10    0.54    2.49
  18  -5 -10    3.40    2.58
  18   5 -10    2.66    2.49
  17  -5 -10    2.20    2.22
  17   5 -10    0.78    2.12
  16  -5 -10    0.44    2.08
  16   5 -10    2.08    2.01
  15  -5 -10   -0.57    1.87
  15   5 -10    0.92    1.92
  14  -5 -10    0.98    1.86
  14   5 -10    1.46    1.92
  14   5 -10    0.11    1.85
  14  -5 -10    0.00    1.70
  13  -5 -10    1.06    1.71
  13   5 -10    1.25    1.65
  13   5 -10    2.98    1.76
  13  -5 -10    1.10    1.60
  12  -5 -10    2.00    1.59
  12   5 -10    0.59    1.58
  12   5 -10    1.94    1.58
  12  -5 -10    2.65    1.58
  11  -5 -10    8.11    1.93
  11   5 -10    9.46    1.95
  11   5 -10   10.63    1.81
  11  -5 -10    8.96    1.80
  10  -5 -10    2.83    1.51
  10   5 -10    1.94    1.64
  10   5 -10    2.60    1.43
  10  -5 -10    2.62    1.47
   9  -5 -10   13.30    1.91
   9   5 -10   14.42    1.94
   9   5 -10   15.83    1.72
   9  -5 -10   18.46    2.07
   8  -5 -10   18.33    2.16
   8   5 -10   22.98    2.08
   8   5 -10   21.38    1.80
   8  -5 -10   19.93    1.98
   7   5 -10    9.19    1.62
   7  -5 -10    7.92    1.78
   7   5 -10   10.05    1.37
   7  -5 -10   10.01    1.67
   6   5 -10    1.30    1.34
   6   5 -10    0.57    1.11
   6  -5 -10    1.24    1.50
   5   5 -10    7.84    1.79
   5   5 -10    7.82    1.18
   5  -5 -10    8.16    1.53
   4  -5 -10   18.05    1.40
   4   5 -10   19.32    1.96
   4  -5 -10   19.12    2.02
   3  -5 -10    5.29    1.17
   3   5 -10    5.14    1.68
   3  -5 -10    6.66    1.69
   2  -5 -10    3.38    1.17
   2   5 -10    4.36    1.60
   2  -5 -10    5.19    1.67
   1  -5 -10    2.56    1.15
   1   5 -10    3.85    1.64
   1  -5 -10    3.81    1.60
   0  -5 -10   17.46    1.67
   0   5 -10   20.83    1.98
   0  -5 -10   21.19    2.13
  -1  -5 -10   20.91    1.88
  -1  -5 -10   16.57    1.89
  -2  -5 -10    8.62    1.66
  -2  -5 -10    7.28    1.79
  -2   5 -10    8.76    1.69
  -3  -5 -10   -0.03    1.52
  -3  -5 -10    0.96    1.61
  -3   5 -10    1.01    1.60
  -4   5 -10    4.24    1.61
  -4   5 -10    2.48    1.59
  -4  -5 -10    4.45    1.76
  -4  -5 -10    3.68    1.75
  -5   5 -10    2.01    1.62
  -5   5 -10    1.16    1.68
  -5  -5 -10    2.32    1.58
  -5  -5 -10    2.93    1.92
  -6   5 -10   -0.49    1.76
  -6   5 -10    2.17    1.76
  -6  -5 -10    0.22    1.62
  -7   5 -10    1.21    1.81
  -7  -5 -10    0.81    1.91
  -8   5 -10    2.24    1.91
  -8   5 -10    1.37    1.98
  -8  -5 -10    0.28    1.98
  -9   5 -10    0.22    2.02
  -9   5 -10   -0.09    2.18
  -9  -5 -10    1.09    2.13
 -10   5 -10   -0.87    2.20
 -10  -5 -10    1.33    2.37
 -10   5 -10    2.01    2.07
 -11   5 -10    0.47    2.18
 -11  -5 -10    0.31    2.30
 -12  -5 -10    1.10    2.65
  18  -6 -10    0.30    2.54
  18   6 -10    1.21    2.55
  17  -6 -10    1.18    2.51
  17   6 -10    0.69    2.45
  16  -6 -10   -0.13    2.12
  16   6 -10    0.84    2.29
  15   6 -10   -0.60    1.94
  15  -6 -10    0.61    2.10
  15   6 -10    0.49    2.11
  15  -6 -10    0.62    2.07
  14  -6 -10    0.26    2.03
  14   6 -10    0.64    1.99
  14   6 -10   -0.10    1.94
  14  -6 -10    0.56    1.96
  13  -6 -10    1.71    2.05
  13   6 -10    0.37    1.86
  13   6 -10    0.08    1.69
  13  -6 -10   -0.16    1.84
  12  -6 -10    1.26    1.97
  12   6 -10   -0.85    1.83
  12   6 -10    0.76    1.63
  12  -6 -10    0.76    1.75
  11  -6 -10    0.75    1.72
  11   6 -10    0.50    1.79
  11   6 -10    0.98    1.56
  11  -6 -10    0.06    1.78
  10  -6 -10    1.73    1.78
  10   6 -10    2.44    1.66
  10   6 -10    1.29    1.48
  10  -6 -10    3.98    1.85
   9  -6 -10    1.55    1.76
   9   6 -10    1.77    1.44
   9  -6 -10    0.55    1.60
   9   6 -10    1.19    1.53
   8   6 -10    4.63    1.61
   8   6 -10    3.62    1.38
   8  -6 -10    5.13    1.77
   7   6 -10    3.29    1.52
   7   6 -10    0.30    1.22
   7  -6 -10    0.75    1.46
   6   6 -10    2.88    1.69
   6  -6 -10    2.45    1.46
   5   6 -10   12.32    1.93
   5  -6 -10   11.52    1.93
   4   6 -10    0.99    1.66
   4  -6 -10    2.34    1.54
   3   6 -10   -0.10    1.56
   3  -6 -10   -0.78    1.62
   2  -6 -10    0.56    1.13
   2   6 -10    0.24    1.64
   2  -6 -10    1.59    1.47
   1  -6 -10    0.12    1.19
   1   6 -10    0.65    1.47
   1  -6 -10    0.91    1.41
   0  -6 -10    0.54    1.29
   0  -6 -10    0.88    1.53
   0   6 -10    2.70    1.73
  -1  -6 -10   -0.25    1.36
  -1  -6 -10    1.15    1.71
  -1   6 -10    0.74    1.70
  -2  -6 -10    3.92    1.59
  -2  -6 -10    4.20    1.91
  -2   6 -10    2.96    1.65
  -3   6 -10    4.51    1.91
  -3  -6 -10    2.49    1.58
  -3  -6 -10    5.00    1.72
  -4   6 -10    1.40    1.83
  -4  -6 -10    2.10    1.77
  -4  -6 -10    1.58    1.87
  -5   6 -10    0.26    1.92
  -5  -6 -10    0.49    1.80
  -5  -6 -10    0.15    1.84
  -6   6 -10   -0.62    1.78
  -6  -6 -10    1.15    1.94
  -6  -6 -10    0.77    1.97
  -7   6 -10    1.81    1.84
  -7   6 -10    1.34    1.85
  -7  -6 -10    1.72    1.90
  -8   6 -10    1.10    1.94
  -8  -6 -10   -0.26    2.11
  -9   6 -10    0.18    2.03
  -9   6 -10    1.03    2.31
  -9  -6 -10    0.29    2.24
 -10   6 -10    0.19    2.42
 -10  -6 -10    0.70    2.29
 -11  -6 -10    1.68    2.76
 -12   6 -10   -0.13    2.84
  17  -7 -10   -0.11    2.56
  17   7 -10    1.82    2.73
  16  -7 -10    2.21    2.58
  16   7 -10    2.16    2.52
  15  -7 -10    0.52    2.24
  15   7 -10    1.91    2.17
  15   7 -10   -0.62    2.25
  15  -7 -10    0.89    2.29
  14  -7 -10    0.19    2.11
  14   7 -10    0.32    2.03
  14   7 -10    2.77    2.25
  14  -7 -10    0.91    2.21
  13  -7 -10    1.80    1.96
  13   7 -10    1.79    2.07
  13   7 -10   -0.60    1.98
  12  -7 -10   -0.79    1.83
  12   7 -10    3.17    2.06
  12   7 -10    0.06    1.95
  12  -7 -10    0.35    1.91
  11   7 -10    2.04    1.88
  11   7 -10    1.45    1.76
  11  -7 -10    0.90    1.98
  10   7 -10   -0.23    1.75
  10   7 -10    0.55    1.68
  10  -7 -10    0.61    1.69
   9   7 -10    1.95    1.63
   9  -7 -10    0.79    1.71
   9   7 -10    1.12    1.73
   8   7 -10    0.44    1.59
   8  -7 -10   -0.46    1.87
   7   7 -10    0.51    1.59
   7  -7 -10   -0.34    1.59
   6   7 -10    2.67    1.82
   6  -7 -10    0.73    1.65
   5   7 -10    0.70    1.57
   5  -7 -10   -0.35    1.60
   4   7 -10    0.62    1.54
   4  -7 -10    0.28    1.48
   3   7 -10    0.26    1.60
   3  -7 -10    0.69    1.76
   2   7 -10    1.13    1.83
   2  -7 -10    1.88    1.55
   1   7 -10    1.00    1.51
   1  -7 -10   -0.24    1.60
   0  -7 -10    1.43    1.73
   0   7 -10    1.75    1.55
  -1  -7 -10    0.69    1.54
  -1  -7 -10    0.48    1.76
  -1   7 -10    1.25    1.64
  -2  -7 -10    0.11    1.62
  -2  -7 -10    1.60    1.70
  -2   7 -10    2.52    1.95
  -3   7 -10    0.82    1.90
  -3  -7 -10    0.18    1.65
  -3  -7 -10    1.43    1.81
  -4   7 -10    0.57    2.03
  -4  -7 -10   -0.84    1.86
  -4  -7 -10    0.08    2.05
  -5   7 -10    0.53    1.98
  -5  -7 -10    1.93    1.97
  -5  -7 -10   -0.01    1.87
  -6   7 -10   -0.05    2.14
  -6  -7 -10    1.20    2.14
  -6  -7 -10    0.67    2.20
  -7   7 -10    1.66    2.15
  -7  -7 -10    1.03    2.11
  -8   7 -10   -0.03    2.37
  -8  -7 -10    0.71    2.12
  -9   7 -10   -0.45    2.48
  -9  -7 -10    0.19    2.29
 -10   7 -10    0.16    2.84
 -10  -7 -10    0.73    2.64
  16   8 -10    0.27    2.69
  16  -8 -10    1.06    2.81
  15   8 -10   -0.84    2.55
  14   8 -10   -0.84    2.44
  14  -8 -10   -0.74    2.45
  13   8 -10    1.55    2.20
  13   8 -10    0.71    2.19
  13  -8 -10    0.07    2.26
  12   8 -10    0.63    2.07
  12  -8 -10    0.43    2.27
  11   8 -10    2.15    2.21
  11  -8 -10   -0.20    2.19
  10   8 -10    0.42    2.10
  10  -8 -10    1.49    2.20
   9  -8 -10    1.07    2.06
   9   8 -10    0.80    2.02
   8   8 -10    0.68    2.00
   8  -8 -10    1.99    2.13
   7   8 -10    3.06    1.89
   7  -8 -10    3.17    1.96
   6   8 -10    0.16    1.91
   6  -8 -10    0.88    1.95
   5   8 -10    1.05    2.03
   5  -8 -10    0.99    1.83
   4   8 -10    1.66    2.02
   4  -8 -10   -0.06    1.83
   3   8 -10    0.28    1.86
   3  -8 -10    2.12    2.00
   2   8 -10    0.59    1.91
   2  -8 -10    0.98    1.72
   1   8 -10    0.18    1.72
   1  -8 -10    0.86    2.06
   0  -8 -10    0.63    1.88
   0   8 -10    0.59    1.79
  -1  -8 -10    1.81    1.90
  -1   8 -10    0.34    2.03
  -2  -8 -10    4.15    1.98
  -2   8 -10    3.06    1.87
  -3   8 -10    2.52    1.92
  -3  -8 -10    2.90    2.12
  -4   8 -10    0.64    2.02
  -4  -8 -10    0.22    2.01
  -4  -8 -10    2.02    2.29
  -5   8 -10   -0.32    2.29
  -5  -8 -10   -0.75    2.06
  -5  -8 -10    0.63    2.12
  -6   8 -10    0.87    2.22
  -6  -8 -10   -0.07    2.26
  -7   8 -10    1.26    2.23
  -7  -8 -10   -0.49    2.33
  -7  -8 -10   -0.35    2.45
  -8   8 -10    0.31    2.59
  -8  -8 -10    1.29    2.57
  -9  -8 -10    1.34    2.59
  14  -9 -10    1.74    2.89
  13  -9 -10   -0.74    2.75
  12   9 -10    1.47    2.23
  12  -9 -10   -0.42    2.69
  11   9 -10    0.48    2.18
  11  -9 -10   -0.30    2.47
  10  -9 -10   -0.76    2.38
  10   9 -10    1.89    2.24
   9  -9 -10    0.35    2.14
   9   9 -10    1.19    2.11
   8   9 -10    2.78    2.16
   8  -9 -10    2.00    2.13
   7   9 -10    0.48    2.04
   7  -9 -10    1.57    2.17
   6   9 -10    1.67    2.22
   6  -9 -10    2.23    2.16
   5   9 -10    0.79    2.19
   5  -9 -10    2.60    2.19
   4   9 -10    1.05    2.15
   4  -9 -10    1.43    2.03
   3   9 -10    1.33    1.97
   3  -9 -10    3.38    2.21
   2   9 -10    3.24    2.16
   2  -9 -10    2.53    2.31
   1   9 -10    0.79    2.12
   1  -9 -10    0.63    1.97
   0   9 -10    4.10    2.10
   0  -9 -10    2.41    2.37
  -1  -9 -10    3.69    2.28
  -1   9 -10    4.62    2.43
  -2  -9 -10    1.12    2.08
  -2   9 -10    0.67    2.09
  -3  -9 -10   -0.40    2.13
  -3   9 -10    1.60    2.13
  -4   9 -10    2.86    2.57
  -4  -9 -10    0.81    2.30
  -5   9 -10    0.75    2.35
  -5  -9 -10    0.09    2.52
  -6   9 -10    0.70    2.74
  -6  -9 -10    1.46    2.45
  -7  -9 -10    1.90    2.69
  10  10 -10    0.84    2.52
   9 -10 -10    0.25    2.74
   9  10 -10    0.56    2.41
   8  10 -10    1.57    2.44
   8 -10 -10    2.98    2.57
   7  10 -10    1.90    2.24
   7 -10 -10    3.38    2.51
   6  10 -10    2.84    2.31
   6 -10 -10    2.74    2.63
   5  10 -10    1.19    2.19
   5 -10 -10    1.38    2.14
   4  10 -10    0.19    2.42
   4 -10 -10    1.17    2.17
   3  10 -10    1.40    2.24
   3 -10 -10    0.75    2.34
   2  10 -10    1.19    2.20
   2 -10 -10    1.30    2.26
   1  10 -10    0.00    2.28
   1 -10 -10    1.78    2.20
   0  10 -10    1.46    2.46
   0 -10 -10    1.34    2.46
  -1 -10 -10    2.19    2.26
  -1  10 -10    0.33    2.36
  -2 -10 -10    2.27    2.45
  -2  10 -10    1.53    2.61
  -3 -10 -10    2.49    2.62
   6  11 -10    1.15    2.59
   5  11 -10    1.42    2.69
  20   0 -11    1.08    2.38
  19   0 -11    1.47    2.39
  18   0 -11    0.66    1.94
  17   0 -11    0.12    1.82
  16   0 -11    1.53    1.73
  15   0 -11    1.37    1.86
  14   0 -11    0.70    1.68
  13   0 -11    0.77    1.64
  12   0 -11    0.23    1.33
  11   0 -11    1.10    1.34
  10   0 -11   -0.45    1.46
   9   0 -11    0.71    1.38
   9   0 -11    0.91    0.94
   8   0 -11    0.82    1.47
   8   0 -11    0.52    1.33
   8   0 -11    0.11    0.96
   7   0 -11    0.46    1.13
   7   0 -11    0.32    1.37
   7   0 -11    0.61    0.98
   6   0 -11    0.60    1.15
   6   0 -11    0.69    1.31
   5   0 -11    0.38    1.04
   5   0 -11    1.09    1.21
   4   0 -11    0.13    1.21
   4   0 -11    0.19    1.03
   4   0 -11    0.03    1.19
   3   0 -11    0.55    1.08
   3   0 -11    0.29    1.01
   3   0 -11   -0.07    1.06
   2   0 -11    0.14    1.15
   2   0 -11    0.12    1.02
   1   0 -11    0.48    1.09
   1   0 -11    0.18    1.05
   0   0 -11    0.33    1.32
   0   0 -11    1.32    1.10
  -1   0 -11    1.35    1.12
  -1   0 -11    2.02    1.29
  -2   0 -11    1.41    1.13
  -2   0 -11    1.50    1.57
  -3   0 -11   -0.10    1.07
  -3   0 -11    0.13    1.49
  -4   0 -11   -0.21    1.07
  -4   0 -11   -0.73    1.29
  -5   0 -11    0.09    1.39
  -6   0 -11    0.58    1.61
  -7   0 -11    0.20    1.53
  -8   0 -11    1.64    1.69
  -9   0 -11    1.35    1.96
 -10   0 -11    1.29    1.83
 -11   0 -11    0.23    2.00
 -12   0 -11    1.25    2.25
 -13   0 -11    0.43    2.61
  20  -1 -11   -0.12    2.54
  20   1 -11    3.83    2.41
  19  -1 -11    2.12    2.13
  19   1 -11    1.13    2.37
  18  -1 -11    1.63    2.17
  18   1 -11    0.42    2.03
  17  -1 -11    0.47    1.93
  17   1 -11    0.12    2.11
  16  -1 -11   -0.09    1.75
  16   1 -11    0.39    1.96
  15  -1 -11    0.78    1.72
  15   1 -11   -0.59    1.72
  14  -1 -11    1.24    1.65
  14   1 -11    0.89    1.77
  13  -1 -11    1.16    1.41
  13   1 -11    1.62    1.59
  12  -1 -11    2.01    1.48
  12   1 -11    2.96    1.65
  11  -1 -11    0.80    1.31
  11   1 -11    1.76    1.50
  10   1 -11    1.74    1.43
  10  -1 -11    0.58    1.43
  10   1 -11    0.46    1.41
  10  -1 -11    0.81    1.04
   9   1 -11   40.10    2.57
   9  -1 -11   40.89    2.34
   9   1 -11   40.96    2.34
   9  -1 -11   38.68    1.84
   8   1 -11   25.28    2.06
   8  -1 -11   31.02    2.12
   8   1 -11   28.30    1.92
   8  -1 -11   27.18    1.66
   7   1 -11   12.37    1.50
   7  -1 -11   10.76    1.60
   7  -1 -11    9.54    1.31
   7   1 -11   10.72    1.65
   6  -1 -11    0.43    1.26
   6  -1 -11    0.91    1.29
   6   1 -11    0.58    1.06
   6  -1 -11    0.84    1.10
   6   1 -11    0.71    1.40
   5  -1 -11   85.73    2.86
   5  -1 -11   87.49    2.92
   5   1 -11   80.63    2.55
   5   1 -11   79.05    2.87
   5  -1 -11   83.54    2.72
   4  -1 -11   12.74    1.51
   4  -1 -11   13.30    1.49
   4   1 -11   11.19    1.26
   4  -1 -11   14.29    1.53
   4   1 -11   11.83    1.61
   4  -1 -11   10.56    1.52
   3   1 -11    7.26    1.35
   3  -1 -11    6.40    1.36
   3   1 -11    6.08    1.12
   3  -1 -11    5.28    1.26
   3  -1 -11    8.90    1.46
   3   1 -11    6.46    1.43
   2  -1 -11    0.70    1.21
   2   1 -11    1.13    1.23
   2  -1 -11    0.92    1.05
   2   1 -11    0.29    1.09
   1   1 -11    0.87    1.10
   1   1 -11    1.23    1.22
   1  -1 -11    1.72    1.17
   1  -1 -11    1.33    1.06
   0   1 -11    3.46    1.22
   0   1 -11    2.91    1.46
   0  -1 -11    1.97    1.36
   0  -1 -11    1.73    1.08
  -1   1 -11    4.89    1.28
  -1   1 -11    4.40    1.64
  -1  -1 -11    5.42    1.56
  -1  -1 -11    3.01    1.11
  -2   1 -11    3.14    1.26
  -2   1 -11    6.20    1.53
  -2  -1 -11    4.73    1.51
  -2  -1 -11    2.49    1.06
  -3   1 -11    1.73    1.44
  -3  -1 -11   -0.05    1.35
  -3   1 -11    0.55    1.16
  -3  -1 -11    1.11    1.00
  -4   1 -11    0.66    1.37
  -4  -1 -11    0.75    1.52
  -4   1 -11    1.41    1.23
  -5   1 -11    6.29    1.63
  -5  -1 -11    4.46    1.75
  -5   1 -11    3.49    1.39
  -6   1 -11    0.54    1.48
  -6  -1 -11    0.68    1.46
  -7   1 -11    0.71    1.76
  -7  -1 -11    2.16    1.63
  -8   1 -11    0.58    1.87
  -8  -1 -11    1.26    1.69
  -9   1 -11    0.85    1.86
  -9  -1 -11    1.46    2.05
 -10   1 -11    2.50    2.14
 -10  -1 -11    1.52    2.16
 -11   1 -11    1.11    2.11
 -11  -1 -11    0.74    2.30
 -12   1 -11    1.77    2.34
 -12  -1 -11    0.09    2.35
 -13   1 -11    2.51    2.66
  20  -2 -11    1.43    2.44
  20   2 -11   -0.45    2.62
  19  -2 -11    0.62    2.37
  19   2 -11    0.70    2.31
  18  -2 -11    1.87    2.16
  18   2 -11    2.80    2.13
  17  -2 -11    3.50    2.00
  17   2 -11    1.15    2.10
  16  -2 -11    1.97    2.07
  16   2 -11    3.30    2.09
  15  -2 -11    1.98    1.93
  15   2 -11    3.15    1.96
  14  -2 -11    1.71    1.80
  14   2 -11    2.68    1.67
  13  -2 -11    3.11    1.54
  13   2 -11    3.33    1.74
  12   2 -11    5.36    1.74
  12  -2 -11    5.96    1.68
  12   2 -11    4.92    1.68
  11  -2 -11    0.96    1.46
  11   2 -11    0.52    1.49
  11   2 -11    0.37    1.28
  11  -2 -11    0.51    1.12
  10  -2 -11    1.09    1.26
  10   2 -11    1.49    1.48
  10   2 -11    1.78    1.30
  10  -2 -11    0.44    1.06
   9  -2 -11   12.40    1.76
   9   2 -11   11.51    1.58
   9  -2 -11   10.97    1.40
   9   2 -11   10.78    1.89
   8  -2 -11  116.30    3.61
   8   2 -11  118.37    3.71
   8   2 -11  117.01    3.31
   8  -2 -11  120.01    3.18
   7  -2 -11    0.33    1.45
   7   2 -11    0.62    1.13
   7  -2 -11    0.55    1.13
   7   2 -11    1.80    1.52
   6  -2 -11   59.04    2.71
   6   2 -11   55.74    2.24
   6   2 -11   57.31    2.66
   6  -2 -11   56.38    2.41
   5  -2 -11    3.11    1.18
   5  -2 -11    2.77    1.27
   5   2 -11    1.96    1.06
   5  -2 -11    2.39    1.21
   5   2 -11    3.51    1.49
   4  -2 -11  134.97    3.58
   4  -2 -11  131.32    3.33
   4   2 -11  125.96    2.87
   4   2 -11  135.68    3.71
   4  -2 -11  137.51    3.64
   3   2 -11    1.03    1.35
   3  -2 -11    1.41    1.20
   3   2 -11    1.10    0.90
   3  -2 -11    0.70    1.21
   2   2 -11    3.01    1.32
   2   2 -11    2.43    1.45
   2  -2 -11    2.46    1.21
   2   2 -11    1.98    0.84
   2  -2 -11    2.71    1.11
   2  -2 -11    2.34    1.22
   1   2 -11    3.82    1.34
   1   2 -11    2.77    1.43
   1  -2 -11    5.24    1.30
   1  -2 -11    2.77    1.06
   1  -2 -11    4.08    1.49
   0   2 -11    0.89    1.35
   0   2 -11    1.64    1.32
   0  -2 -11    0.81    1.16
   0  -2 -11    1.22    0.98
   0  -2 -11    1.86    1.40
  -1   2 -11   26.09    2.11
  -1  -2 -11   26.08    2.01
  -1  -2 -11   23.42    1.48
  -1   2 -11   27.20    1.96
  -2   2 -11  100.20    3.66
  -2  -2 -11  100.03    3.49
  -2   2 -11   94.79    3.16
  -3   2 -11    5.85    1.74
  -3  -2 -11    6.09    1.51
  -3   2 -11    5.11    1.44
  -4   2 -11    1.82    1.59
  -4  -2 -11    1.70    1.47
  -4   2 -11    0.62    1.33
  -5   2 -11    0.73    1.64
  -5  -2 -11    0.09    1.40
  -5   2 -11    0.57    1.37
  -6   2 -11    3.62    1.84
  -6  -2 -11    2.65    1.79
  -6   2 -11    4.84    1.54
  -7   2 -11    0.31    1.57
  -7  -2 -11    2.91    1.95
  -7   2 -11    1.26    1.47
  -8   2 -11    0.66    1.89
  -8  -2 -11    0.20    1.66
  -9   2 -11    0.69    1.94
  -9  -2 -11    2.10    2.07
 -10   2 -11    1.26    2.07
 -10  -2 -11    1.81    2.22
 -11   2 -11   -0.88    2.12
 -11  -2 -11    0.78    2.33
 -12   2 -11    1.34    2.30
 -12  -2 -11    1.80    2.35
 -13   2 -11   -0.67    2.53
  19  -3 -11    0.96    2.29
  19   3 -11    3.04    2.57
  18  -3 -11    3.27    2.24
  18   3 -11    3.65    2.18
  17  -3 -11    1.37    2.16
  17   3 -11    0.40    2.09
  16  -3 -11    0.65    1.83
  16   3 -11    0.39    1.80
  15  -3 -11    1.63    1.75
  15   3 -11    2.36    1.88
  14   3 -11    1.06    1.65
  13   3 -11    1.96    1.81
  13  -3 -11    0.59    1.51
  13   3 -11    0.25    1.55
  12  -3 -11    6.42    1.66
  12   3 -11    5.60    1.67
  12   3 -11    8.39    1.68
  12  -3 -11    9.20    1.54
  11  -3 -11    1.25    1.64
  11   3 -11    0.79    1.44
  11   3 -11    0.61    1.42
  11  -3 -11    0.90    1.27
  10  -3 -11    2.21    1.53
  10   3 -11    2.44    1.67
  10   3 -11    0.78    1.29
  10  -3 -11    0.46    1.22
   9  -3 -11   29.37    2.37
   9   3 -11   28.65    2.36
   9   3 -11   29.14    2.04
   9  -3 -11   31.16    2.02
   8  -3 -11   36.81    2.45
   8   3 -11   33.79    2.30
   8   3 -11   37.70    2.13
   8  -3 -11   33.82    2.07
   7  -3 -11    7.59    1.69
   7   3 -11    5.86    1.27
   7  -3 -11    5.36    1.44
   7   3 -11    8.36    1.67
   6  -3 -11    1.49    1.42
   6   3 -11    0.80    1.07
   6  -3 -11    1.20    1.30
   6   3 -11    2.20    1.58
   5  -3 -11  135.98    3.22
   5  -3 -11  131.33    3.83
   5   3 -11  135.48    3.02
   5   3 -11  135.41    3.85
   5  -3 -11  134.75    3.69
   4   3 -11    2.25    1.48
   4  -3 -11    0.82    1.10
   4   3 -11    0.76    0.91
   4  -3 -11    0.32    1.29
   3   3 -11    7.24    1.60
   3  -3 -11    8.44    1.35
   3   3 -11    6.22    0.99
   3  -3 -11    7.46    1.55
   2   3 -11    0.34    1.39
   2  -3 -11    1.52    1.14
   2  -3 -11    1.27    1.35
   1  -3 -11    1.47    1.21
   1   3 -11    1.32    1.46
   1  -3 -11    2.91    1.34
   0   3 -11    4.77    1.54
   0  -3 -11    6.65    1.54
   0   3 -11    7.51    1.53
   0  -3 -11    7.21    1.46
  -1   3 -11    9.87    1.77
  -1  -3 -11   11.17    1.70
  -1   3 -11   10.65    1.76
  -1  -3 -11   12.36    1.72
  -2   3 -11    0.66    1.55
  -2  -3 -11    0.42    1.44
  -2   3 -11    0.55    1.46
  -3   3 -11    1.74    1.65
  -3  -3 -11    1.06    1.45
  -3   3 -11   -0.37    1.37
  -4   3 -11    2.23    1.56
  -4  -3 -11    1.44    1.61
  -4   3 -11    2.37    1.50
  -5   3 -11    1.07    1.66
  -5  -3 -11    1.31    1.48
  -5   3 -11    1.17    1.49
  -6   3 -11    2.10    1.81
  -6  -3 -11    0.75    1.64
  -6   3 -11    1.23    1.59
  -7   3 -11    0.92    1.82
  -7  -3 -11    1.29    1.69
  -7   3 -11    1.76    1.61
  -8   3 -11    1.69    2.04
  -8  -3 -11    2.02    2.05
  -8   3 -11    2.49    1.80
  -9   3 -11   -0.42    2.04
  -9  -3 -11   -0.82    1.83
 -10   3 -11    2.46    2.23
 -10  -3 -11   -0.47    2.01
 -11   3 -11    2.02    2.32
 -11  -3 -11    0.43    2.50
 -12   3 -11   -0.67    2.44
 -12  -3 -11    0.38    2.51
 -13   3 -11    0.65    2.63
  19  -4 -11    2.59    2.69
  19   4 -11    0.47    2.47
  18  -4 -11    1.10    2.41
  18   4 -11    0.87    2.43
  17  -4 -11    2.07    2.13
  17   4 -11    1.88    2.26
  16   4 -11    0.27    1.90
  15  -4 -11    1.10    1.83
  15   4 -11   -0.53    2.00
  14   4 -11    1.47    1.71
  14  -4 -11    1.08    1.96
  14   4 -11    1.94    1.88
  13  -4 -11    1.34    1.66
  13   4 -11    0.39    1.63
  13   4 -11    1.81    1.65
  13  -4 -11    0.69    1.50
  12  -4 -11    0.56    1.63
  12   4 -11    0.59    1.65
  12   4 -11    1.67    1.60
  12  -4 -11    1.59    1.48
  11  -4 -11    0.96    1.75
  11   4 -11    0.99    1.74
  11   4 -11    1.18    1.43
  11  -4 -11    1.36    1.38
  10  -4 -11    3.01    1.76
  10   4 -11    1.76    1.70
  10   4 -11    1.33    1.39
  10  -4 -11    2.10    1.46
   9  -4 -11    8.99    1.90
   9   4 -11    7.36    1.46
   9   4 -11    5.89    1.78
   9  -4 -11    5.07    1.46
   8  -4 -11    9.06    1.75
   8   4 -11    6.90    1.42
   8  -4 -11    7.94    1.57
   8   4 -11    8.98    1.67
   7   4 -11   10.30    1.40
   7  -4 -11   10.52    1.69
   7   4 -11   10.27    1.80
   7  -4 -11   10.54    1.83
   6  -4 -11   32.46    2.36
   6   4 -11   28.69    1.75
   6   4 -11   27.44    2.29
   6  -4 -11   28.03    2.05
   5   4 -11    0.35    1.40
   5  -4 -11    0.16    1.02
   5   4 -11   -0.07    0.97
   5  -4 -11    0.73    1.42
   4  -4 -11   10.37    1.38
   4   4 -11    9.15    1.60
   4  -4 -11   11.61    1.67
   3   4 -11    1.59    1.41
   3  -4 -11    2.55    1.17
   3  -4 -11    3.01    1.51
   2  -4 -11    0.30    1.18
   2   4 -11    0.81    1.33
   2  -4 -11    0.72    1.45
   1  -4 -11    1.71    1.26
   1   4 -11    1.01    1.38
   1  -4 -11    2.66    1.41
   0  -4 -11    3.07    1.35
   0   4 -11    0.91    1.43
   0  -4 -11    1.78    1.42
  -1   4 -11   12.63    1.98
  -1  -4 -11   14.05    1.74
  -1  -4 -11   13.37    1.89
  -1   4 -11   11.80    1.91
  -2   4 -11    4.98    1.57
  -2  -4 -11    1.73    1.39
  -2  -4 -11    4.52    1.70
  -2   4 -11    4.46    1.63
  -3  -4 -11    1.11    1.53
  -3  -4 -11    0.43    1.68
  -3   4 -11    1.09    1.51
  -3   4 -11   -0.42    1.47
  -4   4 -11    0.05    1.59
  -4  -4 -11    0.14    1.64
  -4   4 -11    0.21    1.52
  -5   4 -11   -0.50    1.61
  -5  -4 -11    0.47    1.63
  -5   4 -11    1.64    1.57
  -6   4 -11   -0.39    1.76
  -6  -4 -11   -0.36    1.85
  -6   4 -11    1.88    1.79
  -7   4 -11    2.32    1.86
  -7  -4 -11    1.62    1.77
  -7   4 -11    1.52    1.79
  -8   4 -11    1.67    1.89
  -8   4 -11    0.84    2.01
  -8  -4 -11    0.70    2.12
  -9   4 -11    0.83    1.99
  -9   4 -11    0.21    2.17
  -9  -4 -11    0.91    2.23
 -10   4 -11   -0.36    2.28
 -10  -4 -11   -0.17    2.43
 -11   4 -11    1.71    2.27
 -11  -4 -11    0.91    2.51
 -12   4 -11    1.75    2.59
  18  -5 -11    0.20    2.61
  18   5 -11    0.06    2.52
  17  -5 -11    1.75    2.19
  17   5 -11    0.77    2.35
  16  -5 -11    2.40    2.12
  16   5 -11    1.37    2.22
  15  -5 -11    2.45    1.97
  15   5 -11    2.52    1.97
  14  -5 -11    1.11    2.10
  14   5 -11    1.03    1.97
  14   5 -11    1.86    1.76
  14  -5 -11    0.44    1.81
  13  -5 -11   -0.21    1.90
  13   5 -11    1.17    1.94
  13   5 -11    0.26    1.65
  13  -5 -11    0.21    1.67
  12  -5 -11    2.85    1.93
  12   5 -11    1.22    1.88
  12   5 -11    1.36    1.61
  12  -5 -11    0.54    1.60
  11  -5 -11    0.23    1.75
  11   5 -11   -0.64    1.81
  11   5 -11    0.49    1.51
  11  -5 -11    0.42    1.56
  10  -5 -11    0.83    1.77
  10   5 -11    1.59    1.45
  10   5 -11    0.98    1.80
  10  -5 -11    1.21    1.49
   9  -5 -11    1.13    1.69
   9   5 -11    0.29    1.38
   9  -5 -11    0.71    1.51
   9   5 -11    1.63    1.61
   8  -5 -11    3.48    1.51
   8   5 -11    4.11    1.32
   8  -5 -11    6.21    1.63
   8   5 -11    4.96    1.62
   7   5 -11    1.16    1.66
   7   5 -11   -0.24    1.17
   7  -5 -11    0.35    1.44
   6   5 -11    0.66    1.43
   6  -5 -11    2.34    1.48
   5   5 -11   14.54    2.07
   5  -5 -11   11.77    1.76
   4   5 -11    2.54    1.67
   4  -5 -11    2.53    1.59
   3  -5 -11    1.57    1.19
   3   5 -11    2.16    1.64
   3  -5 -11    1.13    1.35
   2  -5 -11    0.92    1.24
   2   5 -11    1.10    1.54
   2  -5 -11    0.90    1.48
   1  -5 -11    0.09    1.24
   1   5 -11    0.78    1.56
   1  -5 -11   -0.07    1.63
   0  -5 -11    0.75    1.31
   0   5 -11    0.11    1.44
   0  -5 -11    1.30    1.70
  -1  -5 -11    4.17    1.51
  -1   5 -11    6.60    1.70
  -1  -5 -11    7.04    1.93
  -2  -5 -11    2.98    1.53
  -2  -5 -11    1.81    1.84
  -2   5 -11    2.33    1.69
  -3  -5 -11    2.48    1.69
  -3  -5 -11    2.45    1.90
  -3   5 -11    1.23    1.60
  -4   5 -11    1.44    1.58
  -4  -5 -11    1.40    1.72
  -4  -5 -11    1.97    1.78
  -4   5 -11    1.00    1.65
  -5   5 -11    0.13    1.82
  -5  -5 -11    0.32    1.85
  -5   5 -11    1.62    1.78
  -6   5 -11    1.24    1.81
  -6   5 -11    1.13    1.95
  -6  -5 -11    0.94    1.98
  -7   5 -11   -0.45    1.95
  -7   5 -11    0.31    1.91
  -7  -5 -11    0.23    2.01
  -8   5 -11    1.38    2.06
  -8   5 -11    0.93    2.07
  -8  -5 -11    1.42    2.12
  -9   5 -11    2.25    2.22
  -9   5 -11   -0.86    2.07
  -9  -5 -11    1.08    2.22
 -10   5 -11    0.74    2.27
 -10   5 -11   -0.30    2.22
 -10  -5 -11    0.56    2.50
  17  -6 -11   -0.38    2.43
  17   6 -11   -0.01    2.38
  16  -6 -11   -0.64    2.27
  16   6 -11    2.49    2.30
  15  -6 -11    0.33    2.12
  15   6 -11    1.01    2.22
  15   6 -11   -0.71    2.17
  14  -6 -11    0.84    2.23
  14   6 -11    1.00    2.09
  14   6 -11    1.64    2.04
  14  -6 -11   -0.36    2.04
  13  -6 -11    0.47    2.12
  13   6 -11    3.82    2.09
  13   6 -11    0.47    1.82
  13  -6 -11    0.89    1.89
  12  -6 -11    1.69    2.02
  12   6 -11    2.02    1.94
  12   6 -11    1.30    1.75
  12  -6 -11    0.19    1.91
  11  -6 -11   -0.14    1.80
  11   6 -11   -0.46    1.93
  11   6 -11    0.32    1.65
  11  -6 -11   -0.16    1.74
  10  -6 -11    1.01    1.91
  10   6 -11    1.01    1.55
  10   6 -11    2.33    1.98
  10  -6 -11    1.16    1.70
   9   6 -11    0.01    1.45
   9  -6 -11    0.95    1.57
   9   6 -11    0.57    1.83
   8  -6 -11    2.50    1.78
   8   6 -11    2.90    1.63
   7   6 -11    4.97    1.88
   7  -6 -11    3.22    1.67
   6   6 -11    6.38    1.76
   6  -6 -11    6.35    1.75
   5   6 -11    3.47    1.59
   5  -6 -11    2.79    1.65
   4   6 -11   10.46    1.86
   4  -6 -11   11.76    2.11
   3   6 -11    1.34    1.65
   3  -6 -11    1.02    1.47
   2   6 -11    0.97    1.73
   2  -6 -11    0.89    1.74
   1  -6 -11    0.99    1.30
   1   6 -11    0.89    1.74
   1  -6 -11    1.63    1.66
   0  -6 -11    0.69    1.42
   0   6 -11    1.27    1.75
   0  -6 -11    2.44    1.59
  -1  -6 -11    0.54    1.49
  -1  -6 -11    2.60    1.69
  -1   6 -11    2.99    1.93
  -2  -6 -11    5.28    1.74
  -2  -6 -11    5.46    1.84
  -2   6 -11    7.00    1.82
  -3  -6 -11    1.86    1.71
  -3  -6 -11    0.29    1.77
  -3   6 -11    1.82    1.79
  -4  -6 -11    0.07    1.76
  -4  -6 -11    0.49    1.86
  -4   6 -11    1.09    1.77
  -5  -6 -11    0.63    1.93
  -5  -6 -11    1.34    2.10
  -5   6 -11    1.56    1.99
  -6   6 -11    2.01    1.91
  -6  -6 -11    0.03    2.02
  -7   6 -11    0.91    2.06
  -7  -6 -11    1.18    1.96
  -8   6 -11   -0.52    2.18
  -8   6 -11    1.34    2.13
  -8  -6 -11    0.71    2.18
  -9   6 -11    0.32    2.43
  -9   6 -11   -0.18    2.21
  -9  -6 -11    2.37    2.47
 -10   6 -11    2.45    2.57
 -10  -6 -11    0.25    2.59
 -11   6 -11   -0.64    2.66
  16  -7 -11   -0.22    2.36
  15  -7 -11   -0.10    2.46
  15   7 -11    2.01    2.30
  15   7 -11    1.18    2.31
  15  -7 -11   -0.83    2.34
  14   7 -11   -0.57    2.20
  14   7 -11    0.16    2.11
  14  -7 -11    0.21    2.33
  13  -7 -11    1.90    2.29
  13   7 -11    1.81    2.14
  13   7 -11    0.94    2.05
  13  -7 -11    1.50    2.25
  12   7 -11    4.04    2.09
  12   7 -11    2.52    2.00
  12  -7 -11    1.22    2.04
  11   7 -11    1.26    1.84
  11  -7 -11    2.16    2.06
  10   7 -11    3.49    2.06
  10  -7 -11    1.88    1.90
   9  -7 -11    6.08    1.93
   9   7 -11    3.44    2.10
   8   7 -11    1.39    1.73
   8  -7 -11    1.36    1.88
   7   7 -11    1.94    1.96
   7  -7 -11    1.85    1.82
   6   7 -11    4.19    1.98
   6  -7 -11    7.77    2.14
   5   7 -11    3.49    1.94
   5  -7 -11    4.41    2.02
   4   7 -11   -0.21    1.94
   4  -7 -11    0.50    1.90
   3   7 -11   11.52    2.05
   3  -7 -11    8.64    2.01
   2   7 -11    1.46    1.94
   2  -7 -11    1.68    1.75
   1   7 -11    2.03    1.99
   1  -7 -11    0.31    1.81
   0   7 -11    4.46    2.11
   0  -7 -11    3.44    2.06
  -1  -7 -11    5.80    2.14
  -1   7 -11    3.70    1.82
  -2  -7 -11    0.75    1.76
  -2  -7 -11    2.17    1.95
  -2   7 -11    0.05    2.03
  -3  -7 -11    2.97    1.92
  -3  -7 -11    0.84    2.04
  -3   7 -11    2.33    2.22
  -4  -7 -11    3.30    2.04
  -4  -7 -11    5.04    2.35
  -4   7 -11    4.39    2.26
  -5  -7 -11    1.30    2.05
  -5  -7 -11    1.52    2.39
  -5   7 -11    0.44    2.05
  -6   7 -11    1.88    2.13
  -6  -7 -11    0.94    2.05
  -7   7 -11    0.74    2.19
  -7  -7 -11    0.29    2.29
  -8   7 -11    0.91    2.32
  -8  -7 -11    0.37    2.43
  -9   7 -11    2.93    2.77
  -9  -7 -11    0.60    2.60
  16   8 -11    0.72    2.75
  15   8 -11   -0.34    2.55
  15  -8 -11    1.37    2.73
  14  -8 -11   -0.10    2.51
  13   8 -11    0.68    2.46
  12   8 -11    1.15    2.34
  12  -8 -11    1.12    2.20
  11   8 -11   -0.10    2.26
  11  -8 -11   -0.53    2.25
  10  -8 -11    1.55    2.08
  10   8 -11    0.44    2.10
   9  -8 -11    1.49    2.07
   9   8 -11    1.88    2.10
   8   8 -11    2.77    2.04
   8  -8 -11    2.41    1.95
   7   8 -11    5.26    2.22
   7  -8 -11    5.43    2.17
   6   8 -11    3.95    2.20
   6  -8 -11    3.21    2.00
   5   8 -11    2.41    2.14
   5  -8 -11    1.59    2.18
   4   8 -11    1.52    1.84
   4  -8 -11    3.01    2.15
   3   8 -11    1.89    2.10
   3  -8 -11    1.22    2.15
   2   8 -11    0.76    2.05
   2  -8 -11    1.70    1.89
   1   8 -11    0.52    2.01
   1  -8 -11    2.76    2.08
   0   8 -11    2.18    2.23
   0  -8 -11   -0.64    1.98
  -1  -8 -11    1.37    2.24
  -1   8 -11    1.59    1.90
  -2  -8 -11    3.86    2.34
  -2   8 -11    2.21    2.08
  -3  -8 -11    2.38    2.34
  -3   8 -11    2.73    2.16
  -4  -8 -11    1.32    2.36
  -4   8 -11    1.59    2.23
  -5  -8 -11    0.05    2.42
  -5  -8 -11    2.63    2.49
  -5   8 -11    1.63    2.43
  -6   8 -11   -0.97    2.58
  -6  -8 -11    0.29    2.41
  -6  -8 -11   -0.36    2.59
  -7   8 -11    3.31    2.87
  -7  -8 -11    0.63    2.50
  -8  -8 -11    0.85    2.69
  13  -9 -11    0.19    2.93
  12   9 -11   -0.84    2.40
  11   9 -11   -0.21    2.37
  11  -9 -11    0.23    2.50
  10  -9 -11    1.63    2.57
  10   9 -11    0.88    2.39
   9  -9 -11    2.31    2.29
   9   9 -11    0.85    2.27
   8   9 -11   -0.63    2.31
   8  -9 -11    1.11    2.17
   7   9 -11    1.42    2.16
   7  -9 -11    0.36    2.40
   6   9 -11    1.10    2.24
   6  -9 -11    1.80    2.22
   5   9 -11    0.31    2.26
   5  -9 -11    0.29    2.26
   4   9 -11    2.29    2.14
   4  -9 -11    1.88    2.12
   3   9 -11   -1.00    2.29
   3  -9 -11    1.23    2.08
   2   9 -11    1.56    2.43
   2  -9 -11    3.30    2.25
   1  -9 -11    1.39    2.37
   0   9 -11    0.41    2.15
   0  -9 -11   -0.35    2.14
  -1   9 -11    0.28    2.32
  -1  -9 -11    0.08    2.39
  -2  -9 -11    1.22    2.39
  -2   9 -11    1.40    2.52
  -3  -9 -11    1.39    2.32
  -3   9 -11    0.20    2.41
  -4  -9 -11   -0.61    2.47
  -4   9 -11    1.91    2.49
  -5  -9 -11    0.96    2.52
  11  10 -11   -0.36    2.79
  10  10 -11    1.23    2.75
   9  10 -11    0.00    2.57
   8  10 -11    3.28    2.62
   7  10 -11    0.14    2.60
   7 -10 -11    1.98    2.37
   6  10 -11    1.06    2.38
   6 -10 -11   -0.12    2.58
   5  10 -11    1.50    2.35
   5 -10 -11    2.33    2.38
   4  10 -11    0.67    2.48
   4 -10 -11    0.40    2.57
   3  10 -11    0.49    2.62
   3 -10 -11    0.80    2.57
   2  10 -11    0.95    2.66
   2 -10 -11    0.09    2.58
   1  10 -11    1.12    2.55
   1 -10 -11   -0.22    2.65
   0  10 -11    0.08    2.67
  19   0 -12    0.76    2.40
  18   0 -12    2.63    2.37
  17   0 -12    1.34    2.10
  16   0 -12    1.08    1.76
  15   0 -12    2.20    1.90
  14   0 -12    0.92    1.73
  13   0 -12    0.20    1.45
  12   0 -12    7.90    1.75
  11   0 -12   10.69    1.73
  10   0 -12    5.27    1.62
   9   0 -12  195.29    4.62
   9   0 -12  189.41    4.76
   8   0 -12    6.56    1.45
   8   0 -12    5.64    1.46
   7   0 -12    3.29    1.37
   7   0 -12    3.55    1.57
   6   0 -12    0.60    1.21
   6   0 -12    1.07    1.43
   5   0 -12  177.26    3.96
   5   0 -12  183.50    4.30
   4   0 -12    6.57    1.47
   4   0 -12    8.67    1.35
   4   0 -12    5.51    1.47
   3   0 -12   -0.43    1.15
   3   0 -12    0.59    1.19
   2   0 -12    1.18    1.39
   2   0 -12    2.02    1.22
   1   0 -12    1.39    1.25
   1   0 -12    2.03    1.25
   0   0 -12   -0.37    1.49
   0   0 -12    0.06    1.18
  -1   0 -12   60.29    2.93
  -1   0 -12   64.26    2.53
  -2   0 -12    1.64    1.20
  -2   0 -12    1.79    1.55
  -3   0 -12    1.04    1.19
  -3   0 -12    1.13    1.48
  -4   0 -12    1.43    1.71
  -5   0 -12    5.35    1.93
  -6   0 -12    0.83    1.55
  -7   0 -12    3.92    1.96
  -8   0 -12    1.93    1.89
  -9   0 -12    0.74    2.13
 -10   0 -12   -0.86    2.05
 -11   0 -12    0.06    2.27
  19  -1 -12    4.31    2.41
  19   1 -12    1.56    2.37
  18  -1 -12    0.56    2.04
  18   1 -12    0.03    2.31
  17  -1 -12    0.69    1.98
  17   1 -12    0.17    2.26
  16  -1 -12   -0.39    1.95
  16   1 -12    2.32    2.06
  15  -1 -12   -0.35    1.95
  15   1 -12    2.14    1.73
  14  -1 -12    1.00    1.78
  14   1 -12    0.43    1.57
  13  -1 -12    3.75    1.69
  13   1 -12    2.02    1.56
  12  -1 -12   -0.55    1.47
  12   1 -12    0.35    1.55
  11  -1 -12    2.87    1.69
  11   1 -12    2.08    1.49
  10   1 -12    7.42    1.84
  10  -1 -12    7.79    1.76
  10   1 -12    5.62    1.61
  10  -1 -12    5.75    1.22
   9   1 -12   26.62    2.34
   9  -1 -12   29.11    2.26
   9   1 -12   27.49    2.11
   9  -1 -12   26.05    1.74
   8  -1 -12    0.72    1.42
   8   1 -12    0.17    1.29
   8   1 -12    1.35    1.49
   8  -1 -12    1.22    1.16
   7   1 -12   12.95    1.61
   7  -1 -12   10.84    1.66
   7  -1 -12   14.06    1.54
   7   1 -12   11.28    1.79
   6  -1 -12   64.82    2.75
   6  -1 -12   60.18    2.68
   6   1 -12   64.90    2.53
   6   1 -12   59.39    2.79
   6  -1 -12   63.44    2.57
   5  -1 -12    2.75    1.34
   5   1 -12    2.00    1.14
   5  -1 -12    2.14    1.22
   5  -1 -12    3.11    1.35
   5   1 -12    2.88    1.46
   4  -1 -12   11.19    1.51
   4   1 -12    8.49    1.25
   4  -1 -12   12.74    1.55
   4   1 -12   11.08    1.66
   4  -1 -12    9.90    1.47
   4  -1 -12   11.84    1.55
   3   1 -12    2.88    1.37
   3  -1 -12    4.69    1.33
   3   1 -12    2.88    1.03
   3  -1 -12    2.31    1.29
   3   1 -12    2.97    1.37
   2   1 -12    1.38    1.33
   2  -1 -12    3.27    1.40
   2  -1 -12    2.01    1.19
   2   1 -12    2.47    1.23
   1   1 -12    0.71    1.21
   1   1 -12    0.41    1.46
   1  -1 -12   -0.31    1.43
   1  -1 -12    0.51    1.11
   0   1 -12    6.14    1.41
   0   1 -12    6.11    1.68
   0  -1 -12    5.88    1.65
   0  -1 -12    6.47    1.31
  -1   1 -12    2.34    1.28
  -1   1 -12    2.82    1.67
  -1  -1 -12    1.67    1.58
  -1  -1 -12    1.85    1.15
  -2   1 -12    0.61    1.25
  -2   1 -12   -0.94    1.55
  -2  -1 -12    0.83    1.54
  -2  -1 -12    0.40    1.13
  -3   1 -12    0.74    1.28
  -3   1 -12    1.40    1.72
  -3  -1 -12    0.96    1.55
  -4   1 -12    2.95    1.42
  -4   1 -12    3.93    1.58
  -4  -1 -12    3.67    1.81
  -5   1 -12    1.10    1.52
  -5  -1 -12    2.03    1.80
  -6   1 -12    0.02    1.84
  -6  -1 -12    0.06    1.63
  -7   1 -12    0.68    1.72
  -7  -1 -12    1.96    1.73
  -8   1 -12    0.93    1.84
  -8  -1 -12    1.07    1.93
  -9   1 -12    1.40    2.17
  -9  -1 -12    0.70    2.03
 -10   1 -12    0.95    2.08
 -10  -1 -12    0.77    2.30
 -11   1 -12    1.29    2.49
 -11  -1 -12    1.51    2.53
 -12   1 -12    0.94    2.62
  19  -2 -12    0.69    2.59
  19   2 -12    3.06    2.69
  18  -2 -12   -0.83    2.31
  18   2 -12    0.38    2.14
  17  -2 -12    0.63    1.99
  17   2 -12   -0.43    2.13
  16  -2 -12    0.26    1.94
  16   2 -12    0.21    1.97
  15  -2 -12    1.19    1.90
  15   2 -12    1.58    1.76
  14  -2 -12    0.13    1.60
  14   2 -12    0.18    1.76
  13  -2 -12    1.97    1.80
  13   2 -12    2.27    1.78
  12   2 -12    2.17    1.86
  12  -2 -12    2.35    1.67
  12   2 -12    0.95    1.50
  11  -2 -12    1.46    1.48
  11   2 -12    1.85    1.64
  11   2 -12    0.45    1.39
  11  -2 -12    2.01    1.24
  10  -2 -12    3.69    1.51
  10   2 -12    2.60    1.43
  10   2 -12    2.47    1.44
  10  -2 -12    2.78    1.26
   9  -2 -12    2.93    1.65
   9   2 -12    2.57    1.35
   9   2 -12    2.32    1.69
   9  -2 -12    2.42    1.26
   8  -2 -12    1.21    1.48
   8   2 -12    1.59    1.23
   8   2 -12    2.68    1.69
   8  -2 -12    1.19    1.25
   7  -2 -12    0.34    1.42
   7   2 -12    0.25    1.17
   7  -2 -12    0.45    1.18
   7   2 -12    1.19    1.50
   6  -2 -12    3.79    1.52
   6   2 -12    2.83    1.20
   6  -2 -12    3.10    1.33
   6   2 -12    3.89    1.42
   5  -2 -12    1.43    1.19
   5  -2 -12    0.73    1.25
   5   2 -12    0.11    1.04
   5  -2 -12    1.45    1.35
   5   2 -12    1.11    1.24
   4  -2 -12    1.11    1.15
   4   2 -12    1.33    1.02
   4  -2 -12    0.69    1.28
   4   2 -12    1.39    1.26
   3   2 -12    1.10    1.22
   3  -2 -12    0.50    1.25
   3   2 -12   -0.01    0.92
   3  -2 -12    0.15    1.24
   2   2 -12    2.58    1.43
   2  -2 -12    4.14    1.24
   2  -2 -12    4.67    1.36
   2   2 -12    3.93    1.40
   2  -2 -12    5.47    1.60
   1   2 -12    4.92    1.38
   1   2 -12    3.16    1.65
   1  -2 -12    2.97    1.34
   1  -2 -12    1.95    1.14
   1  -2 -12    4.72    1.57
   0  -2 -12   15.10    1.89
   0  -2 -12   14.72    1.47
   0   2 -12   12.78    1.99
   0   2 -12   13.21    1.76
  -1   2 -12    7.74    1.68
  -1   2 -12    8.94    1.63
  -1  -2 -12    9.69    1.66
  -2   2 -12    2.75    1.63
  -2  -2 -12    1.28    1.53
  -2   2 -12    3.24    1.49
  -3   2 -12    4.67    1.80
  -3  -2 -12    2.79    1.57
  -3   2 -12    4.64    1.55
  -4   2 -12    4.98    1.73
  -4  -2 -12    3.08    1.56
  -4   2 -12    4.09    1.55
  -5   2 -12    0.16    1.55
  -5  -2 -12   -0.16    1.70
  -5   2 -12    0.76    1.49
  -6   2 -12    1.65    1.87
  -6  -2 -12    0.90    1.59
  -6   2 -12   -0.23    1.51
  -7   2 -12    0.86    1.74
  -7  -2 -12    0.46    1.72
  -8   2 -12    0.19    1.99
  -8  -2 -12    0.61    2.04
  -9   2 -12    0.20    1.97
  -9  -2 -12    1.50    1.95
 -10   2 -12    0.40    2.39
 -10  -2 -12    2.48    2.27
 -11   2 -12    1.53    2.33
 -11  -2 -12    2.07    2.25
  19  -3 -12    1.28    2.67
  19   3 -12    0.19    2.70
  18  -3 -12    1.70    2.27
  18   3 -12    0.72    2.18
  17  -3 -12    1.78    2.29
  17   3 -12   -0.27    2.31
  16  -3 -12    0.19    1.88
  16   3 -12    0.17    2.06
  15  -3 -12    0.03    1.86
  15   3 -12    1.42    2.00
  14  -3 -12    1.67    1.96
  14   3 -12    0.10    1.67
  13  -3 -12    2.21    1.82
  13   3 -12    1.66    1.82
  13   3 -12    0.96    1.67
  12  -3 -12    1.24    1.85
  12   3 -12    1.76    1.77
  12   3 -12    0.78    1.49
  11  -3 -12    3.88    1.65
  11   3 -12    2.36    1.60
  11   3 -12    2.79    1.55
  11  -3 -12    2.31    1.43
  10  -3 -12    1.02    1.58
  10   3 -12    1.44    1.74
  10   3 -12    1.62    1.41
  10  -3 -12    0.18    1.33
   9  -3 -12    0.95    1.42
   9   3 -12    1.55    1.37
   9   3 -12    2.77    1.46
   9  -3 -12    1.03    1.35
   8  -3 -12    0.76    1.39
   8   3 -12   -0.14    1.23
   8  -3 -12   -0.07    1.23
   8   3 -12    1.96    1.68
   7  -3 -12    0.28    1.32
   7   3 -12    0.38    1.17
   7  -3 -12    0.89    1.33
   7   3 -12    1.73    1.56
   6  -3 -12   16.10    1.92
   6   3 -12   15.46    1.48
   6   3 -12   17.92    1.94
   6  -3 -12   18.36    1.80
   5  -3 -12    0.73    1.15
   5   3 -12    0.80    1.09
   5  -3 -12    0.32    1.27
   5   3 -12    0.39    1.26
   4   3 -12    1.07    1.29
   4  -3 -12    2.61    1.22
   4  -3 -12    0.87    1.38
   3   3 -12    1.02    1.37
   3  -3 -12    1.14    1.25
   3  -3 -12    1.37    1.43
   2   3 -12    1.52    1.47
   2  -3 -12    0.29    1.24
   2  -3 -12    0.94    1.39
   1   3 -12    1.05    1.31
   1  -3 -12    0.69    1.31
   1  -3 -12    0.75    1.52
   0   3 -12    5.79    1.58
   0  -3 -12    6.06    1.64
   0   3 -12    4.37    1.50
   0  -3 -12    3.99    1.66
  -1   3 -12    2.02    1.66
  -1  -3 -12    2.12    1.45
  -1   3 -12    2.33    1.45
  -1  -3 -12    3.23    1.59
  -2   3 -12    7.19    1.75
  -2  -3 -12    7.92    1.71
  -2   3 -12    7.02    1.69
  -3   3 -12    1.52    1.69
  -3  -3 -12    1.67    1.61
  -3   3 -12    1.50    1.48
  -4   3 -12    2.02    1.73
  -4  -3 -12    0.21    1.65
  -4   3 -12   -0.75    1.58
  -5   3 -12    0.63    1.84
  -5  -3 -12    1.89    1.83
  -5   3 -12    1.17    1.59
  -6   3 -12    1.52    1.82
  -6  -3 -12   -0.03    1.87
  -6   3 -12    0.56    1.66
  -7   3 -12    1.57    2.00
  -7  -3 -12    0.55    2.02
  -7   3 -12    1.04    1.79
  -8   3 -12    1.40    1.98
  -8  -3 -12    1.15    1.92
  -9   3 -12    0.34    2.07
  -9  -3 -12    1.68    2.34
 -10   3 -12   -0.14    2.52
 -10  -3 -12    0.92    2.46
 -11   3 -12    1.47    2.38
 -11  -3 -12    1.44    2.56
  18  -4 -12    0.65    2.30
  18   4 -12    0.30    2.55
  17  -4 -12    2.32    2.38
  17   4 -12   -0.28    2.12
  16  -4 -12    0.78    2.26
  16   4 -12   -0.12    2.14
  15  -4 -12   -0.28    2.05
  15   4 -12   -0.38    2.01
  14  -4 -12    1.66    1.95
  14   4 -12    1.33    1.84
  14   4 -12   -0.67    1.80
  13  -4 -12    1.23    1.74
  13   4 -12    0.96    1.95
  13   4 -12    1.58    1.81
  12  -4 -12    2.15    1.69
  12   4 -12    2.64    1.77
  12   4 -12    0.97    1.61
  12  -4 -12    2.53    1.58
  11  -4 -12    0.24    1.85
  11   4 -12    1.37    1.81
  11   4 -12    0.40    1.51
  11  -4 -12    0.90    1.51
  10  -4 -12   -0.75    1.82
  10   4 -12    0.88    1.38
  10   4 -12    1.32    1.62
  10  -4 -12    0.39    1.47
   9  -4 -12   10.85    2.04
   9   4 -12   15.54    1.79
   9  -4 -12   14.01    1.85
   9   4 -12   14.09    2.16
   8  -4 -12   -0.03    1.58
   8   4 -12    0.51    1.25
   8  -4 -12    0.32    1.50
   8   4 -12    0.09    1.46
   7  -4 -12    2.55    1.65
   7   4 -12    3.40    1.26
   7  -4 -12    1.51    1.36
   7   4 -12    1.83    1.68
   6   4 -12   17.73    2.14
   6  -4 -12   19.98    1.98
   5   4 -12    5.64    1.78
   5  -4 -12    6.63    1.36
   5  -4 -12    6.28    1.67
   4   4 -12    2.15    1.66
   4  -4 -12    2.27    1.23
   4  -4 -12    2.78    1.56
   3   4 -12    1.97    1.61
   3  -4 -12    0.49    1.22
   3  -4 -12    0.98    1.38
   2   4 -12    0.15    1.37
   2  -4 -12    0.42    1.26
   2  -4 -12    1.01    1.52
   1  -4 -12    0.80    1.39
   1   4 -12    0.43    1.50
   1  -4 -12    0.77    1.39
   0  -4 -12    0.96    1.40
   0   4 -12    0.51    1.58
   0  -4 -12    0.22    1.65
  -1  -4 -12   21.46    2.16
  -1   4 -12   26.41    2.29
  -1  -4 -12   28.16    2.56
  -2   4 -12    4.94    1.73
  -2  -4 -12    5.22    1.79
  -2   4 -12    6.13    1.85
  -2  -4 -12    5.65    1.78
  -3   4 -12    1.01    1.59
  -3  -4 -12    0.59    1.51
  -3   4 -12    0.42    1.58
  -4   4 -12   -0.18    1.79
  -4  -4 -12    0.79    1.60
  -4   4 -12    0.84    1.65
  -5   4 -12    1.60    1.96
  -5  -4 -12    2.11    1.83
  -5   4 -12    0.35    1.78
  -6   4 -12   -1.00    2.02
  -6  -4 -12    0.67    1.98
  -6   4 -12    2.17    1.82
  -7   4 -12    1.35    1.88
  -7  -4 -12    0.66    2.13
  -7   4 -12    0.22    1.97
  -8   4 -12    0.38    2.05
  -8  -4 -12    0.10    2.13
  -8   4 -12   -0.44    2.02
  -9   4 -12    1.07    2.12
  -9  -4 -12    0.54    2.19
 -10   4 -12    0.79    2.23
 -10  -4 -12    0.26    2.38
 -11   4 -12    0.82    2.57
  18   5 -12    0.23    2.69
  17  -5 -12    0.62    2.49
  17   5 -12    1.28    2.28
  16  -5 -12    0.15    2.30
  15   5 -12    1.75    2.11
  15  -5 -12    0.47    2.27
  15   5 -12    0.13    1.92
  14  -5 -12    0.97    1.92
  14   5 -12    0.81    2.11
  14   5 -12    1.78    1.91
  13  -5 -12    2.64    2.04
  13   5 -12    2.12    1.94
  13   5 -12    2.98    1.95
  13  -5 -12    4.00    1.90
  12  -5 -12    1.04    1.84
  12   5 -12    2.90    1.88
  12   5 -12    2.01    1.87
  12  -5 -12    2.31    1.77
  11  -5 -12    1.19    1.84
  11   5 -12    1.85    1.93
  11   5 -12    0.53    1.64
  11  -5 -12    0.91    1.61
  10  -5 -12    4.16    1.72
  10   5 -12    2.07    1.54
  10   5 -12    2.23    1.70
  10  -5 -12    2.16    1.66
   9  -5 -12    1.15    1.63
   9   5 -12    1.84    1.45
   9  -5 -12   -0.04    1.51
   9   5 -12    3.49    1.93
   8  -5 -12    4.68    1.75
   8   5 -12    4.81    1.81
   7  -5 -12    1.85    1.50
   7   5 -12    1.97    1.56
   6   5 -12   13.02    2.01
   6  -5 -12   13.14    1.88
   5   5 -12    0.79    1.61
   5  -5 -12    1.60    1.49
   4   5 -12    9.86    1.75
   4  -5 -12    9.51    1.84
   3   5 -12    1.76    1.75
   3  -5 -12    0.91    1.30
   3  -5 -12    0.79    1.72
   2  -5 -12    1.86    1.39
   2   5 -12    1.18    1.49
   2  -5 -12    1.61    1.51
   1  -5 -12   -0.20    1.38
   1   5 -12    1.39    1.60
   1  -5 -12    0.17    1.75
   0  -5 -12    0.75    1.48
   0   5 -12    1.12    1.55
   0  -5 -12    1.12    1.55
  -1  -5 -12    0.71    1.49
  -1   5 -12    0.56    1.75
  -1  -5 -12    0.99    1.70
  -2  -5 -12    3.09    1.69
  -2   5 -12    1.90    1.80
  -2  -5 -12    3.25    2.01
  -3  -5 -12    2.65    1.79
  -3  -5 -12    1.01    2.07
  -3   5 -12    1.72    1.86
  -4   5 -12    1.82    1.72
  -4  -5 -12    0.70    1.72
  -4   5 -12    2.43    1.90
  -5   5 -12    2.55    1.97
  -5  -5 -12   -0.06    2.00
  -5   5 -12    0.86    1.81
  -6   5 -12    0.72    1.90
  -6  -5 -12    1.94    2.10
  -6   5 -12    2.66    2.01
  -7   5 -12    0.03    2.19
  -7  -5 -12    2.15    2.30
  -7   5 -12    1.16    2.12
  -8   5 -12    0.36    2.21
  -8  -5 -12    0.18    2.22
  -8   5 -12    0.79    2.20
  -9   5 -12    1.00    2.31
  -9  -5 -12    0.13    2.45
  -9   5 -12    0.57    2.35
 -10   5 -12    0.05    2.60
  17   6 -12    0.57    2.58
  16  -6 -12    0.48    2.29
  16   6 -12    0.94    2.33
  15  -6 -12    1.57    2.20
  15   6 -12    1.95    2.41
  15   6 -12    0.58    2.32
  14  -6 -12   -0.40    2.23
  14   6 -12   -0.58    2.17
  14   6 -12    0.31    2.18
  14  -6 -12   -0.01    2.15
  13  -6 -12    1.31    2.25
  13   6 -12    1.73    2.13
  13   6 -12    1.16    2.06
  13  -6 -12    1.31    2.10
  12  -6 -12    1.97    2.13
  12   6 -12    3.23    2.16
  12   6 -12    1.06    1.86
  12  -6 -12    0.17    1.87
  11  -6 -12    1.40    1.83
  11   6 -12    0.47    1.99
  11   6 -12    0.44    1.74
  11  -6 -12    0.94    1.95
  10   6 -12    0.84    1.79
  10  -6 -12    0.82    1.81
   9  -6 -12    1.68    1.84
   9   6 -12    2.07    1.97
   8  -6 -12    7.45    2.01
   8   6 -12    7.90    2.20
   7   6 -12    6.07    1.85
   7  -6 -12    5.77    1.86
   6   6 -12    1.38    1.65
   6  -6 -12    2.66    1.70
   5   6 -12    7.68    2.04
   5  -6 -12    6.92    1.85
   4   6 -12    7.15    2.09
   4  -6 -12    7.22    1.78
   3   6 -12   -0.07    1.67
   3  -6 -12    2.08    1.69
   2   6 -12    1.05    1.66
   2  -6 -12    2.11    1.98
   1   6 -12    1.29    1.70
   1  -6 -12    1.02    1.60
   0  -6 -12    1.93    1.59
   0   6 -12    1.71    1.69
   0  -6 -12    0.79    1.89
  -1  -6 -12    3.75    1.72
  -1   6 -12    0.19    1.97
  -1  -6 -12    1.47    1.92
  -2  -6 -12    0.91    1.71
  -2   6 -12    2.11    1.94
  -2  -6 -12    1.34    1.78
  -3  -6 -12    2.33    1.83
  -3  -6 -12    0.95    1.91
  -3   6 -12    1.79    1.96
  -4  -6 -12    0.73    1.87
  -4  -6 -12    0.01    2.05
  -4   6 -12    0.89    2.15
  -5  -6 -12   -0.22    1.96
  -5   6 -12    0.90    1.99
  -6  -6 -12    1.03    2.07
  -6   6 -12   -0.79    2.15
  -7  -6 -12    0.12    2.20
  -7   6 -12    0.04    2.22
  -8   6 -12    2.56    2.35
  -8  -6 -12    1.26    2.49
  -8   6 -12    0.08    2.37
  -9   6 -12   -0.40    2.54
  -9  -6 -12    0.96    2.75
  -9   6 -12    1.02    2.66
  16   7 -12   -0.16    2.59
  15  -7 -12   -0.71    2.45
  15   7 -12    0.38    2.49
  15   7 -12    0.45    2.37
  14  -7 -12   -0.18    2.49
  14   7 -12    1.49    2.42
  14   7 -12    0.12    2.26
  14  -7 -12    0.60    2.39
  13   7 -12    1.92    2.22
  13  -7 -12    0.66    2.29
  12   7 -12    1.25    2.05
  12  -7 -12    1.12    2.18
  11   7 -12   -0.58    2.25
  11  -7 -12    0.16    1.92
  10  -7 -12    1.14    1.90
  10   7 -12    0.75    1.97
   9  -7 -12    0.02    1.86
   9   7 -12    0.80    2.08
   8  -7 -12   -0.74    1.79
   8   7 -12   -0.10    2.03
   7   7 -12    2.27    2.15
   7  -7 -12    2.33    2.09
   6   7 -12    2.71    2.06
   6  -7 -12   -0.09    1.75
   5   7 -12   -0.33    1.98
   5  -7 -12    1.17    1.88
   4   7 -12   -0.36    1.82
   4  -7 -12    0.06    1.86
   3   7 -12   -0.77    1.89
   3  -7 -12    1.23    1.80
   2   7 -12    2.01    2.03
   2  -7 -12    0.13    1.81
   1   7 -12   -0.37    1.92
   1  -7 -12    1.70    2.14
   0   7 -12    0.53    1.87
   0  -7 -12    0.91    1.80
  -1   7 -12    0.39    2.09
  -1  -7 -12    0.45    2.15
  -2   7 -12    1.07    2.19
  -2  -7 -12    0.68    2.22
  -3  -7 -12    0.52    2.04
  -3  -7 -12   -0.14    2.10
  -3   7 -12    0.26    2.22
  -4  -7 -12    0.63    2.17
  -4  -7 -12    1.38    2.16
  -4   7 -12    0.54    2.11
  -5  -7 -12    0.38    2.22
  -5  -7 -12    1.48    2.16
  -5   7 -12    1.00    2.39
  -6  -7 -12   -0.59    2.44
  -6   7 -12    1.96    2.56
  -7  -7 -12    0.86    2.56
  -7   7 -12    1.34    2.69
  -8  -7 -12    0.46    2.72
  -8   7 -12    0.28    2.62
  15   8 -12    0.33    2.63
  15  -8 -12   -0.26    2.91
  14   8 -12    0.12    2.55
  14  -8 -12    1.29    2.71
  13   8 -12    1.62    2.56
  13  -8 -12   -0.03    2.41
  12   8 -12    0.01    2.34
  12  -8 -12    3.15    2.52
  11   8 -12    0.14    2.22
  11  -8 -12    0.26    2.28
  10  -8 -12    0.86    2.32
  10   8 -12   -0.95    2.30
   9  -8 -12    0.27    2.12
   9   8 -12    1.12    2.28
   8   8 -12    2.80    2.14
   8  -8 -12    1.16    2.20
   7   8 -12    2.37    2.15
   7  -8 -12    0.62    2.25
   6   8 -12    2.40    2.31
   6  -8 -12   -0.46    1.94
   5   8 -12    1.18    2.05
   5  -8 -12    0.98    2.21
   4   8 -12    1.49    2.16
   4  -8 -12    1.67    2.21
   3   8 -12    0.06    2.11
   3  -8 -12    1.46    2.17
   2   8 -12    0.95    2.11
   2  -8 -12    1.14    2.20
   1   8 -12    1.14    2.34
   1  -8 -12    0.76    2.02
   0   8 -12    0.33    2.04
   0  -8 -12   -0.34    2.24
  -1   8 -12    1.16    2.36
  -1  -8 -12    0.63    2.11
  -2   8 -12    2.15    2.52
  -2  -8 -12    1.73    2.39
  -3  -8 -12   -0.34    2.41
  -3   8 -12    1.63    2.43
  -4  -8 -12    0.63    2.37
  -4   8 -12    0.34    2.39
  -5  -8 -12   -0.03    2.50
  -5   8 -12    0.39    2.42
  -6  -8 -12    1.34    2.67
  -7  -8 -12   -0.28    2.74
  11   9 -12    0.72    2.70
  11  -9 -12   -0.20    2.66
  10  -9 -12    4.26    2.77
  10   9 -12    0.55    2.44
   9  -9 -12    1.45    2.62
   9   9 -12    1.14    2.32
   8   9 -12    0.73    2.34
   8  -9 -12    0.63    2.45
   7   9 -12    0.82    2.19
   7  -9 -12    1.71    2.53
   6   9 -12    5.11    2.31
   6  -9 -12    1.24    2.28
   5   9 -12    2.44    2.38
   5  -9 -12    1.35    2.31
   4   9 -12    2.20    2.48
   4  -9 -12    2.30    2.19
   3   9 -12    0.28    2.42
   3  -9 -12    1.19    2.21
   2   9 -12    2.98    2.61
   2  -9 -12    0.77    2.17
   1   9 -12    1.26    2.30
   1  -9 -12    0.61    2.20
   0   9 -12   -0.77    2.58
   0  -9 -12    2.57    2.64
  -1   9 -12    1.44    2.41
  -1  -9 -12    3.93    2.69
  -2   9 -12    0.26    2.57
  -2  -9 -12    1.63    2.62
  19   0 -13    1.66    2.36
  18   0 -13    0.68    2.17
  17   0 -13    0.91    2.23
  16   0 -13    1.07    1.87
  14   0 -13    0.12    1.69
  13   0 -13    0.96    1.80
  12   0 -13    0.14    1.69
  11   0 -13    1.68    1.49
  10   0 -13    0.82    1.41
   9   0 -13    1.38    1.65
   9   0 -13   -0.05    1.50
   8   0 -13    0.41    1.41
   8   0 -13    1.27    1.43
   7   0 -13   -0.25    1.29
   7   0 -13   -0.07    1.44
   6   0 -13    0.12    1.23
   6   0 -13    0.70    1.47
   5   0 -13   -0.03    1.17
   5   0 -13    0.40    1.26
   4   0 -13    0.48    1.33
   4   0 -13   -0.48    1.17
   4   0 -13    1.01    1.37
   3   0 -13   -0.14    1.30
   3   0 -13    0.57    1.36
   2   0 -13    1.04    1.46
   2   0 -13    0.32    1.32
   1   0 -13    0.77    1.37
   1   0 -13   -0.09    1.32
   0   0 -13    1.06    1.37
   0   0 -13    0.26    1.31
  -1   0 -13    0.51    1.64
  -1   0 -13    0.11    1.27
  -2   0 -13    0.78    1.71
  -2   0 -13    0.16    1.31
  -3   0 -13   -0.05    1.49
  -4   0 -13    0.52    1.62
  -5   0 -13    1.01    1.70
  -6   0 -13    2.06    2.10
  -7   0 -13    0.12    2.13
  -8   0 -13    2.13    2.36
  -9   0 -13    0.41    2.13
 -10   0 -13   -0.31    2.57
  19  -1 -13    0.00    2.37
  19   1 -13    1.54    2.62
  18  -1 -13    2.27    2.45
  18   1 -13    0.93    2.38
  17  -1 -13   -0.01    2.21
  16  -1 -13    0.61    2.19
  16   1 -13    0.37    1.83
  15  -1 -13    2.88    2.06
  15   1 -13    2.33    2.05
  14  -1 -13    0.04    1.81
  14   1 -13    1.56    1.83
  13  -1 -13    3.41    1.94
  13   1 -13    2.05    1.67
  12  -1 -13    0.63    1.75
  12   1 -13    0.66    1.51
  11  -1 -13    2.55    1.54
  11   1 -13    0.72    1.53
  10  -1 -13    2.05    1.53
  10   1 -13    2.39    1.64
  10   1 -13    2.33    1.50
   9  -1 -13    1.43    1.61
   9   1 -13    0.80    1.43
   9   1 -13    2.10    1.65
   9  -1 -13    0.11    1.20
   8  -1 -13    5.45    1.67
   8   1 -13    7.37    1.56
   8   1 -13    7.36    1.77
   8  -1 -13    7.45    1.45
   7  -1 -13    4.77    1.47
   7   1 -13    4.68    1.38
   7   1 -13    4.31    1.48
   7  -1 -13    6.01    1.44
   6  -1 -13    7.43    1.53
   6   1 -13    5.41    1.38
   6  -1 -13    8.88    1.72
   6  -1 -13    7.86    1.55
   6   1 -13    5.70    1.69
   5  -1 -13    1.39    1.22
   5   1 -13    2.08    1.31
   5  -1 -13    1.90    1.44
   5   1 -13    1.86    1.38
   4  -1 -13    6.48    1.47
   4   1 -13    6.15    1.35
   4  -1 -13    9.43    1.62
   4   1 -13    6.63    1.61
   3   1 -13    3.23    1.41
   3  -1 -13    2.33    1.52
   3  -1 -13    3.33    1.32
   3   1 -13    4.00    1.39
   2   1 -13    0.78    1.48
   2  -1 -13    1.01    1.48
   2  -1 -13    0.15    1.24
   2   1 -13   -0.47    1.37
   1   1 -13    0.85    1.39
   1  -1 -13    1.61    1.41
   1  -1 -13    1.25    1.25
   1   1 -13    1.52    1.41
   0   1 -13    2.47    1.45
   0   1 -13    2.05    1.62
   0  -1 -13    2.10    1.56
   0  -1 -13    0.63    1.20
  -1   1 -13    5.58    1.52
  -1   1 -13    5.30    1.62
  -1  -1 -13    5.87    1.73
  -1  -1 -13    3.63    1.34
  -2   1 -13    2.44    1.44
  -2   1 -13    1.31    1.49
  -2  -1 -13    2.78    1.66
  -3   1 -13    2.02    1.45
  -3   1 -13    0.83    1.69
  -3  -1 -13    1.02    1.74
  -4   1 -13    0.97    1.57
  -4  -1 -13    0.57    1.64
  -5   1 -13   -0.23    1.70
  -5  -1 -13    1.62    1.95
  -6   1 -13    1.33    2.07
  -6  -1 -13    0.35    1.79
  -7   1 -13    1.07    2.16
  -7  -1 -13    0.49    1.91
  -8   1 -13    1.17    2.22
  -8  -1 -13    0.88    2.17
  -9   1 -13    0.69    2.30
  -9  -1 -13   -0.48    2.31
 -10   1 -13    1.33    2.53
 -10  -1 -13    2.13    2.57
  19  -2 -13    0.07    2.71
  19   2 -13    3.10    2.54
  18  -2 -13   -0.90    2.27
  18   2 -13    1.34    2.30
  17  -2 -13    1.22    2.35
  17   2 -13    0.89    2.16
  16  -2 -13    2.13    2.04
  16   2 -13    0.31    2.00
  15  -2 -13    1.67    2.02
  15   2 -13   -0.23    1.90
  14  -2 -13    2.76    1.98
  14   2 -13    0.90    1.84
  13  -2 -13    2.66    1.97
  13   2 -13    0.75    1.63
  12  -2 -13    3.69    1.85
  12   2 -13    4.66    1.76
  12   2 -13    3.65    1.77
  11  -2 -13    3.82    1.69
  11   2 -13    2.86    1.69
  11   2 -13    1.68    1.52
  10  -2 -13   39.63    2.66
  10   2 -13   38.37    2.71
  10   2 -13   37.63    2.46
  10  -2 -13   36.75    2.23
   9  -2 -13    4.90    1.81
   9   2 -13    5.00    1.49
   9   2 -13    4.78    1.67
   9  -2 -13    3.04    1.40
   8  -2 -13    2.43    1.68
   8   2 -13    3.61    1.39
   8   2 -13    1.44    1.63
   8  -2 -13    2.71    1.31
   7  -2 -13    1.56    1.36
   7   2 -13    1.62    1.29
   7  -2 -13    1.84    1.37
   7   2 -13    1.61    1.61
   6  -2 -13   12.69    1.78
   6   2 -13   10.84    1.51
   6  -2 -13   11.90    1.68
   6   2 -13   10.69    1.93
   5  -2 -13   11.64    1.63
   5   2 -13    8.57    1.35
   5  -2 -13   10.17    1.62
   5   2 -13    8.38    1.65
   4  -2 -13    0.38    1.30
   4  -2 -13    0.96    1.41
   4   2 -13    0.83    1.48
   3  -2 -13   -0.03    1.37
   3  -2 -13    0.16    1.51
   3   2 -13    0.09    1.43
   2   2 -13   11.35    1.82
   2   2 -13   11.12    1.87
   2  -2 -13   11.31    1.81
   1   2 -13    1.25    1.42
   1   2 -13    0.39    1.62
   1  -2 -13    1.12    1.45
   1  -2 -13    0.87    1.24
   0   2 -13   11.14    1.77
   0   2 -13    9.62    1.74
   0  -2 -13   10.50    1.76
  -1   2 -13    0.34    1.47
  -1   2 -13    1.90    1.74
  -1  -2 -13    0.08    1.63
  -2   2 -13    0.88    1.48
  -2   2 -13    1.35    1.76
  -2  -2 -13    1.19    1.71
  -3   2 -13    1.57    1.58
  -3   2 -13    0.44    1.54
  -3  -2 -13    0.71    1.59
  -4   2 -13    0.29    1.79
  -4  -2 -13    1.12    1.59
  -4   2 -13   -0.06    1.59
  -5   2 -13    0.82    1.89
  -5  -2 -13    0.18    1.96
  -6   2 -13    1.27    1.87
  -6  -2 -13    0.67    1.83
  -7   2 -13    1.98    1.98
  -7  -2 -13    3.45    2.08
  -8   2 -13    0.26    2.07
  -8  -2 -13   -0.45    2.25
  -9   2 -13    0.18    2.23
  -9  -2 -13    0.12    2.10
 -10   2 -13    1.88    2.53
 -10  -2 -13    1.15    2.26
  18  -3 -13    3.41    2.65
  18   3 -13    0.46    2.40
  17  -3 -13    0.76    2.32
  17   3 -13    0.34    2.18
  16  -3 -13    0.50    2.06
  16   3 -13    0.42    2.02
  15  -3 -13    1.55    2.12
  15   3 -13    1.01    2.03
  14  -3 -13    3.75    1.85
  14   3 -13    3.28    1.84
  13  -3 -13    0.13    1.90
  13   3 -13    1.16    1.92
  13   3 -13    2.21    1.79
  12  -3 -13    0.52    1.65
  12   3 -13    0.86    1.68
  12   3 -13    0.77    1.63
  11  -3 -13    0.86    1.83
  11   3 -13    0.24    1.59
  11   3 -13    0.90    1.53
  11  -3 -13   -0.35    1.42
  10  -3 -13    2.16    1.80
  10   3 -13    2.24    1.50
  10   3 -13    2.12    1.70
  10  -3 -13    2.52    1.52
   9  -3 -13    9.95    1.94
   9   3 -13    9.71    1.65
   9   3 -13   10.32    1.99
   9  -3 -13   10.23    1.67
   8  -3 -13    0.66    1.66
   8   3 -13    0.80    1.25
   8  -3 -13   -0.25    1.48
   8   3 -13    0.51    1.60
   7  -3 -13    0.95    1.62
   7   3 -13    0.50    1.23
   7  -3 -13    1.35    1.39
   7   3 -13    0.69    1.51
   6   3 -13    0.17    1.22
   6  -3 -13   -0.07    1.41
   6   3 -13    0.01    1.40
   5  -3 -13   11.26    1.59
   5   3 -13   13.84    1.91
   5  -3 -13    8.28    1.78
   4   3 -13    8.09    1.85
   4  -3 -13    4.45    1.43
   4  -3 -13    8.50    1.83
   3   3 -13    7.74    1.64
   3  -3 -13    5.69    1.51
   3  -3 -13    4.23    1.70
   2   3 -13    0.65    1.47
   2  -3 -13    0.97    1.38
   2  -3 -13    0.80    1.53
   1   3 -13    0.00    1.59
   1  -3 -13   -0.24    1.40
   1  -3 -13   -0.07    1.49
   0   3 -13    0.62    1.47
   0   3 -13    2.38    1.54
   0  -3 -13    1.30    1.50
  -1   3 -13    0.13    1.78
  -1   3 -13    1.14    1.53
  -1  -3 -13    0.31    1.52
  -2   3 -13    2.39    1.84
  -2  -3 -13   -0.41    1.56
  -2   3 -13    0.87    1.58
  -3   3 -13    0.57    1.65
  -3  -3 -13    1.19    1.78
  -3   3 -13    0.57    1.68
  -4   3 -13    0.95    1.82
  -4  -3 -13    1.03    1.89
  -4   3 -13    0.95    1.68
  -5   3 -13    0.25    1.78
  -5  -3 -13    1.41    1.79
  -5   3 -13    0.69    1.75
  -6   3 -13    1.51    1.97
  -6  -3 -13    1.36    1.92
  -6   3 -13   -0.24    1.91
  -7   3 -13    0.99    2.05
  -7  -3 -13    2.32    2.02
  -8   3 -13    1.02    2.24
  -8  -3 -13   -0.07    2.35
  -9   3 -13    0.71    2.32
  -9  -3 -13    1.00    2.30
 -10   3 -13   -0.01    2.60
  18  -4 -13    0.29    2.73
  18   4 -13    0.97    2.61
  17  -4 -13   -0.01    2.48
  17   4 -13    1.86    2.43
  16  -4 -13    1.86    2.43
  16   4 -13    2.92    2.31
  15  -4 -13    0.89    2.26
  15   4 -13    0.85    2.04
  14  -4 -13    0.22    1.95
  14   4 -13    2.57    2.18
  14   4 -13    1.00    1.86
  13  -4 -13    2.26    1.86
  13   4 -13    2.40    1.92
  13   4 -13    0.48    1.77
  12  -4 -13    3.72    2.00
  12   4 -13    2.14    1.85
  12   4 -13    1.32    1.79
  12  -4 -13    1.96    1.66
  11  -4 -13    2.14    1.93
  11   4 -13    2.07    1.97
  11   4 -13    2.14    1.71
  11  -4 -13    0.22    1.64
  10  -4 -13    3.05    1.93
  10   4 -13    0.71    1.50
  10   4 -13    0.02    1.87
  10  -4 -13    1.61    1.54
   9  -4 -13    2.10    1.69
   9   4 -13    0.77    1.43
   9   4 -13    1.00    1.78
   9  -4 -13    2.46    1.69
   8  -4 -13    1.02    1.75
   8   4 -13    1.12    1.38
   8  -4 -13    0.77    1.54
   8   4 -13    0.87    1.67
   7  -4 -13    0.90    1.55
   7   4 -13    0.45    1.61
   6  -4 -13    1.46    1.53
   6   4 -13    2.84    1.81
   5   4 -13    2.44    1.78
   5  -4 -13    2.54    1.34
   5  -4 -13    2.95    1.58
   4   4 -13    0.30    1.41
   4  -4 -13    0.37    1.29
   4  -4 -13    0.02    1.53
   3  -4 -13   -0.13    1.33
   3   4 -13    0.22    1.61
   3  -4 -13    0.05    1.45
   2   4 -13    1.68    1.69
   2  -4 -13    1.38    1.49
   2  -4 -13    4.09    1.70
   1   4 -13    2.26    1.76
   1  -4 -13    5.67    1.66
   1  -4 -13    2.25    1.82
   0  -4 -13    4.85    1.68
   0   4 -13    3.00    1.82
   0  -4 -13    3.63    1.68
  -1  -4 -13    0.40    1.59
  -1   4 -13   -0.19    1.65
  -1  -4 -13    0.62    1.86
  -2  -4 -13    1.52    1.69
  -2   4 -13    1.68    1.71
  -2   4 -13    1.07    1.63
  -3   4 -13    1.50    1.94
  -3  -4 -13    2.79    1.89
  -3   4 -13    1.60    1.74
  -4   4 -13   -0.41    1.96
  -4  -4 -13   -0.12    1.85
  -4   4 -13    2.59    1.91
  -5   4 -13    1.63    2.02
  -5  -4 -13   -0.58    1.98
  -5   4 -13    0.19    1.98
  -6   4 -13    0.15    2.13
  -6  -4 -13    0.59    1.93
  -6   4 -13    0.94    2.06
  -7   4 -13    0.97    2.15
  -7  -4 -13    0.04    2.24
  -7   4 -13    0.10    2.17
  -8   4 -13    1.65    2.25
  -8  -4 -13    1.17    2.28
  -9   4 -13    0.82    2.42
  -9  -4 -13    1.97    2.72
  17  -5 -13    0.55    2.72
  17   5 -13    1.11    2.56
  16  -5 -13    2.74    2.61
  16   5 -13    0.12    2.33
  15  -5 -13    0.02    2.16
  15   5 -13    2.60    2.36
  15   5 -13    0.35    2.22
  14  -5 -13    1.05    2.35
  14   5 -13    1.59    2.05
  14   5 -13    1.19    2.00
  13  -5 -13    0.11    2.16
  13   5 -13    2.38    2.22
  13   5 -13    0.35    1.93
  12  -5 -13    0.73    2.09
  12   5 -13    1.57    2.13
  12   5 -13    0.31    1.84
  12  -5 -13   -0.16    1.85
  11  -5 -13    1.11    1.76
  11   5 -13    1.11    1.71
  11   5 -13    1.33    1.82
  11  -5 -13   -0.23    1.74
  10  -5 -13    4.41    2.04
  10   5 -13    2.33    1.84
  10  -5 -13    2.97    1.78
   9  -5 -13    1.31    1.72
   9  -5 -13    2.65    1.76
   9   5 -13    0.80    1.96
   8  -5 -13    0.75    1.76
   8   5 -13    0.33    1.90
   7  -5 -13    1.77    1.63
   7   5 -13    1.58    1.84
   6   5 -13    2.71    1.67
   6  -5 -13    1.27    1.79
   5   5 -13    1.28    1.63
   5  -5 -13    0.75    1.80
   4   5 -13    1.04    1.76
   4  -5 -13    0.40    1.83
   3   5 -13    0.49    1.79
   3  -5 -13    1.13    1.83
   2   5 -13    0.69    1.78
   2  -5 -13    0.14    1.47
   2  -5 -13    1.08    1.78
   1  -5 -13    0.32    1.59
   1   5 -13    0.80    1.89
   1  -5 -13    0.96    1.60
   0  -5 -13    0.52    1.64
   0   5 -13    0.61    1.83
   0  -5 -13    1.75    2.01
  -1  -5 -13    0.88    1.71
  -1   5 -13    0.77    1.90
  -1  -5 -13    3.08    1.82
  -2  -5 -13    0.84    1.74
  -2   5 -13    0.06    1.80
  -2  -5 -13    1.32    2.14
  -3  -5 -13    1.05    1.91
  -3   5 -13    0.12    1.91
  -4  -5 -13    1.10    2.00
  -4   5 -13    1.71    2.11
  -5   5 -13    0.08    1.99
  -5  -5 -13    0.34    1.95
  -5   5 -13   -0.14    2.01
  -6   5 -13    1.78    2.31
  -6  -5 -13    0.61    2.11
  -6   5 -13    0.35    2.15
  -7   5 -13    0.96    2.26
  -7  -5 -13    1.99    2.36
  -7   5 -13   -0.47    2.29
  -8   5 -13   -0.27    2.39
  -8  -5 -13    2.13    2.40
  -8   5 -13    1.01    2.48
  -9   5 -13   -0.41    2.58
  17   6 -13    0.11    2.76
  16  -6 -13   -0.39    2.54
  16   6 -13    0.47    2.39
  15  -6 -13    0.04    2.57
  15   6 -13    3.31    2.38
  15   6 -13    0.78    2.27
  14  -6 -13   -0.07    2.14
  14   6 -13    1.32    2.41
  14   6 -13    1.24    2.19
  13  -6 -13    1.28    2.21
  13   6 -13    4.20    2.29
  13   6 -13    0.98    2.06
  13  -6 -13    1.69    2.16
  12  -6 -13    1.19    2.04
  12   6 -13    0.07    2.27
  12  -6 -13    0.91    2.03
  11   6 -13    0.98    2.11
  11  -6 -13   -0.65    1.98
  10   6 -13    0.18    1.93
  10  -6 -13    1.58    1.90
   9  -6 -13    1.16    1.98
   9   6 -13    1.92    1.88
   8  -6 -13   -0.29    1.92
   8   6 -13    1.14    1.85
   7   6 -13    0.81    1.78
   7  -6 -13    1.11    1.72
   6   6 -13    0.18    1.88
   6  -6 -13    1.62    1.99
   5   6 -13    0.48    1.92
   5  -6 -13   -0.33    1.81
   4   6 -13    2.07    1.96
   4  -6 -13    0.18    1.76
   3   6 -13    1.36    1.82
   3  -6 -13    1.05    1.77
   2   6 -13   -0.21    1.75
   2  -6 -13    0.39    1.92
   1   6 -13    1.16    2.07
   1  -6 -13    1.41    2.02
   0  -6 -13    1.09    1.76
   0   6 -13    0.27    1.93
   0  -6 -13    0.34    1.85
  -1  -6 -13    0.41    1.81
  -1   6 -13    1.55    2.19
  -1  -6 -13    2.05    2.22
  -2  -6 -13    0.55    1.85
  -2   6 -13    1.45    2.18
  -2  -6 -13    1.51    1.95
  -3  -6 -13    0.93    2.00
  -3   6 -13    2.45    2.26
  -3  -6 -13    1.27    2.27
  -4  -6 -13   -0.12    2.08
  -4   6 -13    0.10    2.08
  -5  -6 -13    1.41    2.23
  -5   6 -13    0.82    2.36
  -6  -6 -13    0.75    2.46
  -6   6 -13    2.35    2.56
  -7  -6 -13   -0.17    2.49
  -7   6 -13    1.54    2.57
  -8   6 -13    0.14    2.61
  15   7 -13    1.63    2.58
  14   7 -13    1.57    2.61
  14  -7 -13    0.34    2.40
  13   7 -13    2.19    2.36
[truncated: 52,044 more chars]
