# Supplementary material for: Synthesis, crystal structure and Hirshfeld surface analysis of 5-cyclo­propyl-N-(2-hy­droxy­eth­yl)-1-(4-methyl­phen­yl)-1H-1,2,3-triazole-4-carboxamide
Source: Acta Crystallogr E Crystallogr Commun. 2021 Sep 28;77(Pt 10):1043–7. doi: 10.1107/S2056989021009774 (PMC8491517; doi:10.1107/S2056989021009774)
Supplement: Supplementary file 2 [file e-77-01043-Isup2.hkl]

data_I                                                                          
_shelx_title ' om-2_a.res in P2(1)/c'                                           
_shelx_refln_list_code          4                                               
_shelx_F_calc_maximum      237.29                                               
_exptl_crystal_F_000       608.00                                               
_reflns_d_resolution_high  0.8409                                               
                                                                                
loop_                                                                           
 _space_group_symop_operation_xyz                                               
 'x, y, z'                                                                      
 '-x, y+1/2, -z+1/2'                                                            
 '-x, -y, -z'                                                                   
 'x, -y-1/2, z-1/2'                                                             
                                                                                
_cell_length_a    14.3158                                                       
_cell_length_b     8.3972                                                       
_cell_length_c    13.0871                                                       
_cell_angle_alpha  90.000                                                       
_cell_angle_beta  108.040                                                       
_cell_angle_gamma  90.000                                                       
                                                                                
_shelx_F_squared_multiplier     1.000                                           
                                                                                
loop_                                                                           
 _refln_index_h                                                                 
 _refln_index_k                                                                 
 _refln_index_l                                                                 
 _refln_F_squared_calc                                                          
 _refln_F_squared_meas                                                          
 _refln_F_squared_sigma                                                         
 _refln_observed_status                                                         
   3   0   0       3271.91       3003.74        62.60 o                         
   4   0   0       2464.17       2392.16        11.66 o                         
   5   0   0          0.18          4.89         2.80 o                         
   6   0   0        713.33        792.63         8.44 o                         
   7   0   0       1243.66       1286.38        11.53 o                         
   8   0   0        122.76        153.33         6.20 o                         
   9   0   0          0.04          3.74         3.11 o                         
  10   0   0        973.26       1044.64        12.84 o                         
  11   0   0        216.99        228.05         7.04 o                         
  12   0   0         69.37         63.25         5.18 o                         
  13   0   0          7.11         10.07         4.12 o                         
  14   0   0         26.58         20.60         4.88 o                         
  15   0   0          0.16          3.33         4.81 o                         
  16   0   0          1.23          2.08         5.06 o                         
   1   1   0       3225.57       3163.22        17.48 o                         
   2   1   0       1269.12       1196.73         4.71 o                         
   3   1   0       2888.71       2808.53        26.50 o                         
   4   1   0        737.29        736.97         6.32 o                         
   5   1   0        290.79        273.96         4.68 o                         
   6   1   0         78.37         87.95         3.51 o                         
   7   1   0        490.50        515.11         7.17 o                         
   8   1   0          0.51          4.16         1.87 o                         
   9   1   0         81.52         84.06         3.14 o                         
  10   1   0        192.65        197.65         4.43 o                         
  11   1   0          2.73          6.52         2.62 o                         
  12   1   0          7.88          7.75         2.87 o                         
  13   1   0         14.76          9.62         3.11 o                         
  14   1   0          0.01          1.52         3.14 o                         
  15   1   0          4.73          4.98         3.37 o                         
  16   1   0          0.06          5.78         3.62 o                         
   0   2   0       2326.66       2368.44        15.13 o                         
   1   2   0         11.66         11.21         2.32 o                         
   2   2   0       1178.52       1084.53         4.64 o                         
   3   2   0        278.05        274.63         4.01 o                         
   4   2   0         29.13         32.16         1.53 o                         
   5   2   0         12.66         14.27         1.70 o                         
   6   2   0        782.29        815.53         7.72 o                         
   7   2   0         58.73         63.60         3.07 o                         
   8   2   0        175.38        192.67         8.70 o                         
   9   2   0        467.11        465.52         7.65 o                         
  10   2   0        140.38        153.45         4.60 o                         
  11   2   0          8.50         10.79         2.66 o                         
  12   2   0          8.46          8.53         2.89 o                         
  13   2   0         13.26         15.89         3.07 o                         
  14   2   0          1.41          6.44         3.23 o                         
  15   2   0          0.14          3.94         3.38 o                         
   1   3   0        858.38        753.73         6.14 o                         
   2   3   0          4.78          3.22         2.24 o                         
   3   3   0       1223.34       1113.95         6.59 o                         
   4   3   0         24.82         24.12         1.37 o                         
   5   3   0          5.88          7.92         1.27 o                         
   6   3   0         13.59         12.15         1.38 o                         
   7   3   0        332.47        329.02         5.48 o                         
   8   3   0        134.19        135.07         5.28 o                         
   9   3   0          0.24          2.00         2.63 o                         
  10   3   0         43.23         39.05         3.66 o                         
  11   3   0        140.75        149.20         6.99 o                         
  12   3   0         10.19         10.74         2.99 o                         
  13   3   0          5.86         10.93         2.98 o                         
  14   3   0          5.75          8.35         3.94 o                         
  15   3   0          0.25          2.71         4.01 o                         
   0   4   0       6196.02       6107.90       135.85 o                         
   1   4   0         10.01         11.80         2.35 o                         
   2   4   0          0.64          1.49         1.98 o                         
   3   4   0         65.54         57.54         3.85 o                         
   4   4   0         73.91         73.76         2.51 o                         
   5   4   0        101.17        109.49         3.56 o                         
   6   4   0        121.57        122.44         2.66 o                         
   7   4   0         43.64         45.30         2.26 o                         
   8   4   0        150.27        152.34         6.81 o                         
   9   4   0          3.41          2.32         2.51 o                         
  10   4   0        147.14        141.39         4.87 o                         
  11   4   0         19.42         16.45         3.25 o                         
  12   4   0          4.14         13.97         6.88 o                         
  13   4   0          0.06          3.10         4.18 o                         
  14   4   0          1.47          5.04         4.07 o                         
   1   5   0       1770.62       1733.18        11.64 o                         
   2   5   0        736.24        732.79         7.66 o                         
   3   5   0        524.19        565.64         8.80 o                         
   4   5   0         14.46         12.92         2.55 o                         
   5   5   0        213.63        207.84         4.87 o                         
   6   5   0          0.24          1.26         1.88 o                         
   7   5   0        149.33        140.45         3.59 o                         
   8   5   0         23.73         24.50         1.88 o                         
   9   5   0          0.11          3.78         2.92 o                         
  10   5   0         20.34         24.46         5.15 o                         
  11   5   0          8.99          8.06         4.92 o                         
  12   5   0         30.14         36.81         4.99 o                         
  13   5   0         30.93         45.01         9.43 o                         
  14   5   0          1.31         13.58         8.75 o                         
   0   6   0        816.35        760.45        10.81 o                         
   1   6   0        104.63        120.51         4.26 o                         
   2   6   0          9.30         10.98         2.79 o                         
   3   6   0          3.94          7.37         2.60 o                         
   4   6   0          0.91          6.14         2.48 o                         
   5   6   0          0.01          2.78         2.29 o                         
   6   6   0         28.68         25.75         2.81 o                         
   7   6   0         23.51         21.90         3.53 o                         
   8   6   0          2.56          3.42         4.10 o                         
   9   6   0         15.98         21.67         3.69 o                         
  10   6   0         25.09         25.79         5.60 o                         
   1   7   0          8.98          9.66         2.81 o                         
   2   7   0         36.66         31.07         3.51 o                         
   3   7   0          2.63          3.29         2.78 o                         
   4   7   0         18.58         15.32         3.83 o                         
   5   7   0          0.32          0.86         2.73 o                         
   6   7   0          0.10          2.21         2.76 o                         
   7   7   0          1.56          6.44         4.21 o                         
   8   7   0          0.03          1.67         3.79 o                         
   9   7   0          1.54         10.16         6.79 o                         
  10   7   0          0.50          7.70         7.70 o                         
  11   7   0          0.16          1.41         8.15 o                         
   0   8   0        138.56        150.46         7.90 o                         
   1   8   0         28.73         30.16         3.60 o                         
   2   8   0          1.97          3.52         2.82 o                         
   3   8   0          4.52          7.15         2.93 o                         
   4   8   0          5.26          5.37         3.16 o                         
   5   8   0          1.14          3.08         4.45 o                         
   6   8   0          1.93          4.56         4.16 o                         
   7   8   0          0.91          4.27         4.45 o                         
   8   8   0          3.45         12.21         8.66 o                         
   9   8   0          3.27          2.82         8.97 o                         
   1   9   0         77.15         72.57         4.41 o                         
   2   9   0         57.44         56.86         4.13 o                         
   3   9   0          2.17          6.52         3.35 o                         
   4   9   0          6.51          4.28         4.09 o                         
   5   9   0         21.32         15.43         5.44 o                         
   6   9   0          1.74          3.38         5.03 o                         
   7   9   0          1.82          8.70         9.25 o                         
 -16   1   1          0.18          1.39         3.61 o                         
 -15   1   1          0.15          2.53         3.34 o                         
 -14   1   1          0.06          2.64         2.97 o                         
 -13   1   1          5.10          3.51         2.97 o                         
 -12   1   1          0.83          4.19         2.78 o                         
 -11   1   1         68.95         73.58         3.45 o                         
 -10   1   1          0.87          6.85         2.74 o                         
  -9   1   1        124.47        130.71         4.81 o                         
  -8   1   1        305.45        320.39         5.82 o                         
  -7   1   1         30.29         38.65         2.53 o                         
  -6   1   1         87.11         99.89         2.95 o                         
  -5   1   1        418.49        424.57         6.22 o                         
  -4   1   1        972.02        962.09         6.58 o                         
  -3   1   1       1055.63       1009.50         6.81 o                         
  -2   1   1        344.08        322.38         3.04 o                         
  -1   1   1        502.09        452.63         4.34 o                         
   0   1   1       1547.41       1456.41       416.60 o                         
   1   1   1          1.98         10.69         1.97 o                         
   2   1   1       3817.78       3375.63        33.40 o                         
   3   1   1         33.88         33.29         6.65 o                         
   4   1   1          9.70         10.78         2.19 o                         
   5   1   1        633.69        676.29         5.96 o                         
   6   1   1        632.21        648.57         6.39 o                         
   7   1   1         71.83         65.79         3.07 o                         
   8   1   1         16.64         14.77         2.91 o                         
   9   1   1         56.17         51.42         3.31 o                         
  10   1   1        107.35        100.02         3.59 o                         
  11   1   1          7.15          7.77         2.68 o                         
  12   1   1         48.99         43.44         3.34 o                         
  13   1   1          0.36          2.94         3.00 o                         
  14   1   1          9.30          8.34         3.28 o                         
  15   1   1          0.52          3.82         3.33 o                         
 -16   2   1          0.09          3.93         4.25 o                         
 -15   2   1          1.90          3.33         3.16 o                         
 -14   2   1          0.38          4.78         3.04 o                         
 -13   2   1         30.04         24.70         3.12 o                         
 -12   2   1        195.15        190.30         4.80 o                         
 -11   2   1        397.84        376.81         6.70 o                         
 -10   2   1        111.67        104.07         5.02 o                         
  -9   2   1          0.05          1.13         3.64 o                         
  -8   2   1        290.06        309.77         5.77 o                         
  -7   2   1         76.29         77.56         4.37 o                         
  -6   2   1       1091.25       1123.71         8.47 o                         
  -5   2   1         65.29         69.52         1.73 o                         
  -4   2   1          8.65          8.44         1.21 o                         
  -3   2   1        356.03        309.92         3.49 o                         
  -2   2   1       2719.66       2485.02         7.61 o                         
  -1   2   1      56306.12      45376.97       180.24 o                         
   0   2   1       9250.92       8921.65        84.67 o                         
   1   2   1          3.38          4.76         1.87 o                         
   2   2   1        818.29        786.15         3.21 o                         
   3   2   1        459.38        433.15         3.11 o                         
   4   2   1       1345.82       1287.42        13.50 o                         
   5   2   1        558.61        600.33         6.34 o                         
   6   2   1        314.03        345.46         5.40 o                         
   7   2   1       1273.46       1352.31         9.61 o                         
   8   2   1        108.23        111.75         3.62 o                         
   9   2   1        335.87        339.77         6.18 o                         
  10   2   1         47.58         43.74         3.38 o                         
  11   2   1         18.37         15.39         3.02 o                         
  12   2   1          0.30          3.35         2.81 o                         
  13   2   1         22.01         19.92         3.20 o                         
  14   2   1          1.07          5.78         3.19 o                         
  15   2   1          2.25          2.79         3.42 o                         
 -15   3   1          1.37          7.94         4.18 o                         
 -14   3   1          6.21         10.71         4.04 o                         
 -13   3   1         22.27         28.62         3.21 o                         
 -12   3   1         33.08         33.40         3.35 o                         
 -11   3   1         10.18         12.74         3.33 o                         
 -10   3   1          1.42          3.14         2.64 o                         
  -9   3   1          3.92          3.68         2.37 o                         
  -8   3   1        153.67        140.22         9.09 o                         
  -7   3   1        191.06        184.58         3.31 o                         
  -6   3   1         28.17         32.49         1.49 o                         
  -5   3   1        506.74        589.96         3.89 o                         
  -4   3   1        659.16        657.65         4.20 o                         
  -3   3   1         26.56         31.95         1.93 o                         
  -2   3   1        189.50        186.29         3.56 o                         
  -1   3   1        102.11         96.82         3.14 o                         
   0   3   1       5320.50       5130.30        76.90 o                         
   1   3   1        390.50        397.08         8.70 o                         
   2   3   1        355.56        358.78         8.68 o                         
   3   3   1         36.49         40.08         2.93 o                         
   4   3   1        137.55        166.26         2.66 o                         
   5   3   1        777.94        769.35         6.07 o                         
   6   3   1        138.15        141.50         3.90 o                         
   7   3   1         10.47         17.12         2.42 o                         
   8   3   1         48.99         55.10         5.31 o                         
   9   3   1         52.17         55.48         3.28 o                         
  10   3   1         62.79         62.08         4.21 o                         
  11   3   1         14.14         16.63         2.98 o                         
  12   3   1         32.52         32.72         3.70 o                         
  13   3   1          5.92          8.10         3.06 o                         
  14   3   1          8.26          5.84         3.19 o                         
  15   3   1          0.62          2.69         5.64 o                         
 -15   4   1          0.95          8.10         4.39 o                         
 -14   4   1          0.57          5.26         3.78 o                         
 -13   4   1          0.17          0.00         4.39 o                         
 -12   4   1         20.77         20.46         5.74 o                         
 -11   4   1         24.73         23.33         5.65 o                         
 -10   4   1        123.71        119.41         4.29 o                         
  -9   4   1         56.52         51.33         3.08 o                         
  -8   4   1        131.89        146.28         2.96 o                         
  -7   4   1         27.66         30.55         1.61 o                         
  -6   4   1         21.81         17.48         1.95 o                         
  -5   4   1         19.21         19.67         1.43 o                         
  -4   4   1          1.42          5.19         1.19 o                         
  -3   4   1        826.60        774.21         6.91 o                         
  -2   4   1        329.77        357.33         5.08 o                         
  -1   4   1       2277.44       2205.80        11.81 o                         
   0   4   1        426.12        432.25         5.70 o                         
   1   4   1        448.87        441.36         9.89 o                         
   2   4   1          5.30          8.31         2.17 o                         
   3   4   1         20.52         24.73         2.24 o                         
   4   4   1        181.92        169.03         3.75 o                         
   5   4   1        151.90        139.38         4.27 o                         
   6   4   1         15.08         11.76         1.42 o                         
   7   4   1         38.47         33.84         2.37 o                         
   8   4   1        103.78        108.26         3.40 o                         
   9   4   1        112.00        103.98         4.28 o                         
  10   4   1        105.43        104.05         4.13 o                         
  11   4   1          0.49          5.37         2.87 o                         
  12   4   1         14.09         15.66         4.22 o                         
  13   4   1          7.50         10.25         8.25 o                         
  14   4   1          0.82          9.48         8.75 o                         
 -14   5   1          0.08          9.21         5.89 o                         
 -13   5   1          2.53          7.70         5.79 o                         
 -12   5   1          8.27          7.97         5.60 o                         
 -11   5   1          4.49          4.42         5.01 o                         
 -10   5   1         29.74         24.51         5.56 o                         
  -9   5   1          1.75          3.08         2.24 o                         
  -8   5   1         50.91         48.66         3.13 o                         
  -7   5   1         45.97         39.40         2.60 o                         
  -6   5   1          0.03          2.68         1.15 o                         
  -5   5   1          1.46          2.14         1.28 o                         
  -4   5   1        178.88        162.55         4.10 o                         
  -3   5   1          0.01          5.10         2.25 o                         
  -2   5   1         62.10         58.33         3.12 o                         
  -1   5   1        421.60        444.95         6.41 o                         
   0   5   1        202.80        180.71         5.57 o                         
   1   5   1         34.30         30.73         2.41 o                         
   2   5   1          7.02         11.35         2.63 o                         
   3   5   1         43.84         47.01         5.13 o                         
   4   5   1          1.74          6.83         2.24 o                         
   5   5   1         24.99         25.32         2.52 o                         
   6   5   1          5.33          5.95         2.17 o                         
   7   5   1         45.21         37.76         1.93 o                         
   8   5   1         22.38         19.29         2.41 o                         
   9   5   1          0.31          2.36         2.33 o                         
  10   5   1         68.04         53.14         8.13 o                         
  11   5   1         10.07         16.63         7.79 o                         
  12   5   1         10.65         20.59         8.75 o                         
  13   5   1          6.67         11.98         7.84 o                         
 -11   6   1         12.32         12.73         4.62 o                         
 -10   6   1          0.04          4.32         4.09 o                         
  -9   6   1         13.00         14.47         3.07 o                         
  -8   6   1         31.57         30.47         2.96 o                         
  -7   6   1          0.09          2.34         2.41 o                         
  -6   6   1         62.93         69.81         3.94 o                         
  -5   6   1          1.84          4.06         2.44 o                         
  -4   6   1         35.92         34.96         3.11 o                         
  -3   6   1          6.21          5.78         2.66 o                         
  -2   6   1          0.35          1.35         2.62 o                         
  -1   6   1        423.15        456.45         7.22 o                         
   0   6   1         42.27         35.35         3.95 o                         
   1   6   1          6.76         10.04         2.39 o                         
   2   6   1          0.06          2.70         2.64 o                         
   3   6   1          4.80          2.93         3.15 o                         
   4   6   1          0.44          1.39         2.59 o                         
   5   6   1          1.78          1.93         2.49 o                         
   6   6   1         18.89         13.12         2.66 o                         
   7   6   1          3.12          2.69         4.46 o                         
   8   6   1          7.71          6.51         4.97 o                         
   9   6   1         31.03         34.53         5.97 o                         
  10   6   1         16.99         18.86         8.38 o                         
  11   6   1          4.92         13.71         7.47 o                         
  12   6   1          0.44          8.52         8.66 o                         
 -11   7   1          1.68          8.29         8.70 o                         
 -10   7   1          5.84         11.94         7.33 o                         
  -9   7   1         20.72         11.25         6.79 o                         
  -8   7   1         44.99         41.32         4.79 o                         
  -7   7   1          8.89          7.22         2.86 o                         
  -6   7   1         33.08         26.75         3.24 o                         
  -5   7   1         37.34         30.73         3.24 o                         
  -4   7   1          2.61          3.39         2.78 o                         
  -3   7   1         40.35         43.98         3.66 o                         
  -2   7   1        281.90        279.73         7.33 o                         
  -1   7   1        115.05         96.47         4.61 o                         
   0   7   1        190.26        183.55         5.87 o                         
   1   7   1        500.94        527.06         7.08 o                         
   2   7   1        300.83        309.99         5.73 o                         
   3   7   1         27.08         25.63         3.33 o                         
   4   7   1         40.85         42.18         3.42 o                         
   5   7   1         25.76         20.67         3.46 o                         
   6   7   1          3.11          6.06         3.83 o                         
   7   7   1          0.04          1.46         5.06 o                         
   8   7   1         31.65         32.98         6.15 o                         
   9   7   1         15.42         14.62         6.06 o                         
  10   7   1          3.20          6.70         7.65 o                         
  11   7   1          2.71         11.02         8.47 o                         
  -9   8   1          4.73          7.88         7.97 o                         
  -8   8   1          3.42          5.92         8.20 o                         
  -7   8   1          5.63          5.23         4.13 o                         
  -6   8   1          5.62          6.09         4.31 o                         
  -5   8   1          4.24          2.93         3.31 o                         
  -4   8   1          3.68          6.29         3.37 o                         
  -3   8   1          0.42          1.12         3.13 o                         
  -2   8   1          2.34          8.39         2.99 o                         
  -1   8   1         81.52         65.76         3.80 o                         
   0   8   1        100.75        109.37         4.31 o                         
   1   8   1          2.69          5.38         2.87 o                         
   2   8   1          0.72          5.26         3.23 o                         
   3   8   1          2.17          5.40         2.91 o                         
   4   8   1          0.01          5.46         4.69 o                         
   5   8   1          0.75          1.38         4.35 o                         
   6   8   1          1.21          5.22         4.37 o                         
   7   8   1          1.85          3.18         4.73 o                         
   8   8   1          0.06          1.88         4.54 o                         
   9   8   1          1.15          4.92         8.06 o                         
  -7   9   1          1.16          6.47         7.70 o                         
  -6   9   1          0.30          4.26         4.76 o                         
  -5   9   1          1.97          4.05         5.00 o                         
  -4   9   1         11.70          9.69         3.73 o                         
  -3   9   1         16.37         11.94         3.42 o                         
  -2   9   1          0.70          2.69         3.32 o                         
  -1   9   1         14.00         17.36         3.55 o                         
   0   9   1         34.01         28.27         3.69 o                         
   1   9   1         14.03         14.62         3.52 o                         
   2   9   1          0.18          2.02         3.35 o                         
   3   9   1          0.67          6.27         3.94 o                         
   4   9   1          0.83          4.72         4.12 o                         
   5   9   1          0.06          0.23         4.28 o                         
   6   9   1          0.87          4.42         4.31 o                         
 -16   0   2          1.58          6.65         4.94 o                         
 -15   0   2          0.25          1.31         4.40 o                         
 -14   0   2          5.95          9.89         4.40 o                         
 -13   0   2        251.85        273.68         8.93 o                         
 -12   0   2        402.84        403.12         9.18 o                         
 -11   0   2        372.12        365.08         8.38 o                         
 -10   0   2         24.91         21.41         5.01 o                         
  -9   0   2         80.95         96.26         6.47 o                         
  -8   0   2        199.56        208.33         8.20 o                         
  -7   0   2        822.87        901.77        14.21 o                         
  -6   0   2        423.63        406.46         9.20 o                         
  -5   0   2        832.53        760.22        11.57 o                         
  -4   0   2       6337.97       5906.58       107.65 o                         
  -3   0   2       4412.65       4159.97        38.42 o                         
  -2   0   2       7963.22       7318.05        67.76 o                         
  -1   0   2      10753.20       8424.19      1560.52 o                         
   0   0   2       1938.28       2185.08        22.36 o                         
   1   0   2       1148.81       1186.66         5.03 o                         
   2   0   2       1532.36       1475.20         8.22 o                         
   3   0   2       5128.88       4708.83        98.72 o                         
   4   0   2        408.90        429.74         9.29 o                         
   5   0   2         30.59         33.39         4.42 o                         
   6   0   2       6108.03       6458.64       147.24 o                         
   7   0   2          0.34          0.59         4.01 o                         
   8   0   2         71.10         89.38         4.40 o                         
   9   0   2          5.54          3.80         3.87 o                         
  10   0   2          0.98          2.46         3.37 o                         
  11   0   2          4.58          3.35         5.13 o                         
  12   0   2          6.73          6.67         4.05 o                         
  13   0   2          7.89         19.33         4.81 o                         
  14   0   2          0.93          5.02         4.78 o                         
  15   0   2          0.26          5.70         5.00 o                         
 -16   1   2          6.91         10.50         3.61 o                         
 -15   1   2          1.42          3.85         3.26 o                         
 -14   1   2          4.50          7.41         3.06 o                         
 -13   1   2         94.17         96.90         4.15 o                         
 -12   1   2         17.88         13.02         3.39 o                         
 -11   1   2          4.18          7.84         3.05 o                         
 -10   1   2         24.92         24.93         3.14 o                         
  -9   1   2         58.11         63.55         3.24 o                         
  -8   1   2         85.49        103.41         4.60 o                         
  -7   1   2         56.45         45.57         5.08 o                         
  -6   1   2        234.03        247.19         5.35 o                         
  -5   1   2         83.40        100.54         2.03 o                         
  -4   1   2        234.29        210.39         3.08 o                         
  -3   1   2       1147.11       1137.38         5.60 o                         
  -2   1   2        457.17        452.13         2.24 o                         
  -1   1   2        489.94        459.24         2.31 o                         
   0   1   2         87.91         88.93         1.85 o                         
   1   1   2          3.68          2.96         1.44 o                         
   2   1   2         96.61         90.51        11.96 o                         
   3   1   2        896.30        850.97         8.85 o                         
   4   1   2       2822.49       2646.75        27.89 o                         
   5   1   2          0.13          1.87         1.70 o                         
   6   1   2        683.45        657.91         6.69 o                         
   7   1   2          0.00          0.40         2.13 o                         
   8   1   2          2.33          5.06         2.48 o                         
   9   1   2          2.21          5.21         2.62 o                         
  10   1   2          0.67          1.76         2.86 o                         
  11   1   2         21.82         20.11         2.87 o                         
  12   1   2         31.57         27.55         3.15 o                         
  13   1   2          4.63          4.56         2.97 o                         
  14   1   2          1.06          2.81         3.18 o                         
  15   1   2          4.10          5.52         3.54 o                         
 -16   2   2          0.48          1.48         4.44 o                         
 -15   2   2          0.96          3.03         3.15 o                         
 -14   2   2          1.31          2.45         2.98 o                         
 -13   2   2         35.33         29.79         3.74 o                         
 -12   2   2         11.38         14.39         3.05 o                         
 -11   2   2          0.08          2.24         2.78 o                         
 -10   2   2          0.00          4.57         2.52 o                         
  -9   2   2         19.24         17.04         2.42 o                         
  -8   2   2         10.42         17.36         2.24 o                         
  -7   2   2         52.78         50.04         2.27 o                         
  -6   2   2        129.70        123.41         3.56 o                         
  -5   2   2        171.53        165.64         2.07 o                         
  -4   2   2        858.72        919.10         9.15 o                         
  -3   2   2       1868.69       1676.80         6.40 o                         
  -2   2   2       8239.23       8078.08        72.29 o                         
  -1   2   2       2828.75       2723.47        13.88 o                         
   0   2   2       1445.08       1485.67         7.48 o                         
   1   2   2       4899.71       4557.32        28.85 o                         
   2   2   2         36.19         28.17         2.45 o                         
   3   2   2        305.64        294.16         3.34 o                         
   4   2   2         27.59         35.37         1.73 o                         
   5   2   2         19.90         13.72         1.69 o                         
   6   2   2         26.48         34.85         2.34 o                         
   7   2   2          0.16          4.77         2.05 o                         
   8   2   2          1.05          3.83         2.18 o                         
   9   2   2        129.90        122.15         7.13 o                         
  10   2   2          4.34          4.20         2.78 o                         
  11   2   2         13.79         16.36         3.58 o                         
  12   2   2          9.18          7.70         3.19 o                         
  13   2   2          4.91          7.21         3.01 o                         
  14   2   2          0.28          3.19         3.21 o                         
  15   2   2          0.48          3.31         4.41 o                         
 -15   3   2          3.34          5.97         4.14 o                         
 -14   3   2          0.02          0.80         4.71 o                         
 -13   3   2          0.57          6.57         4.46 o                         
 -12   3   2          0.00          4.91         2.94 o                         
 -11   3   2          6.05          8.50         2.68 o                         
 -10   3   2          0.17          3.49         2.30 o                         
  -9   3   2         30.54         22.80         2.55 o                         
  -8   3   2        320.17        330.74         5.13 o                         
  -7   3   2         40.09         41.70         1.84 o                         
  -6   3   2          1.14          1.55         0.78 o                         
  -5   3   2        328.17        334.58         5.08 o                         
  -4   3   2         16.99         17.27         1.81 o                         
  -3   3   2        179.17        174.62         2.95 o                         
  -2   3   2       1880.71       1866.64         9.16 o                         
  -1   3   2       3434.12       3244.62        37.23 o                         
   0   3   2        319.04        342.42         6.10 o                         
   1   3   2         40.06         42.97         3.02 o                         
   2   3   2          2.62          5.88         1.33 o                         
   3   3   2          0.51          0.92         0.84 o                         
   4   3   2        121.00        121.70         2.89 o                         
   5   3   2         21.09         20.20         2.46 o                         
   6   3   2         14.41         13.68         1.80 o                         
   7   3   2         13.33         14.09         1.88 o                         
   8   3   2          0.04          2.01         2.22 o                         
   9   3   2         98.82         99.37         4.23 o                         
  10   3   2          4.50          7.50         2.83 o                         
  11   3   2         83.12         83.84         4.17 o                         
  12   3   2          0.69          5.33         3.13 o                         
  13   3   2          1.43          2.97         4.55 o                         
  14   3   2          3.44          4.55         4.10 o                         
 -15   4   2          2.96          8.22         4.92 o                         
 -14   4   2          6.17          8.64         4.68 o                         
 -13   4   2         31.51         36.80         4.99 o                         
 -12   4   2         39.59         32.14         4.86 o                         
 -11   4   2          0.07          3.46         4.97 o                         
 -10   4   2         55.08         49.75         6.15 o                         
  -9   4   2         80.32         77.48         4.49 o                         
  -8   4   2         47.76         44.80         1.51 o                         
  -7   4   2         84.68         87.90         2.65 o                         
  -6   4   2         18.46         20.56         1.87 o                         
  -5   4   2        248.56        277.19         3.93 o                         
  -4   4   2          5.53          7.22         1.71 o                         
  -3   4   2        373.99        386.70         5.20 o                         
  -2   4   2       1377.83       1368.24        15.60 o                         
  -1   4   2       1754.67       1784.61        12.33 o                         
   0   4   2          3.35          8.84         2.73 o                         
   1   4   2        252.40        235.42         5.81 o                         
   2   4   2         40.03         39.36         2.53 o                         
   3   4   2        102.14        107.09         2.95 o                         
   4   4   2         12.17         13.18         1.32 o                         
   5   4   2          7.16          6.53         0.90 o                         
   6   4   2        120.92        122.69         2.99 o                         
   7   4   2        265.16        268.19         4.28 o                         
   8   4   2          5.57          5.56         2.32 o                         
   9   4   2         16.89         17.78         3.27 o                         
  10   4   2         63.94         68.76         3.73 o                         
  11   4   2          9.21          8.27         4.08 o                         
  12   4   2          2.34          6.50         4.19 o                         
  13   4   2          0.20          2.05         8.43 o                         
  14   4   2          0.01          3.10         7.65 o                         
 -14   5   2         16.82         22.69         4.64 o                         
 -13   5   2          0.08          5.08         3.98 o                         
 -12   5   2         18.50         20.90         7.43 o                         
 -11   5   2         22.01         23.64         4.53 o                         
 -10   5   2         16.98         19.13         3.14 o                         
  -9   5   2         58.79         58.02         2.74 o                         
  -8   5   2         28.33         25.76         2.41 o                         
  -7   5   2          5.84          4.07         1.91 o                         
  -6   5   2         25.79         31.03         2.78 o                         
  -5   5   2          6.29          6.88         2.27 o                         
  -4   5   2          2.82          2.59         0.72 o                         
  -3   5   2          5.49          4.98         2.30 o                         
  -2   5   2          2.47          1.00         2.51 o                         
  -1   5   2        411.13        388.73         6.14 o                         
   0   5   2        825.94        856.41        13.44 o                         
   1   5   2        356.23        352.17         7.47 o                         
   2   5   2         96.91        104.04         3.37 o                         
   3   5   2         11.97          7.76         3.62 o                         
   4   5   2        139.10        137.99         3.73 o                         
   5   5   2          1.82          2.17         1.59 o                         
   6   5   2         25.32         25.88         5.10 o                         
   7   5   2         94.53         89.28         3.09 o                         
   8   5   2         85.04         83.64         3.14 o                         
   9   5   2         33.35         34.65         5.60 o                         
  10   5   2          0.94         10.43         7.24 o                         
  11   5   2          8.22         13.30         6.97 o                         
  12   5   2          4.59          3.64         8.20 o                         
  13   5   2          0.21          0.00         8.56 o                         
 -13   6   2          3.27          7.27         4.99 o                         
 -12   6   2          1.26          1.63         4.68 o                         
 -11   6   2          1.36          6.11         4.53 o                         
 -10   6   2         21.88         18.39         4.71 o                         
  -9   6   2         35.34         35.69         5.13 o                         
  -8   6   2          4.18          5.90         2.26 o                         
  -7   6   2         14.42         12.48         2.61 o                         
  -6   6   2         63.42         61.09         5.03 o                         
  -5   6   2          6.05          7.45         2.69 o                         
  -4   6   2        102.75         98.30         3.87 o                         
  -3   6   2          5.02          8.71         2.77 o                         
  -2   6   2         18.30         19.70         3.23 o                         
  -1   6   2         78.24         77.97         3.96 o                         
   0   6   2         46.53         42.91         3.57 o                         
   1   6   2          5.55          9.31         2.46 o                         
   2   6   2         94.14         98.50         4.82 o                         
   3   6   2          0.04          1.32         3.28 o                         
   4   6   2          1.08          3.03         2.41 o                         
   5   6   2          0.03          0.81         2.18 o                         
   6   6   2         15.54         11.75         5.15 o                         
   7   6   2          2.32          8.71         4.14 o                         
   8   6   2          3.69         11.53         4.38 o                         
   9   6   2         31.16         32.05         5.95 o                         
  10   6   2         11.56         20.09         7.47 o                         
  11   6   2          0.04          0.00         7.47 o                         
  12   6   2          0.92          5.97         9.16 o                         
 -12   7   2          0.19          9.02         8.11 o                         
 -11   7   2          0.08          5.45         4.86 o                         
 -10   7   2          4.46          7.11         7.97 o                         
  -9   7   2         11.72         10.75         8.20 o                         
  -8   7   2          1.92          5.44         3.87 o                         
  -7   7   2          0.07          3.02         2.76 o                         
  -6   7   2          2.26          3.15         3.42 o                         
  -5   7   2          0.00          2.48         2.99 o                         
  -4   7   2         25.72         25.37         3.36 o                         
  -3   7   2         19.30         16.91         3.31 o                         
  -2   7   2          2.59          6.06         3.16 o                         
  -1   7   2         12.08          9.23         3.40 o                         
   0   7   2         31.70         38.91         3.19 o                         
   1   7   2          0.43          2.77         2.60 o                         
   2   7   2          0.01          0.63         2.45 o                         
   3   7   2          0.06          1.37         2.53 o                         
   4   7   2          0.18          3.91         2.61 o                         
   5   7   2          1.64          3.83         5.51 o                         
   6   7   2          6.27          4.56         5.56 o                         
   7   7   2          5.49         13.68         4.46 o                         
   8   7   2         14.42         12.92         4.58 o                         
   9   7   2          1.27          5.39         4.54 o                         
  10   7   2          3.20         12.62         7.79 o                         
 -10   8   2          3.39         10.39         8.02 o                         
  -9   8   2          9.69          8.20         7.33 o                         
  -8   8   2          0.62          5.19         8.38 o                         
  -7   8   2          3.76          5.60         8.06 o                         
  -6   8   2          0.01          1.88         3.28 o                         
  -5   8   2         20.93         18.96         3.67 o                         
  -4   8   2          6.27         13.86         3.55 o                         
  -3   8   2          0.56          3.79         3.24 o                         
  -2   8   2          4.34          5.90         3.56 o                         
  -1   8   2          2.55          2.35         3.05 o                         
   0   8   2          0.01          2.85         2.97 o                         
   1   8   2          4.10          9.37         3.07 o                         
   2   8   2          0.05          1.28         2.91 o                         
   3   8   2          0.41          6.08         4.82 o                         
   4   8   2          3.15          6.46         4.02 o                         
   5   8   2          0.00          3.08         3.81 o                         
   6   8   2          0.01          3.17         3.46 o                         
   7   8   2          1.59          6.69         3.99 o                         
   8   8   2          3.79         10.44         4.97 o                         
  -7   9   2          1.37          6.56         8.02 o                         
  -6   9   2          9.94         13.39         7.61 o                         
  -5   9   2         16.47         14.64         3.93 o                         
  -4   9   2         11.93         15.59         4.01 o                         
  -3   9   2          0.00          4.44         3.85 o                         
  -2   9   2         10.09          9.32         3.35 o                         
  -1   9   2          0.11          2.63         3.42 o                         
   0   9   2          5.54          6.39         3.38 o                         
   1   9   2         12.88         12.01         3.48 o                         
   2   9   2         13.18         12.26         4.46 o                         
   3   9   2          0.05          3.92         5.46 o                         
   4   9   2          4.48          8.88         4.51 o                         
   5   9   2          3.44          6.79         3.76 o                         
   6   9   2          0.72          4.48         3.95 o                         
 -16   1   3          0.94          3.74         3.52 o                         
 -15   1   3          0.08          3.50         3.26 o                         
 -14   1   3         54.26         53.73         4.42 o                         
 -13   1   3         61.59         59.22         4.34 o                         
 -12   1   3          2.82          4.50         3.03 o                         
 -11   1   3        165.29        164.18         4.87 o                         
 -10   1   3         32.85         31.63         3.88 o                         
  -9   1   3        297.27        286.91         9.61 o                         
  -8   1   3         40.11         35.52         3.55 o                         
  -7   1   3         50.38         46.90         2.64 o                         
  -6   1   3        128.29        127.04         2.85 o                         
  -5   1   3         81.66         89.76         2.51 o                         
  -4   1   3          7.14          9.68         1.98 o                         
  -3   1   3       4206.35       4098.81        31.92 o                         
  -2   1   3       5708.27       5365.08        39.99 o                         
  -1   1   3        149.13        145.00         1.76 o                         
   0   1   3       1613.95       1622.06         5.39 o                         
   1   1   3        706.49        680.66         3.28 o                         
   2   1   3        153.70        170.52         3.99 o                         
   3   1   3         59.34         51.48         2.18 o                         
   4   1   3        185.77        206.62         3.12 o                         
   5   1   3        601.70        632.98         7.47 o                         
   6   1   3         11.01         10.61         2.11 o                         
   7   1   3          1.01          2.88         2.15 o                         
   8   1   3          0.00          3.69         2.52 o                         
   9   1   3         14.99          8.43         2.86 o                         
  10   1   3         27.20         25.75         3.33 o                         
  11   1   3         24.32         16.07         2.92 o                         
  12   1   3          1.03          3.54         2.84 o                         
  13   1   3          0.35          1.86         3.06 o                         
  14   1   3          1.76          8.13         3.43 o                         
 -16   2   3          4.53         12.86         4.50 o                         
 -15   2   3          0.54          3.20         4.57 o                         
 -14   2   3         36.74         34.39         4.01 o                         
 -13   2   3        113.02        111.42         5.31 o                         
 -12   2   3        102.80         89.61         4.16 o                         
 -11   2   3        140.77        128.18         4.38 o                         
 -10   2   3         99.74        105.97         3.79 o                         
  -9   2   3         11.59         13.46         2.65 o                         
  -8   2   3          7.25          9.11         1.61 o                         
  -7   2   3         72.03         75.91         2.64 o                         
  -6   2   3       1355.62       1478.68         8.60 o                         
  -5   2   3        835.42        790.25         6.14 o                         
  -4   2   3         17.97         19.13         1.49 o                         
  -3   2   3        114.51        107.47         1.60 o                         
  -2   2   3       1479.63       1423.90         5.60 o                         
  -1   2   3         41.62         42.96         1.81 o                         
   0   2   3        953.83        946.55         4.31 o                         
   1   2   3       1621.85       1629.49         5.92 o                         
   2   2   3         15.23         19.30         2.00 o                         
   3   2   3         20.32         19.36         2.29 o                         
   4   2   3         83.37         90.97         2.07 o                         
   5   2   3       1097.54       1092.13        12.03 o                         
   6   2   3         13.12         13.58         0.90 o                         
   7   2   3        115.19        118.59         3.53 o                         
   8   2   3         73.42         70.13         3.26 o                         
   9   2   3         14.70         17.84         2.78 o                         
  10   2   3          2.25          2.67         2.68 o                         
  11   2   3          0.85          6.92         3.15 o                         
  12   2   3          0.03          1.97         3.17 o                         
  13   2   3          0.46          4.95         4.45 o                         
  14   2   3          0.08          1.79         4.10 o                         
 -16   3   3          0.08          4.03         4.29 o                         
 -15   3   3          1.49          3.12         5.07 o                         
 -14   3   3          6.61          9.59         4.64 o                         
 -13   3   3         41.77         38.93         5.18 o                         
 -12   3   3         64.28         65.20         3.63 o                         
 -11   3   3          8.38          9.85         2.68 o                         
 -10   3   3         17.67         21.61         2.24 o                         
  -9   3   3          1.83          3.75         1.06 o                         
  -8   3   3         83.16         86.16         3.06 o                         
  -7   3   3          0.00          1.01         1.32 o                         
  -6   3   3        405.03        409.93         4.39 o                         
  -5   3   3        313.75        326.31         3.50 o                         
  -4   3   3        581.36        569.93         4.72 o                         
  -3   3   3        293.34        296.62         6.00 o                         
  -2   3   3         87.23        106.14         2.85 o                         
  -1   3   3          6.52         10.70         1.82 o                         
   0   3   3        145.69        145.13         3.41 o                         
   1   3   3          1.12          2.50         1.16 o                         
   2   3   3        299.16        336.89         4.37 o                         
   3   3   3         18.38         16.93         1.56 o                         
   4   3   3         63.71         67.77         1.81 o                         
   5   3   3        334.13        356.90         4.00 o                         
   6   3   3        318.64        333.66         6.52 o                         
   7   3   3        196.16        208.06         4.28 o                         
   8   3   3         13.94          9.98         2.40 o                         
   9   3   3         50.69         45.11         3.21 o                         
  10   3   3          0.64          3.26         2.78 o                         
  11   3   3         29.02         24.80         3.26 o                         
  12   3   3          2.44          8.87         4.35 o                         
  13   3   3          0.02          1.26         4.52 o                         
  14   3   3          3.55          7.41         4.25 o                         
 -15   4   3          3.41          5.86         4.07 o                         
 -14   4   3         16.30         15.16         4.18 o                         
 -13   4   3         13.41         14.24         4.03 o                         
 -12   4   3          8.31         10.29         3.69 o                         
 -11   4   3          1.31          6.82         3.29 o                         
 -10   4   3         19.99         21.22         3.04 o                         
  -9   4   3          9.40         12.18         2.80 o                         
  -8   4   3         10.53         14.08         2.82 o                         
  -7   4   3         84.81         83.11         2.45 o                         
  -6   4   3          8.93          8.76         1.71 o                         
  -5   4   3         97.74         98.40         2.67 o                         
  -4   4   3        163.52        153.64         3.66 o                         
  -3   4   3        567.27        589.83         9.88 o                         
  -2   4   3        346.01        323.45         4.29 o                         
  -1   4   3          0.37          4.75         1.98 o                         
   0   4   3       1323.67       1286.24        18.42 o                         
   1   4   3          2.32          4.55         2.20 o                         
   2   4   3         62.47         65.03         2.17 o                         
   3   4   3         54.45         47.34         1.73 o                         
   4   4   3          4.85          8.03         2.34 o                         
   5   4   3         59.14         55.35         4.20 o                         
   6   4   3         18.24         18.51         2.17 o                         
   7   4   3        142.51        160.95         3.55 o                         
   8   4   3          3.75          5.61         2.30 o                         
   9   4   3         35.89         32.84         4.42 o                         
  10   4   3          0.06          0.07         4.02 o                         
  11   4   3          0.79          4.00         4.08 o                         
  12   4   3          2.35          4.49         4.35 o                         
  13   4   3          0.02          3.14         7.79 o                         
 -14   5   3          0.00          2.07         4.24 o                         
 -13   5   3          0.52          3.30         3.89 o                         
 -12   5   3          9.91         11.23         3.75 o                         
 -11   5   3          7.28         11.68         4.49 o                         
 -10   5   3         18.61         17.85         3.32 o                         
  -9   5   3         38.64         43.43         3.56 o                         
  -8   5   3         23.11         19.74         2.17 o                         
  -7   5   3          0.73          1.92         1.87 o                         
  -6   5   3         24.98         28.20         2.28 o                         
  -5   5   3          1.04          2.83         2.28 o                         
  -4   5   3         93.71         81.18         3.41 o                         
  -3   5   3         11.15         16.81         1.65 o                         
  -2   5   3         87.10         95.15         2.75 o                         
  -1   5   3        198.67        188.22         4.22 o                         
   0   5   3          9.04         10.73         2.39 o                         
   1   5   3         94.97         98.21         4.69 o                         
   2   5   3         51.32         58.34         3.50 o                         
   3   5   3          0.10          1.58         1.64 o                         
   4   5   3         12.95          7.55         1.39 o                         
   5   5   3         76.87         76.14         4.99 o                         
   6   5   3         18.57         14.80         2.99 o                         
   7   5   3          1.34          3.65         2.83 o                         
   8   5   3          1.17          2.55         3.04 o                         
   9   5   3         18.58         24.91         4.33 o                         
  10   5   3         17.75         15.52         4.37 o                         
  11   5   3          0.86          4.05         7.29 o                         
  12   5   3          0.24          0.32         7.74 o                         
 -13   6   3          0.88          5.84         4.27 o                         
 -12   6   3          0.11          0.00         4.69 o                         
 -11   6   3         16.04         15.20         4.87 o                         
 -10   6   3          7.03          8.70         3.37 o                         
  -9   6   3         15.29         16.25         3.33 o                         
  -8   6   3          1.61          4.04         2.94 o                         
  -7   6   3          8.32          7.97         2.65 o                         
  -6   6   3         48.89         46.65         3.25 o                         
  -5   6   3          2.23          4.81         2.65 o                         
  -4   6   3         32.46         31.56         3.26 o                         
  -3   6   3         24.32         25.49         2.07 o                         
  -2   6   3         74.02         77.02         2.92 o                         
  -1   6   3          0.16          4.53         2.29 o                         
   0   6   3         14.20         16.03         2.59 o                         
   1   6   3         40.95         43.98         5.37 o                         
   2   6   3         14.94         17.35         2.39 o                         
   3   6   3          1.60          2.82         2.09 o                         
   4   6   3         27.25         20.27         2.09 o                         
   5   6   3         16.35         16.39         4.92 o                         
   6   6   3         61.15         58.09         5.13 o                         
   7   6   3         36.84         37.43         4.83 o                         
   8   6   3          0.73          3.20         4.52 o                         
   9   6   3         40.02         42.81         5.61 o                         
  10   6   3         23.87         25.88         8.15 o                         
  11   6   3          0.01          0.36         7.15 o                         
 -12   7   3          6.37          6.73         5.14 o                         
 -11   7   3          0.61          4.55         4.99 o                         
 -10   7   3         10.60         11.75         7.88 o                         
  -9   7   3         40.11         36.29         4.91 o                         
  -8   7   3          0.02          6.98         3.99 o                         
  -7   7   3          1.29          0.82         2.83 o                         
  -6   7   3          2.47          4.66         2.99 o                         
  -5   7   3         18.98         18.89         3.17 o                         
  -4   7   3         82.65         78.70         4.25 o                         
  -3   7   3         84.92         90.91         5.45 o                         
  -2   7   3         75.92         77.24         3.30 o                         
  -1   7   3         10.65         11.47         2.75 o                         
   0   7   3          0.76          3.90         2.65 o                         
   1   7   3          3.98          6.94         2.32 o                         
   2   7   3         23.80         22.07         2.53 o                         
   3   7   3          0.41          3.05         3.09 o                         
   4   7   3         12.58         13.68         3.55 o                         
   5   7   3          3.66          4.83         3.60 o                         
   6   7   3         36.96         40.66         4.48 o                         
   7   7   3         58.76         60.26         8.36 o                         
   8   7   3         30.14         27.05         5.52 o                         
   9   7   3          0.07          1.03         4.81 o                         
  10   7   3          1.02          1.52         5.00 o                         
 -10   8   3         11.47         10.93         7.88 o                         
  -9   8   3          8.86         14.40         8.43 o                         
  -8   8   3          0.51          2.69         6.92 o                         
  -7   8   3         10.44         10.10         4.39 o                         
  -6   8   3          4.97          7.17         3.44 o                         
  -5   8   3          0.88          1.23         3.38 o                         
  -4   8   3          2.96          3.98         3.41 o                         
  -3   8   3          1.99          5.84         3.33 o                         
  -2   8   3         27.69         23.28         3.77 o                         
  -1   8   3          0.01          0.15         3.70 o                         
   0   8   3          3.25          4.69         2.53 o                         
   1   8   3         12.49         10.68         2.72 o                         
   2   8   3         21.45         25.18         3.49 o                         
   3   8   3          3.29          7.68         3.27 o                         
   4   8   3          0.13          0.23         3.38 o                         
   5   8   3          0.01          3.08         3.78 o                         
   6   8   3          2.93          3.85         4.02 o                         
   7   8   3         18.48         20.55         4.71 o                         
   8   8   3          0.91          5.52         4.47 o                         
  -7   9   3          2.01          8.02         8.29 o                         
  -6   9   3          0.30          2.54         4.84 o                         
  -5   9   3          1.14          1.93         5.08 o                         
  -4   9   3          0.25          2.52         3.92 o                         
  -3   9   3          0.47          4.45         3.78 o                         
  -2   9   3         14.42         13.72         4.23 o                         
  -1   9   3         38.29         40.75         4.05 o                         
   0   9   3         17.77         17.28         3.51 o                         
   1   9   3          0.01          2.58         4.26 o                         
   2   9   3          0.25          4.24         3.54 o                         
   3   9   3          1.19          3.85         3.58 o                         
   4   9   3          2.92          7.84         3.85 o                         
   5   9   3          0.14         10.31         3.95 o                         
 -16   0   4          2.09          6.93         5.06 o                         
 -15   0   4          0.22          4.47         4.87 o                         
 -14   0   4         39.21         37.49         7.88 o                         
 -13   0   4        181.67        168.70        10.48 o                         
 -12   0   4        275.75        296.67        11.89 o                         
 -11   0   4        190.09        186.52         9.68 o                         
 -10   0   4          4.33          6.44         2.61 o                         
  -9   0   4          1.09          4.39         2.55 o                         
  -8   0   4         25.83         19.85         2.35 o                         
  -7   0   4        771.96        870.00         7.71 o                         
  -6   0   4        886.08        898.62         7.37 o                         
  -5   0   4        456.16        462.58         4.67 o                         
  -4   0   4         14.41         20.66         1.98 o                         
  -3   0   4        493.06        472.18         8.36 o                         
  -2   0   4       1257.39       1203.84         6.09 o                         
  -1   0   4       3918.62       3960.39        20.60 o                         
   0   0   4         50.86         57.66         3.08 o                         
   1   0   4       1233.53       1228.37         8.95 o                         
   2   0   4        588.02        560.86         6.48 o                         
   3   0   4       1033.04        998.45         8.72 o                         
   4   0   4        146.37        182.81         4.40 o                         
   5   0   4        326.52        337.23         5.94 o                         
   6   0   4        124.74        131.02         7.43 o                         
   7   0   4        281.70        274.67         9.98 o                         
   8   0   4         39.62         39.59         6.56 o                         
   9   0   4          8.06          9.79         5.83 o                         
  10   0   4          0.42          0.54         3.73 o                         
  11   0   4          4.81         11.68         4.05 o                         
  12   0   4          0.24          0.25         4.12 o                         
  13   0   4          1.58          3.80         4.34 o                         
  14   0   4          0.00          3.57         4.91 o                         
 -16   1   4          0.90          5.91         3.46 o                         
 -15   1   4         24.15         29.88         4.13 o                         
 -14   1   4         12.08         11.62         2.92 o                         
 -13   1   4         76.89         77.25         3.62 o                         
 -12   1   4        128.57        134.34         5.54 o                         
 -11   1   4         72.00         67.75         2.50 o                         
 -10   1   4        123.23        110.94         2.75 o                         
  -9   1   4        174.14        162.17         2.72 o                         
  -8   1   4          1.68          2.89         0.93 o                         
  -7   1   4        450.09        464.26         6.00 o                         
  -6   1   4        435.96        465.04         5.04 o                         
  -5   1   4          2.83          6.01         1.72 o                         
  -4   1   4          4.90          5.05         1.25 o                         
  -3   1   4         85.61         97.45         2.15 o                         
  -2   1   4        483.13        516.59         3.53 o                         
  -1   1   4         89.13         81.33         1.66 o                         
   0   1   4          4.53          3.33         1.23 o                         
   1   1   4         46.96         56.57         1.45 o                         
   2   1   4        736.04        761.73         3.83 o                         
   3   1   4         39.00         58.60         1.89 o                         
   4   1   4       1099.52       1143.75         8.03 o                         
   5   1   4          0.30          2.24         1.53 o                         
   6   1   4        133.94        126.53         5.41 o                         
   7   1   4         83.35         74.17         2.59 o                         
   8   1   4        174.28        178.55         4.74 o                         
   9   1   4          8.81          8.28         2.74 o                         
  10   1   4         66.52         54.33         3.77 o                         
  11   1   4         16.80         13.55         3.38 o                         
  12   1   4         12.62         11.90         3.07 o                         
  13   1   4          0.63          0.42         3.17 o                         
  14   1   4          4.09          6.03         4.26 o                         
 -16   2   4          2.34          2.87         5.27 o                         
 -15   2   4          4.34          7.78         3.77 o                         
 -14   2   4         21.61         23.50         3.13 o                         
 -13   2   4          2.48          4.12         2.67 o                         
 -12   2   4          3.71          5.82         2.58 o                         
 -11   2   4          7.03          5.92         2.31 o                         
 -10   2   4         66.25         59.55         3.62 o                         
  -9   2   4          1.75          3.90         2.41 o                         
  -8   2   4          3.26          5.90         2.01 o                         
  -7   2   4          0.25          3.20         1.91 o                         
  -6   2   4        188.03        188.03         3.65 o                         
  -5   2   4         11.18          4.26         1.98 o                         
  -4   2   4        353.98        305.39         9.07 o                         
  -3   2   4        228.12        211.12         3.13 o                         
  -2   2   4        321.82        302.40         3.12 o                         
  -1   2   4        474.31        465.59         6.29 o                         
   0   2   4         28.42         26.78         1.24 o                         
   1   2   4         27.95         28.36         2.17 o                         
   2   2   4          5.33          4.46         1.02 o                         
   3   2   4        111.06        123.20         3.09 o                         
   4   2   4        138.57        150.54         3.12 o                         
   5   2   4        385.52        358.97         4.44 o                         
   6   2   4         24.78         23.35         1.45 o                         
   7   2   4        153.24        138.28         3.02 o                         
   8   2   4          1.75          4.79         1.57 o                         
   9   2   4          1.27          1.30         2.58 o                         
  10   2   4          0.66          2.30         2.76 o                         
  11   2   4          0.15          1.42         2.97 o                         
  12   2   4          0.03          3.35         4.55 o                         
  13   2   4          0.10          5.47         4.07 o                         
 -16   3   4          2.89          6.38         4.14 o                         
 -15   3   4          1.52          4.86         3.96 o                         
 -14   3   4         15.61         18.44         4.04 o                         
 -13   3   4         51.83         56.85         4.57 o                         
 -12   3   4          7.09          9.64         3.34 o                         
 -11   3   4         92.20         93.11         4.10 o                         
 -10   3   4         60.55         57.78         2.56 o                         
  -9   3   4         60.65         54.16         2.10 o                         
  -8   3   4         13.27         11.24         1.36 o                         
  -7   3   4          6.85          7.55         2.16 o                         
  -6   3   4         26.54         34.02         2.33 o                         
  -5   3   4         10.93         11.18         1.26 o                         
  -4   3   4          2.21          3.99         1.02 o                         
  -3   3   4        654.13        588.06         4.27 o                         
  -2   3   4       1975.13       2025.01        12.81 o                         
  -1   3   4         19.23         22.82         1.66 o                         
   0   3   4        222.91        219.23         3.51 o                         
   1   3   4        337.53        332.14         4.42 o                         
   2   3   4         96.97        100.30         2.14 o                         
   3   3   4         15.64         14.58         2.15 o                         
   4   3   4        296.50        309.65         4.88 o                         
   5   3   4        211.00        195.21         2.65 o                         
   6   3   4         21.61         29.13         1.84 o                         
   7   3   4         13.89         11.48         2.12 o                         
   8   3   4         45.88         45.13         3.00 o                         
   9   3   4          0.62          1.42         2.47 o                         
  10   3   4         11.08         11.43         4.34 o                         
  11   3   4          1.93          0.51         4.40 o                         
  12   3   4          0.01          4.97         4.56 o                         
  13   3   4          0.14          0.00         5.03 o                         
 -15   4   4          1.61          5.22         4.30 o                         
 -14   4   4          0.04          0.66         4.02 o                         
 -13   4   4         38.29         42.68         4.54 o                         
 -12   4   4         14.73         16.21         3.62 o                         
 -11   4   4         37.47         40.88         4.09 o                         
 -10   4   4          1.28          4.32         2.63 o                         
  -9   4   4         27.81         40.22         2.96 o                         
  -8   4   4          5.48         10.41         2.51 o                         
  -7   4   4        102.78        105.35         2.35 o                         
  -6   4   4         26.01         33.27         1.99 o                         
  -5   4   4         43.54         38.98         2.23 o                         
  -4   4   4       1097.85       1133.35         7.83 o                         
  -3   4   4          9.16          9.15         1.62 o                         
  -2   4   4         17.83         16.87         2.12 o                         
  -1   4   4        459.90        467.29         9.32 o                         
   0   4   4        559.72        587.29         6.90 o                         
   1   4   4        230.77        277.23        10.02 o                         
   2   4   4         76.83         71.02         3.31 o                         
   3   4   4         96.00         99.82         3.33 o                         
   4   4   4         30.60         31.36         2.63 o                         
   5   4   4         11.72         12.06         2.46 o                         
   6   4   4         64.86         62.10         3.76 o                         
   7   4   4         86.57         97.35         4.40 o                         
   8   4   4         12.73         11.92         3.83 o                         
   9   4   4         80.66         71.08         5.53 o                         
  10   4   4          7.95          9.31         4.57 o                         
  11   4   4          3.07          6.49         4.50 o                         
  12   4   4          0.22          0.00         4.55 o                         
 -14   5   4          3.98          4.19         4.15 o                         
 -13   5   4         18.36         17.60         4.18 o                         
 -12   5   4          0.82          3.87         3.68 o                         
 -11   5   4          2.59          5.02         3.04 o                         
 -10   5   4         96.95         86.27         3.88 o                         
  -9   5   4          4.70          5.73         2.98 o                         
  -8   5   4          7.92          8.81         1.74 o                         
  -7   5   4         19.11         15.50         2.00 o                         
  -6   5   4         66.63         69.04         2.82 o                         
  -5   5   4        195.26        205.81         4.63 o                         
  -4   5   4        467.80        486.81         6.69 o                         
  -3   5   4        337.12        323.75         4.61 o                         
  -2   5   4          3.51          2.04         2.07 o                         
  -1   5   4         73.28         74.33         3.53 o                         
   0   5   4          6.42          8.86         2.58 o                         
   1   5   4         18.78         26.54         3.01 o                         
   2   5   4         82.55         79.85         2.65 o                         
   3   5   4         17.29         18.96         1.60 o                         
   4   5   4         46.22         45.28         3.68 o                         
   5   5   4         43.01         50.64         3.19 o                         
   6   5   4        184.23        196.96         5.00 o                         
   7   5   4         66.02         68.66         6.02 o                         
   8   5   4          4.63          4.07         3.30 o                         
   9   5   4          0.40          0.00         3.99 o                         
  10   5   4          2.85          1.11         4.29 o                         
  11   5   4          1.27          6.74         7.33 o                         
  12   5   4          0.96          0.00         7.97 o                         
 -13   6   4          6.93          8.12         4.33 o                         
 -12   6   4         24.81         26.28         4.40 o                         
 -11   6   4          6.51          4.37         3.22 o                         
 -10   6   4         27.82         26.66         3.73 o                         
  -9   6   4          5.27          6.26         3.23 o                         
  -8   6   4          4.91          5.92         3.06 o                         
  -7   6   4          0.21          2.18         2.50 o                         
  -6   6   4          4.17          3.15         2.63 o                         
  -5   6   4         60.64         66.74         3.57 o                         
  -4   6   4         66.90         68.78         3.77 o                         
  -3   6   4        150.30        144.04         3.28 o                         
  -2   6   4         94.44        103.65         3.31 o                         
  -1   6   4        108.35        107.67         6.65 o                         
   0   6   4         11.96          9.24         2.95 o                         
   1   6   4        129.78        122.39         4.55 o                         
   2   6   4          0.00          1.74         2.11 o                         
   3   6   4          7.01          6.07         1.91 o                         
   4   6   4          0.38          2.73         3.20 o                         
   5   6   4          5.98          8.45         3.55 o                         
   6   6   4        105.05        115.36         5.34 o                         
   7   6   4         15.82         17.17         4.11 o                         
   8   6   4         64.81         65.65         4.13 o                         
   9   6   4         53.38         52.43         6.15 o                         
  10   6   4          3.65          4.78         7.97 o                         
 -12   7   4          0.55          2.66         4.48 o                         
 -11   7   4          2.83          5.26         5.21 o                         
 -10   7   4          1.52          7.63         3.88 o                         
  -9   7   4          0.71          0.99         5.38 o                         
  -8   7   4          0.02          1.70         4.20 o                         
  -7   7   4          0.40          0.70         4.29 o                         
  -6   7   4          4.28          3.34         2.97 o                         
  -5   7   4          1.61          2.51         3.04 o                         
  -4   7   4         11.84         13.38         3.12 o                         
  -3   7   4          5.64          7.50         3.27 o                         
  -2   7   4          0.06          2.33         2.49 o                         
  -1   7   4         40.41         45.62         3.13 o                         
   0   7   4         13.55         19.18         2.86 o                         
   1   7   4          1.45          4.98         2.49 o                         
   2   7   4          0.56          4.51         3.29 o                         
   3   7   4         12.20         10.96         3.62 o                         
   4   7   4          0.38          0.44         3.51 o                         
   5   7   4          0.00          6.38         3.64 o                         
   6   7   4          5.61          9.58         3.79 o                         
   7   7   4          0.25          4.46         4.08 o                         
   8   7   4          2.79          5.67         4.30 o                         
   9   7   4          0.01          8.28         4.69 o                         
 -10   8   4          4.73          1.46         7.65 o                         
  -9   8   4          0.89          3.60         8.38 o                         
  -8   8   4          2.52          4.68         4.86 o                         
  -7   8   4          0.11          4.92         4.58 o                         
  -6   8   4          0.02          0.00         4.53 o                         
  -5   8   4          6.40          7.44         3.40 o                         
  -4   8   4          8.50         15.42         3.69 o                         
  -3   8   4         61.30         65.71         4.56 o                         
  -2   8   4          1.78          5.49         3.59 o                         
  -1   8   4         17.03         19.60         4.05 o                         
   0   8   4          7.94          6.87         2.58 o                         
   1   8   4          1.18          1.24         3.05 o                         
   2   8   4          1.79          7.56         3.31 o                         
   3   8   4          2.56          7.61         3.80 o                         
   4   8   4          4.65          6.13         4.04 o                         
   5   8   4          5.24         10.66         4.28 o                         
   6   8   4         11.39         11.52         4.48 o                         
   7   8   4          1.86          9.15         4.46 o                         
  -7   9   4          2.91         10.84         7.56 o                         
  -6   9   4          4.95          2.72         5.29 o                         
  -5   9   4         10.21          7.31         5.02 o                         
  -4   9   4          4.68          9.35         3.84 o                         
  -3   9   4          4.08          1.59         4.10 o                         
  -2   9   4          1.28          4.74         4.07 o                         
  -1   9   4          2.13          5.53         3.38 o                         
   0   9   4          0.30          5.46         4.39 o                         
   1   9   4          5.05          5.16         4.29 o                         
   2   9   4          5.26          3.93         4.54 o                         
   3   9   4          1.42          5.87         3.80 o                         
   4   9   4          3.40          5.89         3.90 o                         
 -16   1   5          2.44          3.91         3.99 o                         
 -15   1   5          0.17          5.91         3.56 o                         
 -14   1   5         56.28         58.07         5.89 o                         
 -13   1   5         14.43         12.20         3.36 o                         
 -12   1   5         92.64         87.84         4.20 o                         
 -11   1   5         51.32         42.54         1.89 o                         
 -10   1   5         41.29         43.45         3.15 o                         
  -9   1   5          9.57          8.13         0.95 o                         
  -8   1   5        190.48        230.89         4.66 o                         
  -7   1   5        242.25        234.82         3.92 o                         
  -6   1   5         91.96         90.49         1.79 o                         
  -5   1   5       1839.84       1870.19         9.39 o                         
  -4   1   5        245.12        257.88         4.10 o                         
  -3   1   5        188.27        197.92         2.61 o                         
  -2   1   5        102.63        120.74         2.02 o                         
  -1   1   5       3695.79       3603.90        10.78 o                         
   0   1   5        794.21        762.29         4.34 o                         
   1   1   5        318.28        298.00         3.38 o                         
   2   1   5         67.86         75.77         2.12 o                         
   3   1   5        491.60        524.71         4.87 o                         
   4   1   5        246.80        250.07         3.64 o                         
   5   1   5        130.03        138.70         4.80 o                         
   6   1   5          1.17          2.46         1.83 o                         
   7   1   5        177.16        177.12         3.27 o                         
   8   1   5         70.06         74.13         2.63 o                         
   9   1   5         91.76         87.93         2.98 o                         
  10   1   5         11.45          7.02         3.03 o                         
  11   1   5         13.38         13.25         3.42 o                         
  12   1   5          1.32          2.52         3.64 o                         
  13   1   5          1.51          4.02         4.15 o                         
 -16   2   5          7.06          8.86         5.31 o                         
 -15   2   5         19.53         24.88         5.56 o                         
 -14   2   5         90.55         96.42         4.95 o                         
 -13   2   5         18.61         24.26         3.00 o                         
 -12   2   5        118.43        112.10         4.77 o                         
 -11   2   5         54.61         47.02         3.50 o                         
 -10   2   5         56.93         68.36         3.73 o                         
  -9   2   5          0.71          1.87         2.22 o                         
  -8   2   5          0.18          3.57         2.08 o                         
  -7   2   5        155.16        181.67         3.87 o                         
  -6   2   5          0.95          2.88         1.87 o                         
  -5   2   5        508.99        500.05         3.90 o                         
  -4   2   5        564.46        607.91         6.49 o                         
  -3   2   5        162.35        161.55         3.28 o                         
  -2   2   5        278.51        293.93         3.31 o                         
  -1   2   5         17.09         17.50         1.42 o                         
   0   2   5        241.55        243.59         2.78 o                         
   1   2   5       1615.26       1760.13         9.74 o                         
   2   2   5        594.61        603.52         6.78 o                         
   3   2   5         25.72         27.03         1.88 o                         
   4   2   5        128.66        130.32         2.63 o                         
   5   2   5         10.16          9.84         0.90 o                         
   6   2   5         79.03         75.79         2.19 o                         
   7   2   5          1.96          2.30         1.43 o                         
   8   2   5        178.21        165.46         5.19 o                         
   9   2   5          0.69          2.36         2.80 o                         
  10   2   5          0.31          2.95         4.15 o                         
  11   2   5          3.77         13.93         4.94 o                         
  12   2   5          3.09          6.28         5.11 o                         
  13   2   5          0.02          1.30         5.46 o                         
 -16   3   5         16.97         18.98         5.75 o                         
 -15   3   5          0.02          5.58         3.99 o                         
 -14   3   5          2.90          5.75         3.85 o                         
 -13   3   5         49.36         45.18         4.32 o                         
 -12   3   5         82.02         90.08         4.71 o                         
 -11   3   5        241.84        233.86         6.70 o                         
 -10   3   5         42.28         44.35         2.22 o                         
  -9   3   5         34.85         37.11         1.92 o                         
  -8   3   5         86.18         85.18         3.38 o                         
  -7   3   5        178.63        182.72         5.19 o                         
  -6   3   5         89.72         90.68         3.16 o                         
  -5   3   5          9.48         15.86         2.58 o                         
  -4   3   5        659.45        658.79         4.88 o                         
  -3   3   5         65.55         56.86         1.95 o                         
  -2   3   5        709.13        719.24         5.61 o                         
  -1   3   5         44.60         50.51         1.97 o                         
   0   3   5          5.84          4.40         1.09 o                         
   1   3   5        605.00        611.96         6.29 o                         
   2   3   5         16.16         16.35         1.30 o                         
   3   3   5        523.60        550.91         6.53 o                         
   4   3   5         53.62         50.83         2.90 o                         
   5   3   5          1.02          3.20         2.39 o                         
   6   3   5         36.32         31.62         1.51 o                         
   7   3   5          1.46          1.55         1.59 o                         
   8   3   5          3.06          4.37         3.32 o                         
   9   3   5         65.85         48.82         5.13 o                         
  10   3   5          3.42          2.29         4.21 o                         
  11   3   5         16.25         12.80         4.70 o                         
  12   3   5          0.11          6.28         5.01 o                         
 -15   4   5          9.26         10.68         4.50 o                         
 -14   4   5          9.24         12.01         4.03 o                         
 -13   4   5         23.66         21.39         4.15 o                         
 -12   4   5          0.21          3.25         3.66 o                         
 -11   4   5         11.06         10.90         3.03 o                         
 -10   4   5          2.11          6.18         2.78 o                         
  -9   4   5         12.46         12.81         2.69 o                         
  -8   4   5          1.97          2.40         2.45 o                         
  -7   4   5         47.14         49.22         2.53 o                         
  -6   4   5        300.39        297.38         4.32 o                         
  -5   4   5         69.27         63.00         2.26 o                         
  -4   4   5         50.32         60.49         2.68 o                         
  -3   4   5        389.64        379.15         7.15 o                         
  -2   4   5         33.70         37.55         2.10 o                         
  -1   4   5         75.96         78.66         2.46 o                         
   0   4   5         15.04         16.67         1.55 o                         
   1   4   5         50.57         57.68         3.26 o                         
   2   4   5         68.66         66.63         3.11 o                         
   3   4   5         22.09         25.85         2.64 o                         
   4   4   5         24.22         19.65         2.71 o                         
   5   4   5          8.09          7.14         2.52 o                         
   6   4   5        188.38        194.82         4.96 o                         
   7   4   5          0.37          1.42         2.79 o                         
   8   4   5         31.75         37.31         4.03 o                         
   9   4   5          6.43         10.26         3.75 o                         
  10   4   5          1.82          0.00         3.81 o                         
  11   4   5          0.01          1.99         3.92 o                         
  12   4   5          1.33          2.27         4.40 o                         
 -14   5   5          3.12          3.69         4.01 o                         
 -13   5   5          7.65          8.99         4.27 o                         
 -12   5   5          3.74          7.20         3.33 o                         
 -11   5   5         13.39         16.40         3.33 o                         
 -10   5   5          0.73          1.84         2.92 o                         
  -9   5   5          2.93          6.03         2.89 o                         
  -8   5   5         28.97         31.80         3.11 o                         
  -7   5   5         19.72         16.17         1.91 o                         
  -6   5   5          2.14          4.30         1.99 o                         
  -5   5   5          0.11          4.35         2.41 o                         
  -4   5   5         43.12         46.26         3.87 o                         
  -3   5   5        395.28        413.39         9.91 o                         
  -2   5   5         66.71         79.17         3.30 o                         
  -1   5   5         16.17         18.00         2.74 o                         
   0   5   5         59.10         71.74         3.59 o                         
   1   5   5         15.03         13.43         1.62 o                         
   2   5   5          0.76          2.45         2.84 o                         
   3   5   5          3.84          5.02         3.11 o                         
   4   5   5         27.64         32.24         3.86 o                         
   5   5   5          4.45          6.50         2.70 o                         
   6   5   5         29.61         29.88         3.26 o                         
   7   5   5          1.46          6.43         2.96 o                         
   8   5   5          3.95          4.09         3.23 o                         
   9   5   5          0.28          4.67         3.90 o                         
  10   5   5          0.02          4.27         3.96 o                         
  11   5   5          0.26          2.55         4.04 o                         
 -13   6   5          0.03          2.35         4.44 o                         
 -12   6   5          4.28          2.86         3.47 o                         
 -11   6   5         21.68         19.22         3.59 o                         
 -10   6   5          0.31          3.53         3.08 o                         
  -9   6   5          1.87          2.19         2.97 o                         
  -8   6   5          0.39          4.50         3.29 o                         
  -7   6   5         21.23         22.99         4.23 o                         
  -6   6   5          9.33          7.28         2.86 o                         
  -5   6   5        133.32        146.04         4.69 o                         
  -4   6   5         97.63         96.55         5.32 o                         
  -3   6   5         28.72         26.11         2.35 o                         
  -2   6   5         58.54         52.64         3.26 o                         
  -1   6   5          4.91          6.74         2.70 o                         
   0   6   5         21.13         26.45         3.34 o                         
   1   6   5         25.33         19.36         3.32 o                         
   2   6   5          1.96          4.67         2.08 o                         
   3   6   5          0.00          2.74         3.19 o                         
   4   6   5          0.01          2.80         3.15 o                         
   5   6   5          9.57         16.07         3.74 o                         
   6   6   5          3.24          3.58         3.93 o                         
   7   6   5          3.92          6.75         3.67 o                         
   8   6   5         47.25         50.31         4.03 o                         
   9   6   5          5.44          5.34         5.20 o                         
  10   6   5          0.00          6.59         5.85 o                         
 -12   7   5          0.05          0.62         4.51 o                         
 -11   7   5         24.29         22.79         3.78 o                         
 -10   7   5          6.09         10.47         3.52 o                         
  -9   7   5         10.69         11.00         4.77 o                         
  -8   7   5         14.32         13.40         4.78 o                         
  -7   7   5          7.67          8.03         4.27 o                         
  -6   7   5         12.24         12.99         3.13 o                         
  -5   7   5         16.47         17.84         3.32 o                         
  -4   7   5         50.07         47.83         3.95 o                         
  -3   7   5         67.49         61.77         4.23 o                         
  -2   7   5          5.36          6.40         3.28 o                         
  -1   7   5          0.36          3.15         2.75 o                         
   0   7   5          0.00          4.39         3.28 o                         
   1   7   5         15.17         13.72         3.91 o                         
   2   7   5          0.77          4.72         3.36 o                         
   3   7   5         16.49         13.25         3.52 o                         
   4   7   5         19.80         19.10         3.95 o                         
   5   7   5         21.69         26.08         4.23 o                         
   6   7   5         25.05         23.76         4.26 o                         
   7   7   5          0.06          2.09         4.41 o                         
   8   7   5          0.46          3.12         4.67 o                         
  -9   8   5          0.54          2.13         4.74 o                         
  -8   8   5          0.00          0.66         4.66 o                         
  -7   8   5          2.19          3.84         4.97 o                         
  -6   8   5         39.23         37.38         9.07 o                         
  -5   8   5         16.70         14.00         3.48 o                         
  -4   8   5         18.46         12.21         4.16 o                         
  -3   8   5        113.18        111.04         5.43 o                         
  -2   8   5         19.61         26.15         4.14 o                         
  -1   8   5          2.45          6.23         3.86 o                         
   0   8   5         18.11         23.87         4.42 o                         
   1   8   5          1.19          3.71         3.38 o                         
   2   8   5          2.21          3.56         3.79 o                         
   3   8   5          3.69          7.33         3.87 o                         
   4   8   5          0.15          3.36         4.16 o                         
   5   8   5         10.83         11.26         4.43 o                         
   6   8   5         13.58         14.19         4.64 o                         
  -6   9   5          2.33          0.76         5.55 o                         
  -5   9   5         10.49         10.48         5.68 o                         
  -4   9   5         10.14         14.65         5.73 o                         
  -3   9   5          1.69          4.23         4.24 o                         
  -2   9   5          1.62          3.43         4.16 o                         
  -1   9   5          1.28          3.45         4.39 o                         
   0   9   5          0.65          1.14         4.64 o                         
   1   9   5          0.58          4.97         4.30 o                         
   2   9   5          0.38          3.01         4.47 o                         
   3   9   5          2.14          6.01         4.74 o                         
 -16   0   6         63.65         81.27        10.34 o                         
 -15   0   6         28.78         27.43         8.20 o                         
 -14   0   6          6.50          4.33         5.79 o                         
 -13   0   6         85.41         81.46         8.84 o                         
 -12   0   6        218.42        192.21        10.75 o                         
 -11   0   6         22.11         23.54         2.82 o                         
 -10   0   6        310.02        301.62         7.31 o                         
  -9   0   6         96.22         88.82         3.69 o                         
  -8   0   6        335.46        362.10         5.81 o                         
  -7   0   6          3.62          2.51         2.07 o                         
  -6   0   6       1009.70       1035.20        13.43 o                         
  -5   0   6        742.02        790.81         7.04 o                         
  -4   0   6          2.91          8.15         1.96 o                         
  -3   0   6        714.53        797.65         9.02 o                         
  -2   0   6        108.36         87.00         2.81 o                         
  -1   0   6        383.38        432.73         5.28 o                         
   0   0   6        787.09        859.70         9.27 o                         
   1   0   6        960.45       1015.82        16.17 o                         
   2   0   6          0.46          1.31         2.15 o                         
   3   0   6         40.30         42.89         3.05 o                         
   4   0   6         16.43         15.29         2.79 o                         
   5   0   6          0.31          0.00         2.87 o                         
   6   0   6        130.41        138.72         5.15 o                         
   7   0   6        278.36        253.02        12.80 o                         
   8   0   6          1.40          4.56         3.46 o                         
   9   0   6         71.03         56.69         4.67 o                         
  10   0   6          9.33         12.39         6.79 o                         
  11   0   6          6.66          9.84         4.44 o                         
  12   0   6          0.29          0.00         6.79 o                         
 -16   1   6          3.05         11.97         5.48 o                         
 -15   1   6          2.01          5.87         5.05 o                         
 -14   1   6          2.84          3.57         4.53 o                         
 -13   1   6         72.20         61.58         3.96 o                         
 -12   1   6         69.08         57.92         3.77 o                         
 -11   1   6        286.56        270.32         5.70 o                         
 -10   1   6         24.01         27.02         2.78 o                         
  -9   1   6        205.99        216.10         8.12 o                         
  -8   1   6        168.11        185.50         2.41 o                         
  -7   1   6        472.89        548.19         5.94 o                         
  -6   1   6       1635.48       1778.82        10.03 o                         
  -5   1   6        348.86        350.61         5.37 o                         
  -4   1   6         13.18          9.19         1.65 o                         
  -3   1   6         84.78         82.12         2.05 o                         
  -2   1   6       3008.28       3197.19         9.12 o                         
  -1   1   6        431.87        452.86         4.14 o                         
   0   1   6        164.28        169.40         2.52 o                         
   1   1   6        300.42        324.05         5.44 o                         
   2   1   6        433.91        436.50         4.82 o                         
   3   1   6          0.13          0.00         1.70 o                         
   4   1   6        135.72        121.80         3.06 o                         
   5   1   6          1.64          4.87         1.81 o                         
   6   1   6         13.32         13.34         2.20 o                         
   7   1   6         54.28         66.86         2.96 o                         
   8   1   6        295.94        297.83         4.34 o                         
   9   1   6         17.12         12.37         2.66 o                         
  10   1   6         17.19         13.21         3.58 o                         
  11   1   6          2.19          2.55         3.70 o                         
  12   1   6          0.75          0.00         4.04 o                         
 -16   2   6          1.20          3.43         5.24 o                         
 -15   2   6         12.85         11.45         5.48 o                         
 -14   2   6          6.97          9.62         3.56 o                         
 -13   2   6          7.47          8.82         3.40 o                         
 -12   2   6         15.00         11.14         3.90 o                         
 -11   2   6          8.78         10.76         3.07 o                         
 -10   2   6         30.32         29.53         2.80 o                         
  -9   2   6          0.17          1.91         2.18 o                         
  -8   2   6        156.31        144.90         3.82 o                         
  -7   2   6         81.35         79.09         2.99 o                         
  -6   2   6         15.93         16.20         1.71 o                         
  -5   2   6         19.37         18.80         2.20 o                         
  -4   2   6         94.27        105.59         2.50 o                         
  -3   2   6        338.87        342.84         3.88 o                         
  -2   2   6         57.80         70.69         2.59 o                         
  -1   2   6        119.17        113.68         2.78 o                         
   0   2   6        145.60        145.68         2.47 o                         
   1   2   6          7.05          6.94         0.98 o                         
   2   2   6         73.49         62.87         2.14 o                         
   3   2   6          0.31          1.40         1.39 o                         
   4   2   6          0.65          1.58         0.73 o                         
   5   2   6         69.07         66.18         1.67 o                         
   6   2   6          7.06          6.91         1.19 o                         
   7   2   6          2.97          5.15         2.13 o                         
   8   2   6          0.09          3.93         3.40 o                         
   9   2   6          1.68          3.60         3.52 o                         
  10   2   6          1.55          2.41         3.37 o                         
  11   2   6          0.95          1.75         3.85 o                         
  12   2   6          0.09          4.43         4.18 o                         
 -16   3   6          0.14          3.59         5.47 o                         
 -15   3   6          5.27          4.97         3.89 o                         
 -14   3   6         28.36         26.69         4.24 o                         
 -13   3   6          0.61          4.15         3.47 o                         
 -12   3   6         23.04         18.19         3.59 o                         
 -11   3   6         10.62          9.88         2.79 o                         
 -10   3   6          1.20          3.04         2.67 o                         
  -9   3   6         84.47         81.56         3.50 o                         
  -8   3   6         20.85         24.74         2.60 o                         
  -7   3   6        224.95        209.91         4.45 o                         
  -6   3   6         38.47         30.49         2.58 o                         
  -5   3   6         19.69         21.44         2.34 o                         
  -4   3   6        152.51        156.60         2.90 o                         
  -3   3   6         56.83         49.28         2.08 o                         
  -2   3   6        693.54        623.57         5.54 o                         
  -1   3   6         98.22         88.03         2.39 o                         
   0   3   6         95.34         84.36         2.83 o                         
   1   3   6         27.54         29.42         2.41 o                         
   2   3   6          3.29          3.79         2.38 o                         
   3   3   6        142.21        149.02         3.95 o                         
   4   3   6         68.95         72.50         3.35 o                         
   5   3   6        142.38        142.62         4.38 o                         
   6   3   6         10.89          9.90         3.03 o                         
   7   3   6         57.36         76.75         4.56 o                         
   8   3   6          1.56          5.66         3.50 o                         
   9   3   6          0.17          2.13         3.65 o                         
  10   3   6          0.05          0.49         3.65 o                         
  11   3   6          0.89          9.24         4.16 o                         
  12   3   6          0.48          1.63         4.18 o                         
 -15   4   6          0.57          2.18         4.37 o                         
 -14   4   6          1.88          4.08         3.93 o                         
 -13   4   6         29.13         18.62         4.04 o                         
 -12   4   6        149.01        163.86         5.22 o                         
 -11   4   6          7.37          6.46         2.80 o                         
 -10   4   6         49.93         49.31         3.53 o                         
  -9   4   6          1.07          0.92         2.56 o                         
  -8   4   6         20.23         19.56         2.73 o                         
  -7   4   6         23.07         19.82         1.00 o                         
  -6   4   6        233.83        258.35         3.66 o                         
  -5   4   6        579.58        611.53         7.01 o                         
  -4   4   6        199.60        200.47         3.31 o                         
  -3   4   6        285.73        271.42         4.10 o                         
  -2   4   6         15.51         18.70         1.85 o                         
  -1   4   6          0.11          1.70         1.61 o                         
   0   4   6        194.87        205.77         3.48 o                         
   1   4   6         29.77         25.61         2.92 o                         
   2   4   6         23.34         19.42         2.54 o                         
   3   4   6          8.73         10.96         2.73 o                         
   4   4   6         32.56         33.68         4.35 o                         
   5   4   6         25.14         20.83         2.96 o                         
   6   4   6         28.15         23.22         3.07 o                         
   7   4   6        230.48        252.43         6.76 o                         
   8   4   6          3.81          9.32         3.78 o                         
   9   4   6         23.73         20.53         4.08 o                         
  10   4   6          0.53          4.47         3.91 o                         
  11   4   6          0.79          3.43         4.21 o                         
 -14   5   6          1.79          4.52         4.28 o                         
 -13   5   6         17.85         24.99         4.43 o                         
 -12   5   6         36.22         27.68         3.71 o                         
 -11   5   6        131.11        130.18         4.93 o                         
 -10   5   6          0.11          0.64         2.87 o                         
  -9   5   6         43.01         38.24         3.38 o                         
  -8   5   6         35.79         32.03         3.22 o                         
  -7   5   6         42.83         35.08         2.14 o                         
  -6   5   6          5.95          6.97         2.01 o                         
  -5   5   6         51.42         44.25         2.72 o                         
  -4   5   6        246.81        261.19         6.08 o                         
  -3   5   6         20.45         22.28         2.16 o                         
  -2   5   6         61.15         57.52         2.57 o                         
  -1   5   6          1.95          5.02         1.88 o                         
   0   5   6         38.09         39.78         2.45 o                         
   1   5   6          9.18          9.57         2.99 o                         
   2   5   6        162.88        160.42         5.22 o                         
   3   5   6         53.16         60.55         4.10 o                         
   4   5   6          0.76          2.30         2.67 o                         
   5   5   6         17.24         20.54         3.20 o                         
   6   5   6         11.00          9.26         3.12 o                         
   7   5   6          1.74          3.88         3.21 o                         
   8   5   6         48.79         43.91         4.66 o                         
   9   5   6          4.49          5.68         4.15 o                         
  10   5   6          0.92          6.12         4.16 o                         
 -13   6   6          1.40          3.74         3.67 o                         
 -12   6   6          9.24         14.24         3.74 o                         
 -11   6   6          0.82          0.29         3.36 o                         
 -10   6   6         16.82         20.21         3.60 o                         
  -9   6   6          0.01          1.48         3.08 o                         
  -8   6   6          0.04          3.96         2.86 o                         
  -7   6   6        100.82         98.66         4.74 o                         
  -6   6   6        143.64        142.22         4.14 o                         
  -5   6   6          1.69          4.18         2.52 o                         
  -4   6   6        412.66        414.18         6.14 o                         
  -3   6   6        243.68        232.86         4.35 o                         
  -2   6   6         93.24         95.39         3.28 o                         
  -1   6   6          0.10          4.53         2.14 o                         
   0   6   6          0.07          1.16         2.72 o                         
   1   6   6          9.88          9.20         3.24 o                         
   2   6   6         20.85         23.58         3.49 o                         
   3   6   6          5.38          7.74         3.28 o                         
   4   6   6          2.41          7.36         3.58 o                         
   5   6   6         36.40         41.76         4.58 o                         
   6   6   6          3.58          6.45         3.98 o                         
   7   6   6         32.28         32.25         3.92 o                         
   8   6   6         17.39         16.18         3.64 o                         
   9   6   6          0.45          1.50         4.21 o                         
 -11   7   6          1.21          6.73         3.51 o                         
 -10   7   6          3.00          7.01         3.59 o                         
  -9   7   6          0.05          3.47         3.95 o                         
  -8   7   6          0.04          0.00         3.56 o                         
  -7   7   6          0.24          4.51         3.66 o                         
  -6   7   6         19.73         17.39         4.82 o                         
  -5   7   6         14.30          9.74         3.39 o                         
  -4   7   6          4.86          8.00         3.34 o                         
  -3   7   6          0.41          1.61         3.29 o                         
  -2   7   6          9.18         12.53         4.90 o                         
  -1   7   6         14.52         15.93         3.38 o                         
   0   7   6          0.23          3.91         3.34 o                         
   1   7   6          4.42          5.19         3.56 o                         
   2   7   6          6.89          9.89         3.73 o                         
   3   7   6          0.13          3.57         3.69 o                         
   4   7   6          4.48          6.45         3.93 o                         
   5   7   6          3.23          5.98         4.37 o                         
   6   7   6          0.05          5.92         4.34 o                         
   7   7   6          0.02          1.24         4.41 o                         
  -9   8   6          2.92          4.85         4.15 o                         
  -8   8   6          1.35          5.87         4.15 o                         
  -7   8   6          3.57          5.21         4.87 o                         
  -6   8   6         35.36         31.41         5.57 o                         
  -5   8   6          0.16          6.08         5.06 o                         
  -4   8   6         18.28         17.58         3.89 o                         
  -3   8   6         48.51         48.34         4.67 o                         
  -2   8   6          0.09          4.01         3.89 o                         
  -1   8   6          3.81          4.83         4.13 o                         
   0   8   6          3.56          8.04         4.99 o                         
   1   8   6          1.63          4.87         3.69 o                         
   2   8   6          0.17          2.86         3.88 o                         
   3   8   6          3.34          4.71         4.21 o                         
   4   8   6          0.01          2.11         4.17 o                         
   5   8   6          4.08          1.45         4.49 o                         
  -5   9   6          0.13          6.73         5.83 o                         
  -4   9   6          8.24          7.93         5.99 o                         
  -3   9   6          7.25          9.70         4.28 o                         
  -2   9   6          2.77          6.57         4.46 o                         
  -1   9   6          2.21          1.63         4.43 o                         
   0   9   6          5.52         11.06         4.73 o                         
   1   9   6          0.26          5.39         4.89 o                         
 -16   1   7          4.79          3.23         5.32 o                         
 -15   1   7          0.13          2.86         5.30 o                         
 -14   1   7          2.34          0.00         4.83 o                         
 -13   1   7         23.86         20.71         4.78 o                         
 -12   1   7        319.12        322.58         7.94 o                         
 -11   1   7         30.52         33.84         3.21 o                         
 -10   1   7         74.71         69.07         3.51 o                         
  -9   1   7         41.11         38.92         2.70 o                         
  -8   1   7        431.40        465.49         5.97 o                         
  -7   1   7          3.42          3.70         2.01 o                         
  -6   1   7         26.24         29.49         2.29 o                         
  -5   1   7          0.14          1.13         1.81 o                         
  -4   1   7        266.82        233.71         3.23 o                         
  -3   1   7        438.94        467.60         4.26 o                         
  -2   1   7        627.40        678.17         4.67 o                         
  -1   1   7        509.12        536.37         4.49 o                         
   0   1   7         17.75         19.46         1.82 o                         
   1   1   7          7.64         13.53         1.80 o                         
   2   1   7        130.30        132.36         3.23 o                         
   3   1   7         61.91         55.12         2.51 o                         
   4   1   7         36.99         28.62         2.27 o                         
   5   1   7        393.95        412.20         5.45 o                         
   6   1   7          9.59         12.58         2.37 o                         
   7   1   7         85.10         81.80         3.32 o                         
   8   1   7          0.66          4.87         2.56 o                         
   9   1   7          0.19          1.87         3.48 o                         
  10   1   7          0.15          2.20         3.60 o                         
  11   1   7          0.20          4.80         5.42 o                         
 -16   2   7          1.51          5.77         5.56 o                         
 -15   2   7          6.40         10.56         5.49 o                         
 -14   2   7         13.29         13.21         4.91 o                         
 -13   2   7        166.39        166.63         5.69 o                         
 -12   2   7         62.89         61.56         3.98 o                         
 -11   2   7        261.26        274.46         6.26 o                         
 -10   2   7         11.63          7.14         2.46 o                         
  -9   2   7         12.14         13.50         2.43 o                         
  -8   2   7          1.45          4.84         2.19 o                         
  -7   2   7        256.47        267.77         6.67 o                         
  -6   2   7        240.70        242.05         4.52 o                         
  -5   2   7        505.54        524.66         8.98 o                         
  -4   2   7        288.75        284.33         4.43 o                         
  -3   2   7         10.40         10.00         1.68 o                         
  -2   2   7        197.70        213.70         3.32 o                         
  -1   2   7          1.26          5.88         1.52 o                         
   0   2   7        195.86        200.23         3.85 o                         
   1   2   7         39.05         50.54         2.24 o                         
   2   2   7          0.77          1.69         0.99 o                         
   3   2   7        221.91        215.54         3.24 o                         
   4   2   7         36.49         37.93         2.19 o                         
   5   2   7         45.47         42.23         2.60 o                         
   6   2   7        234.87        223.31         6.10 o                         
   7   2   7         47.76         51.85         4.32 o                         
   8   2   7        133.23        131.77         5.45 o                         
   9   2   7          5.63          6.36         3.63 o                         
  10   2   7          4.99          6.98         3.96 o                         
  11   2   7          0.05          2.01         3.82 o                         
 -15   3   7          0.30          3.70         5.06 o                         
 -14   3   7          7.66         11.26         3.98 o                         
 -13   3   7          0.88          1.83         3.65 o                         
 -12   3   7        230.73        223.59         6.37 o                         
 -11   3   7         49.84         41.37         4.23 o                         
 -10   3   7         65.16         60.37         3.48 o                         
  -9   3   7         47.22         45.42         3.18 o                         
  -8   3   7        174.84        180.31         4.54 o                         
  -7   3   7        163.58        155.90         3.27 o                         
  -6   3   7        355.51        397.86         5.80 o                         
  -5   3   7         52.60         45.21         2.20 o                         
  -4   3   7        423.03        425.09         5.12 o                         
  -3   3   7       1013.63       1038.80        11.91 o                         
  -2   3   7        754.21        792.64         6.70 o                         
  -1   3   7         15.00         16.83         1.71 o                         
   0   3   7         28.89         28.67         1.41 o                         
   1   3   7        151.74        162.91         4.13 o                         
   2   3   7        314.37        325.91         5.68 o                         
   3   3   7          7.75          4.13         2.59 o                         
   4   3   7         25.53         25.28         2.91 o                         
   5   3   7         54.95         50.03         4.50 o                         
   6   3   7          5.72          7.17         3.60 o                         
   7   3   7        255.67        271.42         7.07 o                         
   8   3   7         66.12         61.13         4.77 o                         
   9   3   7          2.65          5.83         3.71 o                         
  10   3   7          0.00          3.55         3.96 o                         
  11   3   7          0.07          1.69         4.11 o                         
 -15   4   7         13.20         13.78         4.67 o                         
 -14   4   7          0.65          0.90         3.95 o                         
 -13   4   7          0.03          4.18         3.91 o                         
 -12   4   7          4.37          6.10         3.29 o                         
 -11   4   7         40.22         35.55         3.51 o                         
 -10   4   7          2.31          6.33         2.85 o                         
  -9   4   7         22.85         17.39         2.95 o                         
  -8   4   7          4.55          6.55         2.62 o                         
  -7   4   7         86.01         76.14         2.20 o                         
  -6   4   7         85.91         93.22         3.64 o                         
  -5   4   7        233.56        230.46         3.74 o                         
  -4   4   7         20.74         16.63         2.15 o                         
  -3   4   7        106.26         99.96         3.03 o                         
  -2   4   7         23.59         17.28         2.02 o                         
  -1   4   7          2.50          2.88         1.56 o                         
   0   4   7          4.65          6.35         2.56 o                         
   1   4   7         63.05         67.10         3.76 o                         
   2   4   7         26.93         28.97         2.94 o                         
   3   4   7         11.35         13.05         2.70 o                         
   4   4   7         22.06         21.40         3.02 o                         
   5   4   7         32.62         29.84         3.38 o                         
   6   4   7          0.19          5.11         3.12 o                         
   7   4   7          9.16         11.07         3.86 o                         
   8   4   7          2.54          3.54         3.92 o                         
   9   4   7          0.00          5.68         3.97 o                         
  10   4   7          0.11          2.23         4.34 o                         
 -14   5   7          0.94          3.68         4.27 o                         
 -13   5   7          0.06          2.61         3.50 o                         
 -12   5   7          1.40          4.08         3.40 o                         
 -11   5   7          0.00          3.55         3.11 o                         
 -10   5   7          2.27          4.30         3.04 o                         
  -9   5   7          7.39          7.64         3.02 o                         
  -8   5   7         56.55         58.91         3.62 o                         
  -7   5   7          0.44          3.56         2.82 o                         
  -6   5   7         10.18         13.12         2.11 o                         
  -5   5   7          0.00          0.68         2.81 o                         
  -4   5   7          6.62          6.12         2.08 o                         
  -3   5   7        152.71        158.39         3.68 o                         
  -2   5   7         35.33         34.66         2.40 o                         
  -1   5   7          4.49          5.34         1.79 o                         
   0   5   7         31.74         30.05         3.38 o                         
   1   5   7          5.11          8.08         3.27 o                         
   2   5   7         32.05         37.28         3.75 o                         
   3   5   7         13.82         10.35         3.67 o                         
   4   5   7         16.38         16.81         3.19 o                         
   5   5   7          0.01          0.33         3.05 o                         
   6   5   7          9.29         18.56         3.61 o                         
   7   5   7          0.50          3.24         3.41 o                         
   8   5   7          1.85          5.96         4.06 o                         
   9   5   7          0.43          1.10         4.29 o                         
 -13   6   7         21.47         24.67         4.16 o                         
 -12   6   7          0.98          5.18         3.67 o                         
 -11   6   7          4.06          3.22         3.45 o                         
 -10   6   7         14.25         14.41         3.65 o                         
  -9   6   7          0.12          2.39         3.22 o                         
  -8   6   7          8.00          6.24         3.10 o                         
  -7   6   7         76.62         77.03         4.51 o                         
  -6   6   7          0.45          2.44         3.20 o                         
  -5   6   7         65.06         62.65         3.55 o                         
  -4   6   7        326.39        347.69         7.03 o                         
  -3   6   7         11.99         14.99         2.33 o                         
  -2   6   7          6.91          8.14         2.25 o                         
  -1   6   7         10.19          9.28         3.04 o                         
   0   6   7         24.70         20.38         3.27 o                         
   1   6   7          0.51          3.00         3.20 o                         
   2   6   7          1.28          1.83         3.48 o                         
   3   6   7          5.41          4.45         3.73 o                         
   4   6   7          1.81          2.70         3.53 o                         
   5   6   7          0.01          3.13         3.79 o                         
   6   6   7         27.25         27.80         4.38 o                         
   7   6   7          2.08          4.49         3.56 o                         
   8   6   7          8.29          8.37         4.35 o                         
 -11   7   7         18.12         18.20         3.99 o                         
 -10   7   7         16.72         13.83         4.32 o                         
  -9   7   7         37.96         41.31         4.64 o                         
  -8   7   7          8.98          5.97         3.66 o                         
  -7   7   7          8.81         15.57         3.91 o                         
  -6   7   7         18.61         17.51         3.83 o                         
  -5   7   7         72.43         75.00         4.73 o                         
  -4   7   7         27.42         28.07         3.20 o                         
  -3   7   7          7.82         10.96         4.62 o                         
  -2   7   7          2.79          2.96         4.85 o                         
  -1   7   7         31.80         27.36         3.71 o                         
   0   7   7          1.52          3.83         3.41 o                         
   1   7   7         40.13         30.04         4.09 o                         
   2   7   7         48.09         44.36         4.71 o                         
   3   7   7          2.28          2.02         3.82 o                         
   4   7   7          3.42          5.00         4.02 o                         
   5   7   7          5.00          1.94         4.26 o                         
   6   7   7          3.71          8.19         4.53 o                         
  -8   8   7          6.22          9.30         4.45 o                         
  -7   8   7         26.52         23.90         4.35 o                         
  -6   8   7          3.29          3.55         4.02 o                         
  -5   8   7         67.85         74.45         6.99 o                         
  -4   8   7         62.53         58.28         6.41 o                         
  -3   8   7         13.80         10.38         4.03 o                         
  -2   8   7          1.02         11.67         4.16 o                         
  -1   8   7          0.07          3.75         5.12 o                         
   0   8   7          2.17          5.09         5.15 o                         
   1   8   7          1.57          3.75         5.08 o                         
   2   8   7          0.01          0.00         4.28 o                         
   3   8   7          0.89          5.04         4.41 o                         
   4   8   7          0.05          5.62         5.47 o                         
 -16   0   8          0.31          0.00         7.15 o                         
 -15   0   8          3.43          3.46         6.97 o                         
 -14   0   8         23.02         30.30         7.38 o                         
 -13   0   8        144.82        161.87        10.75 o                         
 -12   0   8         74.50         57.45         7.61 o                         
 -11   0   8        123.90        110.70         8.34 o                         
 -10   0   8         68.92         56.49         3.69 o                         
  -9   0   8          0.03          3.17         2.41 o                         
  -8   0   8         34.80         30.02         2.94 o                         
  -7   0   8         18.60         15.13         2.63 o                         
  -6   0   8        455.31        422.24        10.00 o                         
  -5   0   8          6.66          4.97         2.18 o                         
  -4   0   8        551.75        521.76         6.91 o                         
  -3   0   8        246.83        251.65         4.31 o                         
  -2   0   8          0.63          1.32         2.22 o                         
  -1   0   8         29.70         24.13         3.14 o                         
   0   0   8        208.69        233.00         6.13 o                         
   1   0   8        118.90        112.23         4.78 o                         
   2   0   8        354.42        382.69         8.45 o                         
   3   0   8         43.00         41.60         3.69 o                         
   4   0   8        218.12        202.77         6.23 o                         
   5   0   8         26.83         27.78         3.68 o                         
   6   0   8        111.25        119.68         5.49 o                         
   7   0   8        143.88        140.43         5.95 o                         
   8   0   8         30.70         28.88         7.70 o                         
   9   0   8          7.92         11.53         6.56 o                         
  10   0   8          0.43         11.62         7.84 o                         
  11   0   8          0.09          8.52         8.25 o                         
 -16   1   8          1.33          6.48         5.08 o                         
 -15   1   8          0.83          6.09         4.96 o                         
 -14   1   8          0.98          3.40         4.55 o                         
 -13   1   8        162.38        167.71         9.16 o                         
 -12   1   8        113.69        107.14         5.31 o                         
 -11   1   8          2.34          3.78         2.84 o                         
 -10   1   8         51.71         48.11         3.40 o                         
  -9   1   8         50.37         49.43         2.91 o                         
  -8   1   8          6.84          8.93         2.36 o                         
  -7   1   8          3.49          6.88         2.13 o                         
  -6   1   8          0.89          2.31         2.03 o                         
  -5   1   8        484.02        491.21         5.35 o                         
  -4   1   8        186.85        179.28         3.15 o                         
  -3   1   8       1012.43       1115.49         8.43 o                         
  -2   1   8        260.01        283.28         3.40 o                         
  -1   1   8         80.58         93.39         2.44 o                         
   0   1   8          9.82         11.65         1.85 o                         
   1   1   8        225.17        238.34         4.41 o                         
   2   1   8          8.71         10.89         2.17 o                         
   3   1   8         44.78         41.15         2.82 o                         
   4   1   8        342.40        347.28         5.31 o                         
   5   1   8         12.09         10.60         2.45 o                         
   6   1   8        175.79        176.79         4.38 o                         
   7   1   8         60.35         54.52         4.24 o                         
   8   1   8          2.06          0.53         3.58 o                         
   9   1   8          3.78          5.22         3.79 o                         
  10   1   8          0.09          6.04         4.88 o                         
  11   1   8          6.54         12.94         5.85 o                         
 -16   2   8          4.85          4.14         5.49 o                         
 -15   2   8          6.20          5.95         5.46 o                         
 -14   2   8         12.23          9.83         4.97 o                         
 -13   2   8          0.38          2.83         3.35 o                         
 -12   2   8         21.59         17.79         3.57 o                         
 -11   2   8          5.15          5.02         2.77 o                         
 -10   2   8          3.05          4.75         2.66 o                         
  -9   2   8         62.48         62.51         3.36 o                         
  -8   2   8          0.00          1.86         2.38 o                         
  -7   2   8        325.92        321.11         5.38 o                         
  -6   2   8          0.16          1.90         2.06 o                         
  -5   2   8          0.36          0.18         2.03 o                         
  -4   2   8         58.52         51.16         2.36 o                         
  -3   2   8          1.35          2.85         1.75 o                         
  -2   2   8         36.63         31.77         2.26 o                         
  -1   2   8         42.70         49.35         2.00 o                         
   0   2   8         10.34          8.04         1.90 o                         
   1   2   8         30.60         26.52         2.15 o                         
   2   2   8          6.68          4.91         1.93 o                         
   3   2   8         40.22         37.52         2.49 o                         
   4   2   8         79.17         72.20         2.92 o                         
   5   2   8         89.11         84.86         4.58 o                         
   6   2   8          2.22          6.38         3.45 o                         
   7   2   8          0.08          1.21         3.47 o                         
   8   2   8          0.54          0.85         3.58 o                         
   9   2   8          0.00          2.10         3.74 o                         
  10   2   8          0.22          5.66         4.05 o                         
 -15   3   8          0.73          4.11         5.42 o                         
 -14   3   8          0.15          1.27         3.79 o                         
 -13   3   8         32.18         27.85         4.18 o                         
 -12   3   8          3.69          5.18         2.99 o                         
 -11   3   8         17.39         19.07         3.10 o                         
 -10   3   8          9.91         12.61         2.84 o                         
  -9   3   8        160.30        158.68         7.84 o                         
  -8   3   8         95.37         91.20         3.79 o                         
  -7   3   8         83.09         75.50         3.49 o                         
  -6   3   8          7.30          9.27         2.39 o                         
  -5   3   8         24.32         20.54         2.10 o                         
  -4   3   8          0.87          2.73         1.73 o                         
  -3   3   8          2.87          4.07         2.02 o                         
  -2   3   8         38.34         41.38         2.33 o                         
  -1   3   8          0.04          1.94         1.67 o                         
   0   3   8          0.04          2.78         2.35 o                         
   1   3   8        174.85        180.75         4.64 o                         
   2   3   8          0.74          3.84         2.46 o                         
   3   3   8         35.62         31.49         3.17 o                         
   4   3   8         55.28         51.89         3.59 o                         
   5   3   8          1.58          4.32         3.59 o                         
   6   3   8          0.93          2.71         3.67 o                         
   7   3   8          6.90         10.49         3.97 o                         
   8   3   8          2.75          3.79         3.96 o                         
   9   3   8          0.04          3.43         4.07 o                         
  10   3   8          0.20          0.46         4.26 o                         
 -14   4   8         23.57         29.02         4.72 o                         
 -13   4   8          4.01          5.22         3.33 o                         
 -12   4   8          9.45         12.07         3.22 o                         
 -11   4   8         16.96         16.16         3.24 o                         
 -10   4   8          3.17          0.00         2.85 o                         
  -9   4   8          4.64          3.53         2.77 o                         
  -8   4   8         12.21         12.77         2.93 o                         
  -7   4   8         24.20         26.47         2.97 o                         
  -6   4   8         72.29         65.08         3.47 o                         
  -5   4   8        537.10        546.09         9.47 o                         
  -4   4   8         41.74         37.81         2.53 o                         
  -3   4   8         37.28         38.26         2.76 o                         
  -2   4   8         89.30         95.70         3.22 o                         
  -1   4   8        116.95        110.71         2.83 o                         
   0   4   8         59.71         70.63         3.89 o                         
   1   4   8          5.16          5.68         2.95 o                         
   2   4   8         15.17         11.05         2.88 o                         
   3   4   8          1.05          2.91         2.86 o                         
   4   4   8         57.36         53.01         3.71 o                         
   5   4   8         19.94         16.29         3.40 o                         
   6   4   8         33.65         25.65         4.19 o                         
   7   4   8         21.54         26.85         4.43 o                         
   8   4   8         18.04         18.61         4.31 o                         
   9   4   8          2.90          5.29         4.26 o                         
 -13   5   8         52.84         51.63         4.46 o                         
 -12   5   8         57.32         55.69         4.37 o                         
 -11   5   8          4.08          3.33         3.25 o                         
 -10   5   8         71.64         70.39         4.30 o                         
  -9   5   8         31.77         28.66         3.61 o                         
  -8   5   8         23.48         23.84         3.22 o                         
  -7   5   8         13.80         10.11         2.89 o                         
  -6   5   8         52.77         49.08         3.51 o                         
  -5   5   8        142.59        143.34         5.12 o                         
  -4   5   8         83.10         80.83         3.14 o                         
  -3   5   8         49.70         45.52         2.77 o                         
  -2   5   8         50.10         48.91         2.62 o                         
  -1   5   8         16.74         15.32         3.08 o                         
   0   5   8         44.15         38.59         3.59 o                         
   1   5   8        226.39        221.77         6.20 o                         
   2   5   8         92.95         93.65         4.86 o                         
   3   5   8          7.71          6.99         3.75 o                         
   4   5   8         20.09         13.89         3.30 o                         
   5   5   8          1.40          5.35         3.53 o                         
   6   5   8         15.93         13.94         3.63 o                         
   7   5   8         23.13         25.22         4.58 o                         
   8   5   8          0.68          2.00         4.33 o                         
 -12   6   8          2.65          4.45         3.71 o                         
 -11   6   8         29.05         30.53         4.12 o                         
 -10   6   8          1.56          4.44         3.39 o                         
  -9   6   8          4.38          4.79         3.26 o                         
  -8   6   8          0.03          0.00         3.15 o                         
  -7   6   8         18.94         18.31         3.63 o                         
  -6   6   8         32.65         34.48         3.87 o                         
  -5   6   8         12.95          7.68         3.40 o                         
  -4   6   8          0.08          2.71         3.23 o                         
  -3   6   8          0.21          1.86         4.64 o                         
  -2   6   8          5.54          3.89         2.97 o                         
  -1   6   8          3.60          5.29         3.17 o                         
   0   6   8          2.43          4.34         3.30 o                         
   1   6   8          4.08          3.29         3.58 o                         
   2   6   8          3.76          7.32         3.68 o                         
   3   6   8          1.45          3.14         3.94 o                         
   4   6   8          3.23          7.86         3.97 o                         
   5   6   8          0.86          1.01         4.22 o                         
   6   6   8          0.54          3.10         4.24 o                         
   7   6   8          9.32         14.53         3.98 o                         
 -10   7   8          1.63          3.57         4.11 o                         
  -9   7   8          0.59          4.04         3.96 o                         
  -8   7   8          2.21          5.67         4.08 o                         
  -7   7   8          2.24          5.22         3.70 o                         
  -6   7   8          6.35          3.21         3.64 o                         
  -5   7   8         13.53         20.10         6.42 o                         
  -4   7   8          0.52          4.47         5.07 o                         
  -3   7   8          0.00          1.99         4.86 o                         
  -2   7   8          0.54          3.91         4.77 o                         
  -1   7   8          0.17          1.66         4.96 o                         
   0   7   8          4.07          5.70         3.61 o                         
   1   7   8          0.17          5.30         3.81 o                         
   2   7   8          3.84          5.80         4.05 o                         
   3   7   8          0.01          3.47         4.11 o                         
   4   7   8          0.97          6.42         4.54 o                         
   5   7   8          0.60          2.08         4.69 o                         
  -7   8   8          7.97          8.43         5.99 o                         
  -6   8   8         20.81         17.37         6.14 o                         
  -5   8   8          0.09          5.11         5.69 o                         
  -4   8   8          0.23          2.32         5.35 o                         
  -3   8   8          0.56          2.83         4.01 o                         
  -2   8   8          1.40          0.00         5.78 o                         
  -1   8   8          0.92          1.32         5.39 o                         
   0   8   8          1.68          6.40         5.81 o                         
   1   8   8          0.54          4.95         5.50 o                         
   2   8   8          1.46          0.90         4.53 o                         
 -16   1   9          2.79          3.76         5.68 o                         
 -15   1   9          0.10          4.84         5.60 o                         
 -14   1   9         16.82         13.83         5.01 o                         
 -13   1   9          1.52          0.00         4.49 o                         
 -12   1   9         43.10         44.02         5.38 o                         
 -11   1   9          7.41          7.10         2.80 o                         
 -10   1   9         11.15          8.31         2.54 o                         
  -9   1   9         19.47         17.89         2.65 o                         
  -8   1   9        151.97        142.07         4.06 o                         
  -7   1   9         68.46         67.83         3.13 o                         
  -6   1   9        379.06        403.59         5.86 o                         
  -5   1   9         19.49         16.47         2.17 o                         
  -4   1   9          7.67          4.50         1.74 o                         
  -3   1   9         48.94         37.57         1.97 o                         
  -2   1   9         34.39         35.30         2.08 o                         
  -1   1   9          0.10          2.14         1.89 o                         
   0   1   9        114.42        101.51         3.81 o                         
   1   1   9         43.57         40.38         2.78 o                         
   2   1   9          1.88          3.77         2.21 o                         
   3   1   9         46.65         41.21         3.52 o                         
   4   1   9          4.26          3.17         2.40 o                         
   5   1   9         29.30         21.68         2.71 o                         
   6   1   9          9.21          6.07         3.38 o                         
   7   1   9          0.02          3.27         3.42 o                         
   8   1   9          3.96          8.10         3.81 o                         
   9   1   9          0.04          1.39         5.11 o                         
  10   1   9          1.88          4.45         5.28 o                         
 -15   2   9          1.00          3.28         5.57 o                         
 -14   2   9          0.05          5.54         5.28 o                         
 -13   2   9          0.00          4.27         4.92 o                         
 -12   2   9         11.10          8.88         3.40 o                         
 -11   2   9         64.10         61.25         3.62 o                         
 -10   2   9         30.07         26.12         2.98 o                         
  -9   2   9        121.30        122.84         4.37 o                         
  -8   2   9         80.90         83.28         3.64 o                         
  -7   2   9          0.06          2.69         2.33 o                         
  -6   2   9          7.10          9.19         2.42 o                         
  -5   2   9        142.22        146.82         3.46 o                         
  -4   2   9        344.26        354.05         4.86 o                         
  -3   2   9          6.05          6.55         1.89 o                         
  -2   2   9          0.15          1.53         1.67 o                         
  -1   2   9        195.85        204.41         3.37 o                         
   0   2   9         63.87         62.73         2.81 o                         
   1   2   9          0.10          2.27         2.06 o                         
   2   2   9         76.42         73.78         3.13 o                         
   3   2   9        441.14        432.06         6.00 o                         
   4   2   9         75.50         65.24         4.49 o                         
   5   2   9         30.84         30.00         3.92 o                         
   6   2   9          8.14          8.25         3.49 o                         
   7   2   9         11.86          9.94         3.62 o                         
   8   2   9          3.70          5.58         4.00 o                         
   9   2   9          0.87          2.15         4.13 o                         
 -15   3   9          2.61          2.63         5.54 o                         
 -14   3   9         41.60         38.17         5.87 o                         
 -13   3   9         43.98         39.21         4.42 o                         
 -12   3   9          4.64          9.75         3.31 o                         
 -11   3   9         98.48         89.00         4.19 o                         
 -10   3   9         11.23         11.91         3.04 o                         
  -9   3   9          9.18         10.08         2.81 o                         
  -8   3   9        240.94        235.77         5.40 o                         
  -7   3   9         75.77         77.56         3.69 o                         
  -6   3   9        202.30        198.18         4.82 o                         
  -5   3   9          9.48          9.82         2.12 o                         
  -4   3   9         17.25         16.67         2.08 o                         
  -3   3   9         55.21         52.28         2.74 o                         
  -2   3   9        171.75        167.27         3.80 o                         
  -1   3   9          3.34          2.94         1.82 o                         
   0   3   9         81.12         75.50         3.66 o                         
   1   3   9        150.76        158.16         4.73 o                         
   2   3   9         30.33         31.01         3.35 o                         
   3   3   9        183.26        185.20         5.20 o                         
   4   3   9         33.92         39.13         4.06 o                         
   5   3   9          8.74          9.51         3.70 o                         
   6   3   9          3.01          3.26         3.71 o                         
   7   3   9          0.98          6.05         3.86 o                         
   8   3   9          4.04          4.58         4.12 o                         
   9   3   9          0.29          3.75         4.32 o                         
 -14   4   9          1.58          2.13         4.14 o                         
 -13   4   9          0.68          2.67         3.46 o                         
 -12   4   9         25.73         22.05         3.64 o                         
 -11   4   9          3.33          6.69         3.18 o                         
 -10   4   9          4.27          5.85         2.97 o                         
  -9   4   9         56.95         54.84         3.71 o                         
  -8   4   9         34.69         28.10         3.29 o                         
  -7   4   9         56.60         57.63         3.63 o                         
  -6   4   9         27.17         29.24         3.06 o                         
  -5   4   9         85.50         80.00         3.04 o                         
  -4   4   9          4.60          6.01         2.12 o                         
  -3   4   9         51.52         51.85         2.82 o                         
  -2   4   9         11.96         12.72         2.30 o                         
  -1   4   9          0.14          0.54         3.03 o                         
   0   4   9          9.95         14.99         3.46 o                         
   1   4   9          6.24          5.33         2.91 o                         
   2   4   9          6.86          9.22         2.94 o                         
   3   4   9          5.73          3.08         3.12 o                         
   4   4   9         27.41         21.84         3.51 o                         
   5   4   9          2.84          2.91         3.70 o                         
   6   4   9          4.73          3.94         4.06 o                         
   7   4   9          3.56          6.64         4.21 o                         
   8   4   9          0.63          3.42         4.57 o                         
 -13   5   9          1.47          2.72         3.78 o                         
 -12   5   9          1.94          4.40         3.64 o                         
 -11   5   9          0.65          3.56         3.36 o                         
 -10   5   9          5.95          8.08         3.35 o                         
  -9   5   9         28.23         25.48         3.45 o                         
  -8   5   9         48.74         52.72         3.83 o                         
  -7   5   9         22.71         24.20         3.25 o                         
  -6   5   9         55.68         50.11         4.12 o                         
  -5   5   9        140.99        156.02         5.26 o                         
  -4   5   9         15.15         15.33         2.52 o                         
  -3   5   9          0.14          4.15         3.07 o                         
  -2   5   9         20.51         21.64         3.41 o                         
  -1   5   9         15.42         18.85         3.28 o                         
   0   5   9         24.92         23.90         3.65 o                         
   1   5   9          3.69          9.61         3.62 o                         
   2   5   9         11.65         11.45         3.79 o                         
   3   5   9          3.40          8.31         4.01 o                         
   4   5   9          1.01          4.64         3.28 o                         
   5   5   9          1.89          3.71         3.43 o                         
   6   5   9          4.86          4.85         4.31 o                         
   7   5   9          3.63          3.44         4.35 o                         
 -11   6   9          4.89          1.52         3.57 o                         
 -10   6   9          0.06          3.89         3.61 o                         
  -9   6   9          3.99          8.55         3.59 o                         
  -8   6   9          0.08          4.63         3.64 o                         
  -7   6   9         12.99         13.87         3.84 o                         
  -6   6   9          0.92          2.10         3.47 o                         
  -5   6   9          0.25          2.00         4.47 o                         
  -4   6   9          1.36          4.25         4.44 o                         
  -3   6   9          3.31          5.55         4.98 o                         
  -2   6   9          2.34          1.85         3.31 o                         
  -1   6   9         27.37         30.00         3.95 o                         
   0   6   9          1.43          0.71         3.46 o                         
   1   6   9          0.00          1.14         3.81 o                         
   2   6   9          2.27          4.43         3.89 o                         
   3   6   9         15.47         14.91         4.17 o                         
   4   6   9          2.02          6.80         4.38 o                         
   5   6   9          0.19          1.35         4.45 o                         
  -9   7   9          9.24          8.51         4.28 o                         
  -8   7   9         13.32         16.49         4.32 o                         
  -7   7   9         29.70         35.09         5.71 o                         
  -6   7   9         46.99         44.16         6.02 o                         
  -5   7   9         33.19         36.94         5.56 o                         
  -4   7   9          3.20          9.65         5.46 o                         
  -3   7   9          1.39          4.24         4.90 o                         
  -2   7   9         13.23         16.11         5.55 o                         
  -1   7   9          0.07          5.12         5.30 o                         
   0   7   9         71.61         71.53         5.20 o                         
   1   7   9         84.41         78.90         6.11 o                         
   2   7   9         28.74         32.61         4.91 o                         
   3   7   9          0.29          2.62         4.27 o                         
  -5   8   9          0.21          3.67         5.90 o                         
  -4   8   9          6.14          5.01         6.47 o                         
  -3   8   9          0.64          3.38         5.57 o                         
  -2   8   9          0.25          4.59         5.71 o                         
  -1   8   9          1.27          0.00         5.58 o                         
 -15   0  10         47.23         54.81         9.98 o                         
 -14   0  10          7.93          5.92         6.65 o                         
 -13   0  10         13.38         14.03         6.51 o                         
 -12   0  10         70.55         70.80         8.70 o                         
 -11   0  10         93.57         81.32         8.15 o                         
 -10   0  10         64.16         58.36         7.74 o                         
  -9   0  10         92.89         92.81         4.65 o                         
  -8   0  10        220.77        214.95         5.43 o                         
  -7   0  10        146.14        136.24         4.58 o                         
  -6   0  10          1.97          4.58         2.81 o                         
  -5   0  10        714.40        781.08         9.31 o                         
  -4   0  10          6.61          7.82         2.85 o                         
  -3   0  10        195.09        186.17         5.33 o                         
  -2   0  10        130.23        123.94         4.31 o                         
  -1   0  10          3.56          7.22         3.35 o                         
   0   0  10         93.13         78.02         4.83 o                         
   1   0  10         71.50         69.42         5.28 o                         
   2   0  10        904.04        923.21        16.81 o                         
   3   0  10        744.39        735.20        12.69 o                         
   4   0  10          0.93          2.04         3.85 o                         
   5   0  10          7.70          7.30         4.65 o                         
   6   0  10         14.69         15.85         7.65 o                         
   7   0  10          0.82          2.14         6.38 o                         
   8   0  10          3.42          9.84         6.92 o                         
   9   0  10          0.29          1.96         8.29 o                         
 -15   1  10         16.21         16.40         5.57 o                         
 -14   1  10          0.44          3.58         4.94 o                         
 -13   1  10         17.21         15.93         5.05 o                         
 -12   1  10         19.96         17.93         5.20 o                         
 -11   1  10          6.27          4.82         3.08 o                         
 -10   1  10         31.25         26.84         2.89 o                         
  -9   1  10        176.26        162.12         4.54 o                         
  -8   1  10        255.58        258.78         5.39 o                         
  -7   1  10        374.31        387.91         6.22 o                         
  -6   1  10         35.73         41.11         2.92 o                         
  -5   1  10          1.08          2.10         2.12 o                         
  -4   1  10        348.53        340.21         4.63 o                         
  -3   1  10        156.88        145.84         3.09 o                         
  -2   1  10          0.18          1.91         1.89 o                         
  -1   1  10          1.91          2.50         2.30 o                         
   0   1  10         46.89         43.80         3.03 o                         
   1   1  10         61.03         57.05         3.25 o                         
   2   1  10        119.40        120.22         4.11 o                         
   3   1  10         62.61         63.42         3.34 o                         
   4   1  10         19.04         17.81         2.84 o                         
   5   1  10          0.14          4.01         3.60 o                         
   6   1  10          0.74          3.58         3.50 o                         
   7   1  10          4.39          6.81         5.01 o                         
   8   1  10          0.11          6.01         4.94 o                         
 -15   2  10          1.44          2.51         4.99 o                         
 -14   2  10          0.86          6.36         4.74 o                         
 -13   2  10          3.62          3.75         4.98 o                         
 -12   2  10         18.80         18.59         3.90 o                         
 -11   2  10          2.21          3.61         2.88 o                         
 -10   2  10         20.05         14.15         2.91 o                         
  -9   2  10          3.31          8.47         2.75 o                         
  -8   2  10         72.82         73.09         3.63 o                         
  -7   2  10        115.09        115.74         4.07 o                         
  -6   2  10        250.02        242.89         5.18 o                         
  -5   2  10         75.54         69.54         2.91 o                         
  -4   2  10        178.10        182.47         3.95 o                         
  -3   2  10         42.18         44.16         2.76 o                         
  -2   2  10          5.38          7.04         1.92 o                         
  -1   2  10          0.20          1.48         2.15 o                         
   0   2  10          0.51          3.44         2.32 o                         
   1   2  10         22.59         20.59         2.55 o                         
   2   2  10          8.61          7.60         2.63 o                         
   3   2  10          3.09          3.50         3.59 o                         
   4   2  10          2.33          2.26         3.56 o                         
   5   2  10          6.57          8.22         3.73 o                         
   6   2  10          0.03          3.28         3.70 o                         
   7   2  10          0.16          1.28         3.73 o                         
   8   2  10          3.06          7.03         4.36 o                         
 -14   3  10          2.11          3.92         5.25 o                         
 -13   3  10          0.86          2.68         3.37 o                         
 -12   3  10          0.58          6.90         3.36 o                         
 -11   3  10          0.09          0.09         2.93 o                         
 -10   3  10         12.71          8.50         3.14 o                         
  -9   3  10         60.10         56.53         3.71 o                         
  -8   3  10        138.05        123.95         4.53 o                         
  -7   3  10         29.61         35.23         3.18 o                         
  -6   3  10        125.08        126.57         4.25 o                         
  -5   3  10         28.84         28.83         2.61 o                         
  -4   3  10        147.11        142.05         4.08 o                         
  -3   3  10         19.59         20.52         2.52 o                         
  -2   3  10         34.97         28.60         2.55 o                         
  -1   3  10         40.06         36.75         3.76 o                         
   0   3  10          5.85          5.82         2.95 o                         
   1   3  10         16.64         18.22         3.01 o                         
   2   3  10          0.13          5.36         3.11 o                         
   3   3  10          4.64          3.77         3.40 o                         
   4   3  10          9.89          9.31         3.63 o                         
   5   3  10          0.22          4.05         3.81 o                         
   6   3  10          4.84          4.61         3.78 o                         
   7   3  10          0.09          2.39         4.02 o                         
   8   3  10          0.40          1.17         4.44 o                         
 -13   4  10          0.01          2.41         3.61 o                         
 -12   4  10         13.60         17.72         3.65 o                         
 -11   4  10         11.83         10.74         3.45 o                         
 -10   4  10         17.22         21.26         3.53 o                         
  -9   4  10         15.77         14.75         3.34 o                         
  -8   4  10          2.64          4.39         3.05 o                         
  -7   4  10        108.62        115.02         4.43 o                         
  -6   4  10         78.96         79.46         3.78 o                         
  -5   4  10        188.28        176.92         4.44 o                         
  -4   4  10          6.04          8.09         2.52 o                         
  -3   4  10        220.75        236.07         6.21 o                         
  -2   4  10         28.73         33.34         3.69 o                         
  -1   4  10          7.02          5.98         3.29 o                         
   0   4  10         19.79         22.54         3.81 o                         
   1   4  10          5.96          4.58         3.03 o                         
   2   4  10         55.10         47.33         3.83 o                         
   3   4  10         73.75         62.17         4.20 o                         
   4   4  10          4.24          8.18         3.30 o                         
   5   4  10          8.88         15.40         4.39 o                         
   6   4  10          6.63          4.87         4.21 o                         
   7   4  10          0.08          1.41         4.24 o                         
 -12   5  10         13.75          8.18         3.60 o                         
 -11   5  10         38.37         42.87         4.26 o                         
 -10   5  10          9.27         11.44         3.43 o                         
  -9   5  10         69.67         71.24         4.32 o                         
  -8   5  10         95.64         95.04         4.53 o                         
  -7   5  10         51.64         43.20         3.62 o                         
  -6   5  10          6.55          4.55         3.38 o                         
  -5   5  10         37.18         36.11         3.77 o                         
  -4   5  10         94.08         84.98         4.52 o                         
  -3   5  10         32.03         25.76         3.80 o                         
  -2   5  10         20.23         19.16         3.75 o                         
  -1   5  10         24.00         15.06         3.70 o                         
   0   5  10         93.21         89.45         5.29 o                         
   1   5  10         85.69         86.57         9.89 o                         
   2   5  10         38.90         37.86         4.50 o                         
   3   5  10          0.68          2.89         4.14 o                         
   4   5  10         16.62         16.82         3.81 o                         
   5   5  10          8.71          9.48         3.84 o                         
   6   5  10          0.17          2.83         4.50 o                         
 -11   6  10          0.23          2.68         3.88 o                         
 -10   6  10         14.33         10.46         3.81 o                         
  -9   6  10          4.56          5.79         3.58 o                         
  -8   6  10         21.21         20.02         4.11 o                         
  -7   6  10          0.47          6.16         3.86 o                         
  -6   6  10         13.78         12.07         5.03 o                         
  -5   6  10         54.30         54.37         6.22 o                         
  -4   6  10          0.71          7.70         5.14 o                         
  -3   6  10          0.24          0.00         5.12 o                         
  -2   6  10          0.26          3.61         3.58 o                         
  -1   6  10          0.97          2.43         3.52 o                         
   0   6  10          3.05          5.80         3.90 o                         
   1   6  10          0.01          2.21         4.11 o                         
   2   6  10         16.05         16.73         4.47 o                         
   3   6  10         15.58         17.94         4.53 o                         
   4   6  10          2.20          7.74         4.79 o                         
  -8   7  10          0.53          0.12         5.52 o                         
  -7   7  10          0.45          0.39         5.12 o                         
  -6   7  10          3.00          7.53         5.57 o                         
  -5   7  10          0.32          0.82         5.11 o                         
  -4   7  10          1.85          2.03         4.86 o                         
  -3   7  10          0.04          2.12         5.39 o                         
  -2   7  10          4.61          7.00         5.39 o                         
  -1   7  10          0.55          1.81         5.00 o                         
   0   7  10          5.39          7.28         5.26 o                         
   1   7  10          1.12          3.70         4.31 o                         
 -15   1  11          0.01          0.43         5.54 o                         
 -14   1  11          0.09          4.88         5.50 o                         
 -13   1  11          9.10          6.27         4.81 o                         
 -12   1  11          8.82         11.20         5.02 o                         
 -11   1  11          6.46          5.68         4.50 o                         
 -10   1  11          3.80          4.05         2.94 o                         
  -9   1  11        195.12        182.14         5.06 o                         
  -8   1  11        119.87        127.39         4.51 o                         
  -7   1  11         55.59         49.47         3.41 o                         
  -6   1  11          0.06          3.16         2.45 o                         
  -5   1  11        372.50        379.26         6.30 o                         
  -4   1  11         46.74         56.40         2.74 o                         
  -3   1  11         36.69         30.90         2.44 o                         
  -2   1  11          2.00          3.43         2.59 o                         
  -1   1  11          6.14          5.84         2.58 o                         
   0   1  11         16.82         11.34         2.86 o                         
   1   1  11         29.22         20.03         3.07 o                         
   2   1  11         13.61         18.69         3.49 o                         
   3   1  11          2.61          3.80         2.74 o                         
   4   1  11          2.36          4.39         3.57 o                         
   5   1  11         17.85         21.95         4.12 o                         
   6   1  11          0.05          2.78         4.74 o                         
   7   1  11          1.00          6.66         5.45 o                         
 -14   2  11          8.53         10.08         5.58 o                         
 -13   2  11         12.42         14.64         5.25 o                         
 -12   2  11         22.18         24.81         4.47 o                         
 -11   2  11          5.01          2.63         2.99 o                         
 -10   2  11          2.75          5.23         2.84 o                         
  -9   2  11         49.38         52.00         3.70 o                         
  -8   2  11        482.11        537.73         7.82 o                         
  -7   2  11          2.53          3.58         2.90 o                         
  -6   2  11        255.25        259.54         5.66 o                         
  -5   2  11         12.96         12.29         2.48 o                         
  -4   2  11        577.55        603.27         8.41 o                         
  -3   2  11          2.97          4.85         2.56 o                         
  -2   2  11         13.07         11.16         2.12 o                         
  -1   2  11         20.19         17.31         2.64 o                         
   0   2  11          4.23          5.76         2.46 o                         
   1   2  11        114.45        115.72         4.18 o                         
   2   2  11        468.30        446.94         8.99 o                         
   3   2  11         34.14         25.89         4.07 o                         
   4   2  11          1.66          6.12         3.82 o                         
   5   2  11          2.87          2.05         3.83 o                         
   6   2  11         11.77         17.23         4.49 o                         
   7   2  11          3.07          6.34         4.28 o                         
 -14   3  11          0.95          4.83         7.52 o                         
 -13   3  11          0.01          4.00         4.23 o                         
 -12   3  11         34.80         35.35         3.72 o                         
 -11   3  11          1.07          3.99         3.25 o                         
 -10   3  11          5.16          6.22         3.18 o                         
  -9   3  11        139.67        135.32         4.96 o                         
  -8   3  11        160.33        162.07         5.06 o                         
  -7   3  11         37.84         30.84         3.39 o                         
  -6   3  11          3.98          6.16         2.96 o                         
  -5   3  11        591.44        614.08         7.07 o                         
  -4   3  11          1.49          4.41         2.59 o                         
  -3   3  11         39.99         32.92         2.96 o                         
  -2   3  11          0.96          4.91         3.36 o                         
  -1   3  11         12.26          8.66         3.48 o                         
   0   3  11         36.78         30.64         3.45 o                         
   1   3  11         49.75         50.60         3.96 o                         
   2   3  11          2.85          2.46         3.90 o                         
   3   3  11          0.28          3.41         3.88 o                         
   4   3  11          4.34          9.22         4.09 o                         
   5   3  11          5.59          5.41         4.04 o                         
   6   3  11          0.68          6.08         4.40 o                         
 -13   4  11          0.43          4.77         3.66 o                         
 -12   4  11          2.92          5.10         3.61 o                         
 -11   4  11          0.15          5.19         3.52 o                         
 -10   4  11         10.88          9.15         3.54 o                         
  -9   4  11         30.65         31.69         3.68 o                         
  -8   4  11         40.53         37.28         3.62 o                         
  -7   4  11         46.41         47.36         3.76 o                         
  -6   4  11        136.07        132.56         4.71 o                         
  -5   4  11          0.54          1.13         2.62 o                         
  -4   4  11         54.35         47.52         4.04 o                         
  -3   4  11          8.65         10.85         3.52 o                         
  -2   4  11          1.18          2.71         3.43 o                         
  -1   4  11          6.89          8.13         3.54 o                         
   0   4  11          8.63          8.85         3.68 o                         
   1   4  11         58.54         59.59         4.27 o                         
   2   4  11         19.57         17.55         3.55 o                         
   3   4  11          0.03          2.49         3.51 o                         
   4   4  11          0.05          0.61         4.16 o                         
   5   4  11          0.42          2.49         4.22 o                         
 -11   5  11          1.46          0.70         3.74 o                         
 -10   5  11          2.59          5.36         3.65 o                         
  -9   5  11          0.51          4.14         3.49 o                         
  -8   5  11         21.93         21.52         3.42 o                         
  -7   5  11          0.05          1.56         3.63 o                         
  -6   5  11          1.11          6.77         4.69 o                         
  -5   5  11         57.66         59.57         6.31 o                         
  -4   5  11         11.47         11.55         5.25 o                         
  -3   5  11          3.16          7.22         3.57 o                         
  -2   5  11          0.01          4.41         3.68 o                         
  -1   5  11          0.22          1.17         3.80 o                         
   0   5  11          0.00          3.15         3.84 o                         
   1   5  11         18.12         27.11         4.44 o                         
   2   5  11          9.22         10.98         4.40 o                         
   3   5  11          9.47          9.22         4.52 o                         
   4   5  11          4.99          6.58         3.82 o                         
  -9   6  11          1.66          2.25         4.19 o                         
  -8   6  11         16.93         12.34         5.48 o                         
  -7   6  11         10.84         18.42         5.69 o                         
  -6   6  11         38.98         29.00         5.65 o                         
  -5   6  11         14.71         14.29         5.22 o                         
  -4   6  11         44.54         50.41         6.36 o                         
  -3   6  11          4.59          5.33         5.00 o                         
  -2   6  11          0.00          4.24         5.59 o                         
  -1   6  11          2.02          5.28         4.02 o                         
   0   6  11          1.80          6.57         4.13 o                         
   1   6  11          2.40          8.83         4.41 o                         
   2   6  11         26.48         27.32         4.73 o                         
  -5   7  11         22.97         17.95         6.37 o                         
  -4   7  11          2.33          0.68         6.18 o                         
  -3   7  11         34.79         46.73         6.56 o                         
 -14   0  12          5.29          4.19         7.88 o                         
 -13   0  12          0.03          0.91         6.61 o                         
 -12   0  12         41.19         35.99         7.97 o                         
 -11   0  12         41.99         48.70         7.88 o                         
 -10   0  12         27.41         24.01         7.38 o                         
  -9   0  12        779.00        876.90        15.10 o                         
  -8   0  12         27.03         27.96         4.69 o                         
  -7   0  12         20.65         15.54         4.70 o                         
  -6   0  12          3.00          3.71         4.21 o                         
  -5   0  12        756.17        820.84        14.21 o                         
  -4   0  12         38.65         33.14         4.15 o                         
  -3   0  12          1.85          0.32         3.77 o                         
  -2   0  12          6.49          7.41         4.18 o                         
  -1   0  12          9.34          7.79         4.03 o                         
   0   0  12          0.00          0.00         4.21 o                         
   1   0  12        301.07        285.31         9.04 o                         
   2   0  12         13.82          7.77         4.32 o                         
   3   0  12          3.13          4.92         4.22 o                         
   4   0  12          0.02          6.51         7.79 o                         
   5   0  12         19.77         24.37         8.79 o                         
   6   0  12          4.33          3.78         7.06 o                         
 -14   1  12          1.52          3.18         5.36 o                         
 -13   1  12         15.68         12.99         5.22 o                         
 -12   1  12          0.77          0.00         4.86 o                         
 -11   1  12         18.26         11.16         5.09 o                         
 -10   1  12         36.39         29.81         3.52 o                         
  -9   1  12        129.95        123.91         4.72 o                         
  -8   1  12          2.00          3.93         3.01 o                         
  -7   1  12         57.17         57.11         3.74 o                         
  -6   1  12        284.76        285.77         5.42 o                         
  -5   1  12         15.38         11.58         2.62 o                         
  -4   1  12         50.42         49.48         2.75 o                         
  -3   1  12         11.71         14.48         2.56 o                         
  -2   1  12         12.83         10.33         2.91 o                         
  -1   1  12          0.02          1.63         2.91 o                         
   0   1  12         28.82         28.22         3.39 o                         
   1   1  12         10.66          9.77         3.12 o                         
   2   1  12          0.14          1.18         3.03 o                         
   3   1  12          1.36          4.56         3.90 o                         
   4   1  12         12.71         15.89         4.16 o                         
   5   1  12          1.01          6.95         5.29 o                         
   6   1  12          0.13          0.19         5.56 o                         
 -13   2  12          2.96          9.66         5.77 o                         
 -12   2  12          4.43          8.10         4.36 o                         
 -11   2  12          4.16          6.58         3.22 o                         
 -10   2  12         12.15         13.08         3.19 o                         
  -9   2  12         13.26         11.63         3.31 o                         
  -8   2  12          5.32          7.35         3.14 o                         
  -7   2  12          0.89          2.41         2.95 o                         
  -6   2  12         17.79         15.34         3.08 o                         
  -5   2  12          3.85          4.24         2.45 o                         
  -4   2  12          3.84          5.20         2.65 o                         
  -3   2  12          1.28          1.83         2.57 o                         
  -2   2  12         18.31         19.04         2.84 o                         
  -1   2  12         14.14         15.99         2.81 o                         
   0   2  12         62.36         64.33         3.97 o                         
   1   2  12         41.40         40.42         4.36 o                         
   2   2  12          5.17         11.04         4.07 o                         
   3   2  12         18.87         18.26         4.28 o                         
   4   2  12         14.72         18.31         4.23 o                         
   5   2  12          0.01          1.24         4.14 o                         
 -13   3  12          3.11          7.25         4.64 o                         
 -12   3  12          3.43          5.61         4.42 o                         
 -11   3  12          9.06         12.81         3.53 o                         
 -10   3  12          0.02          4.71         3.40 o                         
  -9   3  12          7.51          7.11         3.18 o                         
  -8   3  12          0.72          2.39         3.08 o                         
  -7   3  12          0.12          3.51         3.02 o                         
  -6   3  12         78.07         76.88         3.99 o                         
  -5   3  12          4.94          2.61         2.70 o                         
  -4   3  12          5.51          7.07         3.40 o                         
  -3   3  12          0.78          5.34         3.53 o                         
  -2   3  12          5.66          4.01         3.57 o                         
  -1   3  12          0.33          3.80         3.60 o                         
   0   3  12         18.59         23.40         3.62 o                         
   1   3  12         10.08         11.02         3.48 o                         
   2   3  12         32.93         33.70         4.51 o                         
   3   3  12          2.66          7.12         4.17 o                         
   4   3  12          0.28          2.06         4.34 o                         
   5   3  12          1.38          5.60         4.58 o                         
 -12   4  12          6.00          9.39         3.78 o                         
 -11   4  12          0.91          3.29         3.75 o                         
 -10   4  12          0.23          2.31         3.52 o                         
  -9   4  12         56.74         63.65         4.43 o                         
  -8   4  12          1.01          1.09         3.26 o                         
  -7   4  12         13.73         10.75         3.31 o                         
  -6   4  12         81.86         86.60         6.62 o                         
  -5   4  12         29.01         28.68         4.13 o                         
  -4   4  12         13.45         10.91         3.80 o                         
  -3   4  12          4.70          4.91         3.62 o                         
  -2   4  12          0.15          2.31         3.61 o                         
  -1   4  12          0.76          3.06         3.75 o                         
   0   4  12          0.00          2.66         4.03 o                         
   1   4  12        102.85        115.33         8.37 o                         
   2   4  12         24.08         25.03         4.07 o                         
   3   4  12          0.10          3.06         4.10 o                         
 -10   5  12         14.16         12.00         3.76 o                         
  -9   5  12          3.11          6.89         3.65 o                         
  -8   5  12         18.13         21.61         5.73 o                         
  -7   5  12          4.31          8.70         4.93 o                         
  -6   5  12         55.56         59.61         6.26 o                         
  -5   5  12          4.63          5.52         4.98 o                         
  -4   5  12         40.57         44.18         5.78 o                         
  -3   5  12          5.70          5.13         4.06 o                         
  -2   5  12          4.60          7.09         3.84 o                         
  -1   5  12          2.52          1.95         4.09 o                         
   0   5  12          5.16          4.52         4.01 o                         
   1   5  12          0.41          3.43         4.30 o                         
   2   5  12          7.99         12.47         4.79 o                         
  -7   6  12         32.70         26.99         5.98 o                         
  -6   6  12          3.89          9.16         5.39 o                         
  -5   6  12         36.00         33.18         6.24 o                         
  -4   6  12         18.49         32.76         6.17 o                         
  -3   6  12          0.83          4.55         5.41 o                         
  -2   6  12          0.41          6.99         5.80 o                         
  -1   6  12          0.01          5.24         5.31 o                         
 -13   1  13          9.70         12.21         5.77 o                         
 -12   1  13          6.56          2.94         5.21 o                         
 -11   1  13          6.86          7.44         4.94 o                         
 -10   1  13          6.34         10.27         4.09 o                         
  -9   1  13          3.45          4.64         3.27 o                         
  -8   1  13         33.36         32.11         3.64 o                         
  -7   1  13         23.83         22.89         3.28 o                         
  -6   1  13         42.77         32.75         3.18 o                         
  -5   1  13          5.16          8.19         3.03 o                         
  -4   1  13         31.28         33.11         3.42 o                         
  -3   1  13         18.00         14.78         3.20 o                         
  -2   1  13          0.81          1.56         3.15 o                         
  -1   1  13          3.81          5.94         3.10 o                         
   0   1  13          7.70          7.93         3.25 o                         
   1   1  13         24.36         23.12         3.49 o                         
   2   1  13         11.30          9.83         4.00 o                         
   3   1  13          1.56          6.06         4.24 o                         
   4   1  13          0.70          3.53         5.17 o                         
 -12   2  13         16.26         18.25         4.71 o                         
 -11   2  13         11.48         12.51         4.28 o                         
 -10   2  13        161.86        173.03         5.68 o                         
  -9   2  13         17.26         20.02         3.57 o                         
  -8   2  13         10.62         11.84         3.37 o                         
  -7   2  13          4.82          7.56         3.17 o                         
  -6   2  13         50.73         52.68         3.88 o                         
  -5   2  13         49.73         44.46         3.52 o                         
  -4   2  13          0.87          3.24         3.66 o                         
  -3   2  13          3.29          0.32         3.77 o                         
  -2   2  13         49.20         51.31         4.82 o                         
  -1   2  13          3.94          4.20         3.22 o                         
   0   2  13         57.84         47.60         4.62 o                         
   1   2  13          3.23          3.35         4.21 o                         
   2   2  13          2.83          5.13         4.30 o                         
   3   2  13          2.62          4.11         4.13 o                         
 -11   3  13          0.55          1.73         3.58 o                         
 -10   3  13         11.61         10.33         3.68 o                         
  -9   3  13         35.80         45.74         4.08 o                         
  -8   3  13          1.04          2.00         3.35 o                         
  -7   3  13          1.68          3.92         3.22 o                         
  -6   3  13          0.21          0.20         3.51 o                         
  -5   3  13         47.01         52.14         6.17 o                         
  -4   3  13         26.78         32.43         5.39 o                         
  -3   3  13         25.47         28.04         4.27 o                         
  -2   3  13          0.15          3.69         3.83 o                         
  -1   3  13          0.85          0.00         3.91 o                         
   0   3  13          5.48          6.47         3.95 o                         
   1   3  13          1.57          2.49         4.20 o                         
   2   3  13          0.06          3.98         4.33 o                         
   3   3  13          2.25          3.50         4.47 o                         
 -10   4  13          5.95          5.98         3.82 o                         
  -9   4  13          2.33          7.08         3.71 o                         
  -8   4  13          1.83          4.33         3.57 o                         
  -7   4  13          1.18          3.09         5.09 o                         
  -6   4  13          8.97          9.53         5.32 o                         
  -5   4  13         13.45         12.05         4.04 o                         
  -4   4  13          1.57          1.09         3.68 o                         
  -3   4  13          0.66          0.16         3.81 o                         
  -2   4  13          8.65         10.65         4.25 o                         
  -1   4  13         14.25         16.19         5.06 o                         
   0   4  13         25.07         17.53         4.53 o                         
   1   4  13          1.11          1.21         4.44 o                         
  -8   5  13          0.12          2.50         5.88 o                         
  -7   5  13          1.88          7.66         5.56 o                         
  -6   5  13          7.64          9.18         5.56 o                         
  -5   5  13          0.56          4.68         5.50 o                         
  -4   5  13          1.32          3.31         5.78 o                         
  -3   5  13          1.11          3.67         5.83 o                         
  -2   5  13          1.26          2.75         4.36 o                         
  -1   5  13          1.22          3.13         4.41 o                         
 -11   0  14         45.42         48.47         8.88 o                         
 -10   0  14         19.12         12.35         7.11 o                         
  -9   0  14         25.90         29.20         5.55 o                         
  -8   0  14          3.60          4.32         4.86 o                         
  -7   0  14          1.58          1.66         4.76 o                         
  -6   0  14         23.22         16.22         5.01 o                         
  -5   0  14          2.21          6.88         4.72 o                         
  -4   0  14          0.00          8.15         7.02 o                         
  -3   0  14         92.06         87.32         7.43 o                         
  -2   0  14          6.20          4.46         4.59 o                         
  -1   0  14         19.09          9.61         4.80 o                         
   0   0  14          0.90          5.36         5.01 o                         
   1   0  14         36.71         37.49         5.79 o                         
   2   0  14          3.25         13.58         8.75 o                         
 -11   1  14          3.16          0.66         5.49 o                         
 -10   1  14          0.16          1.63         4.36 o                         
  -9   1  14          0.10          5.72         4.05 o                         
  -8   1  14          3.15          1.46         3.34 o                         
  -7   1  14          0.00          2.56         3.69 o                         
  -6   1  14          6.79          9.03         3.25 o                         
  -5   1  14         56.99         61.91         4.79 o                         
  -4   1  14         16.58         15.91         3.39 o                         
  -3   1  14         15.59         14.46         3.54 o                         
  -2   1  14          1.45          4.51         3.46 o                         
  -1   1  14          0.51          1.25         3.42 o                         
   0   1  14          1.90          4.29         4.13 o                         
   1   1  14          0.27          1.06         4.16 o                         
   2   1  14          0.79          4.49         4.32 o                         
 -11   2  14          2.05          5.37         4.66 o                         
 -10   2  14          3.02          3.15         4.43 o                         
  -9   2  14          2.45          4.80         3.48 o                         
  -8   2  14         14.58         14.05         3.71 o                         
  -7   2  14         15.04         15.54         3.46 o                         
  -6   2  14          6.54          4.00         3.30 o                         
  -5   2  14          1.15          4.67         3.90 o                         
  -4   2  14          4.27          7.61         4.05 o                         
  -3   2  14          7.32          3.69         5.01 o                         
  -2   2  14          1.90          1.81         4.89 o                         
  -1   2  14          0.41          1.97         4.08 o                         
   0   2  14          0.01          2.20         4.18 o                         
   1   2  14          2.09          5.62         4.40 o                         
  -9   3  14          0.06          2.97         3.68 o                         
  -8   3  14          7.05          7.30         3.51 o                         
  -7   3  14          0.78          1.58         4.34 o                         
  -6   3  14          7.17          9.97         5.12 o                         
  -5   3  14          0.76          1.60         4.13 o                         
  -4   3  14          3.79          2.60         4.09 o                         
  -3   3  14          2.46          4.20         4.12 o                         
  -2   3  14          0.10          3.23         4.09 o                         
  -1   3  14          9.64          9.07         5.54 o                         
   0   3  14         22.81         23.15         4.68 o                         
  -7   4  14          5.69          8.95         6.04 o                         
  -6   4  14          6.10          4.76         5.76 o                         
  -5   4  14         11.43         15.63         5.43 o                         
  -4   4  14          5.51         10.05         4.39 o                         
  -3   4  14          5.02          6.19         4.48 o                         
  -2   4  14          0.12          2.80         4.46 o                         
  -9   1  15          8.55          4.84         4.36 o                         
  -8   1  15          6.04          6.30         4.29 o                         
  -7   1  15         14.38         16.43         4.49 o                         
  -6   1  15          5.76          7.45         4.04 o                         
  -5   1  15          2.11          1.66         5.29 o                         
  -4   1  15          6.81          7.66         4.26 o                         
  -3   1  15         10.61         10.05         4.20 o                         
  -2   1  15          0.29          0.95         3.62 o                         
  -7   2  15          6.32          9.59         4.57 o                         
  -6   2  15          5.43         12.95         5.49 o                         
  -5   2  15          2.91          8.75         7.33 o                         
  -4   2  15          4.00          4.43         5.23 o                         
  -3   2  15         15.69         21.10         5.85 o                         
                                                                                
