# Supplementary material for: Synthesis, crystal structure and Hirshfeld surface analysis of 5-cyclo­propyl-N-(2-hy­droxy­eth­yl)-1-(4-methyl­phen­yl)-1H-1,2,3-triazole-4-carboxamide
Source: Acta Crystallogr E Crystallogr Commun. 2021 Sep 28;77(Pt 10):1043–7. doi: 10.1107/S2056989021009774 (PMC8491517; doi:10.1107/S2056989021009774)
Supplement: Supplementary file 3 [file e-77-01043-Isup3.mol]

Chemical scheme.mol
  ChemDraw09022118052D

 21 23  0  0  0  0  0  0  0  0999 V2000
   -0.9470    0.4073    0.0000 N   0  0  0  0  0  0  0  0  0  0  0  0
   -0.9484    1.2294    0.0000 N   0  0  0  0  0  0  0  0  0  0  0  0
   -0.1669    1.4847    0.0000 N   0  0  0  0  0  0  0  0  0  0  0  0
    0.3158    0.8181    0.0000 C   0  0  0  0  0  0  0  0  0  0  0  0
   -0.1647    0.1545    0.0000 C   0  0  0  0  0  0  0  0  0  0  0  0
    1.1379    0.8181    0.0000 C   0  0  0  0  0  0  0  0  0  0  0  0
    1.5490    1.5301    0.0000 O   0  0  0  0  0  0  0  0  0  0  0  0
    1.5490    0.1061    0.0000 N   0  0  0  0  0  0  0  0  0  0  0  0
   -1.6113   -0.0771    0.0000 C   0  0  0  0  0  0  0  0  0  0  0  0
   -1.5241   -0.8946    0.0000 C   0  0  0  0  0  0  0  0  0  0  0  0
   -2.1884   -1.3789    0.0000 C   0  0  0  0  0  0  0  0  0  0  0  0
   -2.9400   -1.0458    0.0000 C   0  0  0  0  0  0  0  0  0  0  0  0
   -3.0273   -0.2283    0.0000 C   0  0  0  0  0  0  0  0  0  0  0  0
   -2.3629    0.2561    0.0000 C   0  0  0  0  0  0  0  0  0  0  0  0
    0.0906   -0.6270    0.0000 C   0  0  0  0  0  0  0  0  0  0  0  0
    0.7025   -1.1761    0.0000 C   0  0  0  0  0  0  0  0  0  0  0  0
   -0.0790   -1.4314    0.0000 C   0  0  0  0  0  0  0  0  0  0  0  0
    2.3711    0.1061    0.0000 C   0  0  0  0  0  0  0  0  0  0  0  0
    3.6043    0.8181    0.0000 O   0  0  0  0  0  0  0  0  0  0  0  0
    2.7822    0.8181    0.0000 C   0  0  0  0  0  0  0  0  0  0  0  0
   -3.6043   -1.5301    0.0000 C   0  0  0  0  0  0  0  0  0  0  0  0
 12 21  1  0      
  1  2  1  0      
  2  3  2  0      
  3  4  1  0      
  4  5  2  0      
  1  5  1  0      
  6  7  2  0      
  6  8  1  0      
  4  6  1  0      
  9 10  1  0      
 10 11  2  0      
 11 12  1  0      
 12 13  2  0      
 13 14  1  0      
  9 14  2  0      
  1  9  1  0      
 15 16  1  0      
 16 17  1  0      
 15 17  1  0      
  5 15  1  0      
 19 20  1  0      
 18 20  1  0      
  8 18  1  0      
M  STY  1   1 SUP
M  SLB  1   1   1
M  SAL   1  1  21
M  SBL   1  1   1
M  SMT   1 ^Me
M  SBV   1   1    0.6643    0.4843
M  END
